# Supplementary material for: Dysregulation of Mitochondrial Dynamics and the Muscle Transcriptome in ICU Patients Suffering from Sepsis Induced Multiple Organ Failure
Source: PLoS One. 2008 Nov 10;3(11):e3686. doi: 10.1371/journal.pone.0003686 (PMC2579334; doi:10.1371/journal.pone.0003686)
Supplement: Supplemental data sheet S1 — SAM results (3.61 MB XLS) [file pone.0003686.s006.xls]

## Sheet: mas5 up
This is MAS5 Samr 500 up regulated in patients probe sets - using 5% FDR 1.5FC							This is MAS5 Samr 500 up regulated in patients genes - using 5% FDR 2FC							3 fold list						This is MAS5 Samr 500 up regulated in patients genes only (all)
Probe set	Gene Symbol	Entrez Gene	Fold Change	q-value(%)			Probe set	Gene Symbol	Entrez Gene	Fold Change	q-value(%)			Probe set	Gene Symbol	Entrez Gene	Fold Change	q-value(%)		Gene Symbol	Fold Change	q-value(%)
214456_x_at	SAA1	6288	101.997	0			231839_at	2'-PDE	201626	2.17487	0.744184			214456_x_at	SAA1	6288	101.997	0		SAA1	101.997	0
1564758_at	LOC643659 /// LOC649255	643659 /// 649255	93.3355	0			238100_at	AAK1	22848	4.66901	0			1564758_at	LOC643659 /// LOC649255	643659 /// 649255	93.3355	0		LOC643659 /// LOC649255	93.3355	0
203021_at	SLPI	6590	58.9232	0			225522_at	AAK1	22848	3.04365	0			203021_at	SLPI	6590	58.9232	0		SLPI	58.9232	0
209396_s_at	CHI3L1	1116	57.1114	0			214956_at	AAK1	22848	2.77955	0.44703			209396_s_at	CHI3L1	1116	57.1114	0		CHI3L1	57.1114	0
209395_at	CHI3L1	1116	52.0012	0			214998_at	AAK1	22848	2.44887	0.744184			209395_at	CHI3L1	1116	52.0012	0		S100A9	39.8991	0
203535_at	S100A9	6280	39.8991	0			205434_s_at	AAK1 /// LOC647217	22848 /// 647217	2.28434	0.288649			203535_at	S100A9	6280	39.8991	0		SAA1 /// SAA2	36.0624	0
208607_s_at	SAA1 /// SAA2	6288 /// 6289	36.0624	0			209165_at	AATF	26574	2.28048	0.44703			208607_s_at	SAA1 /// SAA2	6288 /// 6289	36.0624	0		S100A8	34.9184	0
202917_s_at	S100A8	6279	34.9184	0			209460_at	ABAT	18	2.18402	2.07926			202917_s_at	S100A8	6279	34.9184	0		ZNF750	25.8241	0.147385
227488_at	MGC16121	84848	27.3469	0.744184			1570279_at	ABCA1	19	2.92695	0.44703			227488_at	MGC16121	84848	27.3469	0.744184		SERPINA3	20.7634	0
219995_s_at	ZNF750	79755	25.8241	0.147385			203505_at	ABCA1	19	2.6858	0.744184			219995_s_at	ZNF750	79755	25.8241	0.147385		REPS2	19.9221	0.44703
214370_at	S100A8	6279	25.5204	0			203504_s_at	ABCA1	19	2.3313	1.29278			214370_at	S100A8	6279	25.5204	0		MMP3	17.8299	1.29278
224579_at	SLC38A1	81539	24.2006	0			213353_at	ABCA5	23461	2.52486	0.147385			224579_at	SLC38A1	81539	24.2006	0		CARS	16.5175	0
202376_at	SERPINA3	12	20.7634	0			203192_at	ABCB6	10058	2.3642	0.744184			202376_at	SERPINA3	12	20.7634	0		SOD2	16.3337	0
227425_at	REPS2	9185	19.9221	0.44703			1552583_s_at	ABCC13	150000	2.24491	2.07926			227425_at	REPS2	9185	19.9221	0.44703		NNMT	16.1987	0
205828_at	MMP3	4314	17.8299	1.29278			1554918_a_at	ABCC4	10257	2.0183	2.07926			205828_at	MMP3	4314	17.8299	1.29278		FLJ37464	15.818	0.288649
240983_s_at	CARS	833	16.5175	0			226363_at	ABCC5	10057	2.39811	0.744184			240983_s_at	CARS	833	16.5175	0		CHGB	14.7402	2.07926
215223_s_at	SOD2	6648	16.3337	0			209380_s_at	ABCC5	10057	2.01005	1.29278			215223_s_at	SOD2	6648	16.3337	0		AKR1C3	14.5001	0
202238_s_at	NNMT	4837	16.1987	0			207583_at	ABCD2	225	2.1119	3.37367			202238_s_at	NNMT	4837	16.1987	0		239591_at	14.1688	3.37367
228903_at	FLJ37464	283848	15.818	0.288649			201872_s_at	ABCE1	6059	3.05415	0.288649			228903_at	FLJ37464	283848	15.818	0.288649		GLRX	13.8911	0
218237_s_at	SLC38A1	81539	15.5398	0			214232_at	ABCF2	10061	2.94502	0.147385			218237_s_at	SLC38A1	81539	15.5398	0		CHAC1	13.7707	0.147385
204260_at	CHGB	1114	14.7402	2.07926			209246_at	ABCF2	10061	2.40752	0.44703			204260_at	CHGB	1114	14.7402	2.07926		LOC165186	12.588	0
209160_at	AKR1C3	8644	14.5001	0			209247_s_at	ABCF2	10061	2.2294	0.288649			209160_at	AKR1C3	8644	14.5001	0		CHRNA1	12.1825	0
202237_at	NNMT	4837	14.4026	0			205566_at	ABHD2	11057	5.4561	0.288649			202237_at	NNMT	4837	14.4026	0		PNPLA3	12.1568	0.44703
239591_at			14.1688	3.37367			228490_at	ABHD2	11057	4.11053	0.288649			239591_at			14.1688	3.37367		237201_at	11.6488	5.19491
206662_at	GLRX	2745	13.8911	0			221815_at	ABHD2	11057	3.37054	0.44703			206662_at	GLRX	2745	13.8911	0		MT1H	11.346	0
219270_at	CHAC1	79094	13.7707	0.147385			63825_at	ABHD2	11057	3.08127	0.44703			219270_at	CHAC1	79094	13.7707	0.147385		INHBB	11.2351	0
216841_s_at	SOD2	6648	13.5039	0			225337_at	ABHD2	11057	2.07425	3.37367			216841_s_at	SOD2	6648	13.5039	0		MT1M	10.9892	2.07926
236717_at	LOC165186	165186	12.588	0			215928_at	ABLIM2	84448	3.17106	0.44703			236717_at	LOC165186	165186	12.588	0		IL6R	10.6436	0.44703
206633_at	CHRNA1	1134	12.1825	0			228132_at	ABLIM2	84448	3.0525	0.147385			206633_at	CHRNA1	1134	12.1825	0		C21orf96	10.5789	0
233030_at	PNPLA3	80339	12.1568	0.44703			236087_at	ABLIM2	84448	2.11395	2.07926			233030_at	PNPLA3	80339	12.1568	0.44703		LOC401052	10.0664	0.147385
206461_x_at	MT1H	4496	11.346	0			205730_s_at	ABLIM3	22885	2.17352	2.07926			206461_x_at	MT1H	4496	11.346	0		226034_at	10.0663	2.07926
205258_at	INHBB	3625	11.2351	0			226442_at	ABTB1	80325	2.17212	2.07926			205258_at	INHBB	3625	11.2351	0		GADD45A	9.86751	0
217546_at	MT1M	4499	10.9892	2.07926			212186_at	ACACA	31	3.11227	0.288649			217546_at	MT1M	4499	10.9892	2.07926		NQO1	9.71528	0
217489_s_at	IL6R	3570	10.6436	0.44703			221928_at	ACACB	32	3.74218	0.288649			217489_s_at	IL6R	3570	10.6436	0.44703		LRRN3	9.56332	0.744184
220918_at	C21orf96	80215	10.5789	0			49452_at	ACACB	32	3.57451	0.288649			220918_at	C21orf96	80215	10.5789	0		DKFZp451A211	9.53543	0
209360_s_at	RUNX1	861	10.2832	0.288649			43427_at	ACACB	32	3.51829	0.288649			209360_s_at	RUNX1	861	10.2832	0.288649		LBP	9.47642	5.19491
232812_at	LOC401052	401052	10.0664	0.147385			1552616_a_at	ACACB	32	3.37869	0.44703			232812_at	LOC401052	401052	10.0664	0.147385		HMGB3	9.45536	0
226034_at			10.0663	2.07926			214584_x_at	ACACB	32	2.21954	3.37367			226034_at			10.0663	2.07926		XDH	9.393	7.74949
211039_at	CHRNA1	1134	9.95634	0			201128_s_at	ACLY	47	2.13962	0.44703			211039_at	CHRNA1	1134	9.95634	0		ETV5	9.38367	0
203725_at	GADD45A	1647	9.86751	0			244484_at	ACOT8	10005	2.11623	1.29278			203725_at	GADD45A	1647	9.86751	0		HMOX1	9.3448	0
209276_s_at	GLRX	2745	9.80636	0			209600_s_at	ACOX1	51	2.27486	0.744184			209276_s_at	GLRX	2745	9.80636	0		MYC	9.34014	0
201467_s_at	NQO1	1728	9.71528	0			227962_at	ACOX1	51	2.10951	0.744184			201467_s_at	NQO1	1728	9.71528	0		ZNF653	9.18058	0
209840_s_at	LRRN3	54674	9.56332	0.744184			231137_at	ACSBG1	23205	2.07365	0.44703			209840_s_at	LRRN3	54674	9.56332	0.744184		MAFF	9.03981	0
1556113_at	DKFZp451A211	400169	9.53543	0			207275_s_at	ACSL1	2180	2.38447	1.29278			1556113_at	DKFZp451A211	400169	9.53543	0		VIL2	8.63682	0
225601_at	HMGB3	3149	9.45536	0			1557419_a_at	ACSL4	2182	4.20993	0.288649			225601_at	HMGB3	3149	9.45536	0		MT1F	8.5606	0
228235_at	MGC16121	84848	9.39979	0.744184			202422_s_at	ACSL4	2182	2.67158	0.744184			228235_at	MGC16121	84848	9.39979	0.744184		AREG /// LOC727738	8.49146	1.29278
203348_s_at	ETV5	2119	9.38367	0			200721_s_at	ACTR1A	10121	2.10753	0.744184			203348_s_at	ETV5	2119	9.38367	0		CDKN1A	8.20801	0
203665_at	HMOX1	3162	9.3448	0			237554_at	ACVR1	90	2.01708	1.29278			203665_at	HMOX1	3162	9.3448	0		EXOSC4	8.18585	0
202431_s_at	MYC	4609	9.34014	0			225421_at	ACY1L2	135293	2.15179	3.37367			202431_s_at	MYC	4609	9.34014	0		PLA2G2A	7.99957	0
228864_at	ZNF653	115950	9.18058	0			222162_s_at	ADAMTS1	9510	3.12392	0.744184			228864_at	ZNF653	115950	9.18058	0		TBC1D22B	7.82359	0
228918_at	SLC43A2	124935	9.11463	0			1552727_s_at	ADAMTS17	170691	6.08849	0.744184			228918_at	SLC43A2	124935	9.11463	0		FADS1	7.8023	0.288649
233002_at	KIAA1622	57718	9.05496	1.29278			1552726_at	ADAMTS17	170691	4.23106	2.07926			233002_at	KIAA1622	57718	9.05496	1.29278		MYH6	7.74147	1.29278
36711_at	MAFF	23764	9.03981	0			209122_at	ADFP	123	2.83328	0.744184			36711_at	MAFF	23764	9.03981	0		PFKP	7.70964	0
215078_at	SOD2	6648	8.7845	0.44703			209614_at	ADH1A /// ADH1B /// ADH1C	124 /// 125 /// 126	2.18259	2.07926			215078_at	SOD2	6648	8.7845	0.44703		RRAD	7.66631	0
208622_s_at	VIL2	7430	8.63682	0			208847_s_at	ADH5	128	2.05109	1.29278			208622_s_at	VIL2	7430	8.63682	0		TRIM62	7.63562	0
217165_x_at	MT1F	4494	8.5606	0			202912_at	ADM	133	3.40846	0.147385			217165_x_at	MT1F	4494	8.5606	0		COL25A1	7.57519	3.37367
205239_at	AREG /// LOC727738	374 /// 727738	8.49146	1.29278			201281_at	ADRM1	11047	2.62375	0.147385			205239_at	AREG /// LOC727738	374 /// 727738	8.49146	1.29278		KIAA1799	7.55293	0.147385
224580_at	SLC38A1	81539	8.47234	0.44703			237383_at	AFF1	4299	2.0265	1.29278			224580_at	SLC38A1	81539	8.47234	0.44703		CXCL2	7.51347	2.07926
238526_at	RAB3IP	117177	8.3857	0			225113_at	AGPS	8540	2.10355	2.07926			238526_at	RAB3IP	117177	8.3857	0		238813_at	7.32657	0
202284_s_at	CDKN1A	1026	8.20801	0			225059_at	AGTRAP	57085	3.16915	0.288649			202284_s_at	CDKN1A	1026	8.20801	0		TLE3	7.31518	0
218695_at	EXOSC4	54512	8.18585	0			1555736_a_at	AGTRAP	57085	2.95028	0.44703			218695_at	EXOSC4	54512	8.18585	0		SAA4	7.28953	0.288649
203649_s_at	PLA2G2A	5320	7.99957	0			200849_s_at	AHCYL1	10768	3.21455	0			203649_s_at	PLA2G2A	5320	7.99957	0		LOC645745	7.27683	0
203349_s_at	ETV5	2119	7.94901	0			200848_at	AHCYL1	10768	2.53806	0.288649			203349_s_at	ETV5	2119	7.94901	0		FASN	7.27286	0.147385
216549_s_at	TBC1D22B	55633	7.82359	0			200850_s_at	AHCYL1	10768	2.18013	0.744184			216549_s_at	TBC1D22B	55633	7.82359	0		DPP3	7.24399	0
208962_s_at	FADS1	3992	7.8023	0.288649			243352_at	AIFM1	9131	2.40857	2.07926			208962_s_at	FADS1	3992	7.8023	0.288649		PLEKHH1	7.23181	0.44703
214468_at	MYH6	4624	7.74147	1.29278			224461_s_at	AIFM2	84883	2.08269	1.29278			214468_at	MYH6	4624	7.74147	1.29278		AKR1C1	7.22981	0
201037_at	PFKP	5214	7.70964	0			228445_at	AIFM2	84883	2.01174	1.29278			201037_at	PFKP	5214	7.70964	0		SULT1A3 /// GIYD2 /// SULT1A4 /// GIYD1	7.17138	0
204802_at	RRAD	6236	7.66631	0			201900_s_at	AKR1A1	10327	2.30152	3.37367			204802_at	RRAD	6236	7.66631	0		KIAA1466	7.11862	0
219272_at	TRIM62	55223	7.63562	0			206561_s_at	AKR1B10	57016	2.24281	2.07926			219272_at	TRIM62	55223	7.63562	0		SOCS3	7.10187	3.37367
1555253_at	COL25A1	84570	7.57519	3.37367			216594_x_at	AKR1C1	1645	7.22981	0			1555253_at	COL25A1	84570	7.57519	3.37367		PLA1A	7.06324	0
226800_at	KIAA1799	84455	7.55293	0.147385			204151_x_at	AKR1C1	1645	5.85199	0			226800_at	KIAA1799	84455	7.55293	0.147385		DUSP4	7.00352	0.44703
209841_s_at	LRRN3	54674	7.55157	0.744184			209699_x_at	AKR1C2	1646	6.7031	0			209841_s_at	LRRN3	54674	7.55157	0.744184		MT1G	6.98898	0
209774_x_at	CXCL2	2920	7.51347	2.07926			211653_x_at	AKR1C2	1646	5.47338	0.147385			209774_x_at	CXCL2	2920	7.51347	2.07926		FAIM3	6.90217	0.744184
205945_at	IL6R	3570	7.45777	0			1562102_at	AKR1C2	1646	2.5484	1.29278			205945_at	IL6R	3570	7.45777	0		NRG2	6.76609	2.07926
238813_at			7.32657	0			209160_at	AKR1C3	8644	14.5001	0			238813_at			7.32657	0		TMEM132B	6.72603	0.44703
212770_at	TLE3	7090	7.31518	0			214073_at	ALDH1A3	220	4.83703	0.147385			212770_at	TLE3	7090	7.31518	0		LMO2	6.6107	0.288649
207096_at	SAA4	6291	7.28953	0.288649			202054_s_at	ALDH3A2	224	3.28119	0.744184			207096_at	SAA4	6291	7.28953	0.288649		SCD	6.56044	0.744184
211456_x_at	LOC645745	645745	7.27683	0			210544_s_at	ALDH3A2	224	2.35082	2.07926			211456_x_at	LOC645745	645745	7.27683	0		PRKAR1A	6.49157	0
212218_s_at	FASN	2194	7.27286	0.147385			218444_at	ALG12	79087	2.86392	2.07926			212218_s_at	FASN	2194	7.27286	0.147385		TWIST1	6.42432	0.744184
218567_x_at	DPP3	10072	7.24399	0			227438_at	ALPK1	80216	6.81585	2.07926			218567_x_at	DPP3	10072	7.24399	0		ERRFI1	6.39724	0
225727_at	PLEKHH1	57475	7.23181	0.44703			240877_x_at	AMOTL1	154810	3.19015	0.288649			225727_at	PLEKHH1	57475	7.23181	0.44703		MT2A	6.25878	0
216594_x_at	AKR1C1	1645	7.22981	0			225459_at	AMOTL1	154810	2.02213	0.744184			216594_x_at	AKR1C1	1645	7.22981	0		C5orf27	6.20621	0
233334_x_at	SULT1A3 /// GIYD2 /// SULT1A4 /// GIYD1	445329 /// 548593 /// 6818 /// 79008	7.17138	0			207992_s_at	AMPD3	272	2.90453	0.288649			233334_x_at	SULT1A3 /// GIYD2 /// SULT1A4 /// GIYD1	445329 /// 548593 /// 6818 /// 79008	7.17138	0		RPS6KA5	6.14591	3.37367
222139_at	KIAA1466	57612	7.11862	0			232524_x_at	ANAPC4	29945	2.09503	1.29278			222139_at	KIAA1466	57612	7.11862	0		COBL	6.11567	0.147385
227697_at	SOCS3	9021	7.10187	3.37367			225521_at	ANAPC7	51434	1.99794	1.29278			227697_at	SOCS3	9021	7.10187	3.37367		ADAMTS17	6.08849	0.744184
219584_at	PLA1A	51365	7.06324	0			205572_at	ANGPT2	285	2.13965	1.29278			219584_at	PLA1A	51365	7.06324	0		CHST1	6.07791	0.744184
204014_at	DUSP4	1846	7.00352	0.44703			206029_at	ANKRD1	27063	3.8977	2.07926			204014_at	DUSP4	1846	7.00352	0.44703		AGXT2L1	6.06689	5.19491
204745_x_at	MT1G	4495	6.98898	0			218093_s_at	ANKRD10	55608	2.26204	1.29278			204745_x_at	MT1G	4495	6.98898	0		FOSL2	6.0419	0
221601_s_at	FAIM3	9214	6.90217	0.744184			226012_at	ANKRD11	29123	2.14348	1.29278			221601_s_at	FAIM3	9214	6.90217	0.744184		CGREF1	6.02384	0
203744_at	HMGB3	3149	6.86499	0			241063_at	ANKRD28	23243	2.55415	1.29278			203744_at	HMGB3	3149	6.86499	0		SLC16A6	5.97199	0.147385
227438_at	ALPK1	80216	6.81585	2.07926			229307_at	ANKRD28	23243	2.31434	2.07926			227438_at	ALPK1	80216	6.81585	2.07926		ARHGAP20	5.88651	0.744184
208062_s_at	NRG2	9542	6.76609	2.07926			232735_at	ANKRD34	284615	3.03196	1.29278			208062_s_at	NRG2	9542	6.76609	2.07926		240533_at	5.8691	1.29278
236824_at	TMEM132B	114795	6.72603	0.44703			237118_at	ANP32A	8125	2.23561	2.07926			236824_at	TMEM132B	114795	6.72603	0.44703		PRRT3	5.85931	0.44703
209699_x_at	AKR1C2	1646	6.7031	0			201305_x_at	ANP32B	10541	2.34026	0.744184			209699_x_at	AKR1C2	1646	6.7031	0		MAFG /// LOC644132	5.84209	0.744184
210519_s_at	NQO1	1728	6.68215	0.44703			201306_s_at	ANP32B	10541	2.15799	0.44703			210519_s_at	NQO1	1728	6.68215	0.44703		LDLRAD3	5.83441	0
217818_s_at	ARPC4	10093	6.65151	0			213503_x_at	ANXA2	302	2.99151	0.288649			217818_s_at	ARPC4	10093	6.65151	0		LOC142937	5.82848	0.288649
231049_at	LMO2	4005	6.6107	0.288649			201590_x_at	ANXA2	302	2.87279	0.288649			231049_at	LMO2	4005	6.6107	0.288649		WDR4	5.82652	0
208078_s_at	SNF1LK	150094	6.58197	0.288649			210427_x_at	ANXA2	302	2.85087	0.288649			208078_s_at	SNF1LK	150094	6.58197	0.288649		SBNO2	5.80233	0.44703
200831_s_at	SCD	6319	6.56044	0.744184			233428_at	ANXA4	307	2.50341	0.44703			200831_s_at	SCD	6319	6.56044	0.744184		HK2	5.79807	0.288649
200604_s_at	PRKAR1A	5573	6.49157	0			205083_at	AOX1	316	3.96277	3.37367			200604_s_at	PRKAR1A	5573	6.49157	0		1563329_s_at	5.76989	1.29278
213943_at	TWIST1	7291	6.42432	0.744184			239678_at	AP1GBP1	11276	2.09481	0.744184			213943_at	TWIST1	7291	6.42432	0.744184		LIMS3	5.70994	1.29278
224657_at	ERRFI1	54206	6.39724	0			223024_at	AP1M1	8907	2.18419	0.44703			224657_at	ERRFI1	54206	6.39724	0		ARNTL	5.6621	0
220675_s_at	PNPLA3	80339	6.37645	2.07926			212161_at	AP2A2	161	2.13591	0.744184			220675_s_at	PNPLA3	80339	6.37645	2.07926		MGC5618	5.6507	0
201468_s_at	NQO1	1728	6.32028	0.288649			208710_s_at	AP3D1	8943	2.05935	2.07926			201468_s_at	NQO1	1728	6.32028	0.288649		SLC9A3	5.64441	2.07926
228813_at	HDAC4	9759	6.29433	0			209837_at	AP4M1	9179	2.51657	0.44703			228813_at	HDAC4	9759	6.29433	0		228188_at	5.63983	0
212185_x_at	MT2A	4502	6.25878	0			230925_at	APBB1IP	54518	1.99545	2.07926			212185_x_at	MT2A	4502	6.25878	0		CHMP1B	5.63193	0
208963_x_at	FADS1	3992	6.25038	0.44703			204408_at	APEX2	27301	2.12673	3.37367			208963_x_at	FADS1	3992	6.25038	0.44703		SLC22A5	5.63065	0
239380_at	C5orf27	202299	6.20621	0			210873_x_at	APOBEC3A	200315	2.26531	3.37367			239380_at	C5orf27	202299	6.20621	0		MUSK	5.61381	2.07926
1554319_at	RPS6KA5	9252	6.14591	3.37367			237571_at	APP	351	2.5824	3.37367			1554319_at	RPS6KA5	9252	6.14591	3.37367		HMG4L	5.56082	0.288649
1552496_a_at	COBL	23242	6.11567	0.147385			1570119_at	APRIN	23047	2.19239	3.37367			1552496_a_at	COBL	23242	6.11567	0.147385		CSPG4	5.51492	0
242571_at	REPS2	9185	6.10766	3.37367			203219_s_at	APRT	353	3.13171	0.288649			242571_at	REPS2	9185	6.10766	3.37367		MYBPH	5.4861	1.29278
200832_s_at	SCD	6319	6.10466	0.44703			213892_s_at	APRT	353	2.25782	0.744184			200832_s_at	SCD	6319	6.10466	0.44703		LOC400568	5.48366	0.44703
1552727_s_at	ADAMTS17	170691	6.08849	0.744184			205239_at	AREG /// LOC727738	374 /// 727738	8.49146	1.29278			1552727_s_at	ADAMTS17	170691	6.08849	0.744184		ABHD2	5.4561	0.288649
205567_at	CHST1	8534	6.07791	0.744184			228368_at	ARHGAP20	57569	5.88651	0.744184			205567_at	CHST1	8534	6.07791	0.744184		228910_at	5.45318	0.44703
1557527_at	RUNX1	861	6.07192	0			226576_at	ARHGAP26	23092	2.68894	3.37367			1557527_at	RUNX1	861	6.07192	0		228955_at	5.33687	0.147385
218880_at	FOSL2	2355	6.0419	0			1557688_at	ARHGAP26	23092	2.06509	3.37367			218880_at	FOSL2	2355	6.0419	0		CCL2	5.31719	2.07926
205937_at	CGREF1	10669	6.02384	0			201168_x_at	ARHGDIA /// LOC728908	396 /// 728908	2.49925	0.44703			205937_at	CGREF1	10669	6.02384	0		PYGB	5.30031	2.07926
230748_at	SLC16A6	9120	5.97199	0.147385			201333_s_at	ARHGEF12	23365	2.84502	0.44703			230748_at	SLC16A6	9120	5.97199	0.147385		DHCR24	5.27076	0
216336_x_at	MT1M	4499	5.96939	0			1561181_at	ARID5B	84159	2.98399	3.37367			216336_x_at	MT1M	4499	5.96939	0		MT1E	5.25436	0
233690_at	RUNX1	861	5.90289	0.288649			1563469_at	ARID5B	84159	2.47375	2.07926			233690_at	RUNX1	861	5.90289	0.288649		SGPP2	5.25147	15.5629
228368_at	ARHGAP20	57569	5.88651	0.744184			212614_at	ARID5B	84159	2.14479	3.37367			228368_at	ARHGAP20	57569	5.88651	0.744184		RFFL	5.23654	0
240533_at			5.8691	1.29278			1555794_at	ARL17P1 /// LOC641522	51326 /// 641522	2.7181	3.37367			240533_at			5.8691	1.29278		ODF2	5.20169	0.147385
242888_at	PRRT3	285368	5.85931	0.44703			205020_s_at	ARL4A	10124	2.74772	2.07926			242888_at	PRRT3	285368	5.85931	0.44703		240244_at	5.1731	15.5629
204151_x_at	AKR1C1	1645	5.85199	0			1555281_x_at	ARMC8	25852	5.52939	0.44703			204151_x_at	AKR1C1	1645	5.85199	0		CHL1	5.17132	7.74949
224466_s_at	MAFG /// LOC644132	4097 /// 644132	5.84209	0.744184			202655_at	ARMET	7873	2.07528	1.29278			224466_s_at	MAFG /// LOC644132	4097 /// 644132	5.84209	0.744184		FADS3	5.14955	0
1557889_at	LDLRAD3	143458	5.83441	0			209824_s_at	ARNTL	406	5.6621	0			1557889_at	LDLRAD3	143458	5.83441	0		ATAD2	5.09681	3.37367
1552986_at	LOC142937	142937	5.82848	0.288649			210971_s_at	ARNTL	406	4.85875	0.288649			1552986_at	LOC142937	142937	5.82848	0.288649		226333_at	5.0936	0
241937_s_at	WDR4	10785	5.82652	0			208736_at	ARPC3	10094	2.2178	0.44703			241937_s_at	WDR4	10785	5.82652	0		SRXN1	5.07807	0.147385
204166_at	SBNO2	22904	5.80233	0.44703			217818_s_at	ARPC4	10093	6.65151	0			204166_at	SBNO2	22904	5.80233	0.44703		C5orf23	5.07807	3.37367
202934_at	HK2	3099	5.79807	0.288649			217817_at	ARPC4	10093	2.51951	0.288649			202934_at	HK2	3099	5.79807	0.288649		FKBP5	5.06538	2.07926
1563329_s_at			5.76989	1.29278			220359_s_at	ARPP-21	10777	3.66191	3.37367			1563329_s_at			5.76989	1.29278		MIRN21	5.04294	0.288649
204803_s_at	RRAD	6236	5.75968	0			1560018_at	ARPP-21	10777	2.80398	1.29278			204803_s_at	RRAD	6236	5.75968	0		ATR /// LOC648152	5.0077	0.288649
223800_s_at	LIMS3	96626	5.70994	1.29278			231935_at	ARPP-21	10777	2.51514	1.29278			223800_s_at	LIMS3	96626	5.70994	1.29278		NLF1	4.9475	5.19491
209824_s_at	ARNTL	406	5.6621	0			226055_at	ARRDC2	27106	2.25477	2.07926			209824_s_at	ARNTL	406	5.6621	0		ITGA10	4.93042	0.147385
221477_s_at	MGC5618	79099	5.6507	0			224797_at	ARRDC3	57561	2.79154	2.07926			221477_s_at	MGC5618	79099	5.6507	0		LOC644613	4.91732	0.147385
226125_at	SLC9A3	6550	5.64441	2.07926			225283_at	ARRDC4	91947	2.68148	2.07926			226125_at	SLC9A3	6550	5.64441	2.07926		POR	4.89953	0
228188_at			5.63983	0			222047_s_at	ARS2	51593	2.05858	0.744184			228188_at			5.63983	0		SLC5A6	4.84171	0
218178_s_at	CHMP1B	57132	5.63193	0			240099_at	ARSG	22901	2.04584	3.37367			218178_s_at	CHMP1B	57132	5.63193	0		238831_at	4.83707	0.147385
205074_at	SLC22A5	6584	5.63065	0			1552632_a_at	ARSG	22901	2.03816	2.07926			205074_at	SLC22A5	6584	5.63065	0		ALDH1A3	4.83703	0.147385
241122_s_at	MUSK	4593	5.61381	2.07926			1569132_s_at	ARSK	153642	2.5287	2.07926			241122_s_at	MUSK	4593	5.61381	2.07926		C4orf10	4.81035	0.744184
218177_at	CHMP1B	57132	5.59065	0			219633_at	ART4 /// C20orf121	420 /// 79183	4.58896	1.29278			218177_at	CHMP1B	57132	5.59065	0		TSPAN5	4.79748	3.37367
216548_x_at	HMG4L	128872	5.56082	0.288649			238140_at	ARV1	64801	2.02487	1.29278			216548_x_at	HMG4L	128872	5.56082	0.288649		CSGlcA-T	4.7943	0.288649
1555281_x_at	ARMC8	25852	5.52939	0.44703			218908_at	ASPSCR1	79058	2.08296	1.29278			1555281_x_at	ARMC8	25852	5.52939	0.44703		OSBPL6	4.78026	0.147385
204736_s_at	CSPG4	1464	5.51492	0			222764_at	ASRGL1	80150	2.50282	0.288649			204736_s_at	CSPG4	1464	5.51492	0		239639_at	4.77019	5.19491
206304_at	MYBPH	4608	5.4861	1.29278			231417_at	ASXL2	55252	3.59985	0.44703			206304_at	MYBPH	4608	5.4861	1.29278		IL1RL1	4.76368	5.19491
1560513_at	LOC400568	400568	5.48366	0.44703			218782_s_at	ATAD2	29028	5.09681	3.37367			1560513_at	LOC400568	400568	5.48366	0.44703		215185_at	4.75588	0.744184
211653_x_at	AKR1C2	1646	5.47338	0.147385			208871_at	ATN1	1822	2.06522	2.07926			211653_x_at	AKR1C2	1646	5.47338	0.147385		KIAA1718	4.74915	0
230102_at	ETV5	2119	5.46824	0			203454_s_at	ATOX1	475	2.41053	0.744184			230102_at	ETV5	2119	5.46824	0		FCN3	4.67991	0.744184
205566_at	ABHD2	11057	5.4561	0.288649			1562898_at	ATP11A	23250	2.78274	0.744184			205566_at	ABHD2	11057	5.4561	0.288649		239269_at	4.66986	2.07926
228910_at			5.45318	0.44703			218052_s_at	ATP13A1	57130	2.57971	0.147385			228910_at			5.45318	0.44703		RARRES1	4.65496	7.74949
1569063_at	KBTBD9	114818	5.33927	1.29278			212297_at	ATP13A3	79572	2.19457	2.07926			1569063_at	KBTBD9	114818	5.33927	1.29278		FLJ20323	4.65199	0
228955_at			5.33687	0.147385			220948_s_at	ATP1A1	476	2.42745	2.07926			228955_at			5.33687	0.147385		HMG20B	4.64816	0.147385
216598_s_at	CCL2	6347	5.31719	2.07926			1559374_at	ATP6V0A1	535	2.73219	0.288649			216598_s_at	CCL2	6347	5.31719	2.07926		CEBPA	4.61945	0.288649
201481_s_at	PYGB	5834	5.30031	2.07926			212383_at	ATP6V0A1	535	2.22855	0.744184			201481_s_at	PYGB	5834	5.30031	2.07926		LMNB2	4.60832	0
200862_at	DHCR24	1718	5.27076	0			205704_s_at	ATP6V0A2	23545	2.22048	0.744184			200862_at	DHCR24	1718	5.27076	0		SMAP1L	4.59244	0.147385
212859_x_at	MT1E	4493	5.25436	0			200078_s_at	ATP6V0B	533	2.60453	0.288649			212859_x_at	MT1E	4493	5.25436	0		ART4 /// C20orf121	4.58896	1.29278
1552649_a_at	RFFL	117584	5.23654	0			200096_s_at	ATP6V0E1	8992	2.11426	0.744184			1552649_a_at	RFFL	117584	5.23654	0		230227_at	4.52243	0.744184
208581_x_at	MT1X	4501	5.21585	0			208678_at	ATP6V1E1	529	2.29961	0.44703			208581_x_at	MT1X	4501	5.21585	0		ECHDC3	4.50289	0.147385
210415_s_at	ODF2	4957	5.20169	0.147385			209903_s_at	ATR	545	2.35266	0.288649			210415_s_at	ODF2	4957	5.20169	0.147385		C3orf26	4.50048	0
216080_s_at	FADS3	3995	5.14955	0			209902_at	ATR /// LOC648152	545 /// 648152	5.0077	0.288649			216080_s_at	FADS3	3995	5.14955	0		PEO1	4.49229	0
222692_s_at	FNDC3B	64778	5.14803	0.288649			220525_s_at	AUP1	550	2.29764	0.288649			222692_s_at	FNDC3B	64778	5.14803	0.288649		1556121_at	4.48234	0
218782_s_at	ATAD2	29028	5.09681	3.37367			219366_at	AVEN	57099	2.19621	2.07926			218782_s_at	ATAD2	29028	5.09681	3.37367		CTPS	4.48131	0
211310_at	EZH1	2145	5.09363	3.37367			221485_at	B4GALT5	9334	2.82149	0.288649			211310_at	EZH1	2145	5.09363	3.37367		CPM	4.47334	2.07926
226333_at			5.0936	0			221484_at	B4GALT5	9334	2.52883	0.744184			226333_at			5.0936	0		PSMD8	4.43694	0
223471_at	RAB3IP	117177	5.09082	0			1559391_s_at	B4GALT5	9334	2.11655	0.744184			223471_at	RAB3IP	117177	5.09082	0		239615_at	4.43003	0.744184
225252_at	SRXN1	140809	5.07807	0.147385			204194_at	BACH1	571	2.13451	2.07926			225252_at	SRXN1	140809	5.07807	0.147385		BEST3	4.39404	0
219054_at	C5orf23	79614	5.07807	3.37367			227372_s_at	BAIAP2L1	55971	2.80411	2.07926			219054_at	C5orf23	79614	5.07807	3.37367		LIPG	4.3872	0.288649
204560_at	FKBP5	2289	5.06538	2.07926			225476_at	BAT4	7918	2.35553	0.744184			204560_at	FKBP5	2289	5.06538	2.07926		MAST4	4.38586	0.147385
224917_at	MIRN21	406991	5.04294	0.288649			211833_s_at	BAX	581	2.14061	3.37367			224917_at	MIRN21	406991	5.04294	0.288649		EVA1	4.38313	0.288649
58308_at	TRIM62	55223	5.03299	0			217986_s_at	BAZ1A	11177	3.19761	0.288649			58308_at	TRIM62	55223	5.03299	0		SREBF1	4.34648	0.744184
214446_at	ELL2	22936	5.00794	0.147385			217985_s_at	BAZ1A	11177	2.07218	1.29278			214446_at	ELL2	22936	5.00794	0.147385		BYSL	4.34195	0
209902_at	ATR /// LOC648152	545 /// 648152	5.0077	0.288649			212312_at	BCL2L1	598	2.01831	2.07926			209902_at	ATR /// LOC648152	545 /// 648152	5.0077	0.288649		1556161_a_at	4.33991	20.6673
201328_at	ETS2	2114	4.93906	0			224520_s_at	BEST3	144453	4.39404	0			201328_at	ETS2	2114	4.93906	0		ZNHIT2	4.33614	0
206766_at	ITGA10	8515	4.93042	0.147385			240178_at	BEST3	144453	3.12037	0.288649			206766_at	ITGA10	8515	4.93042	0.147385		SLC39A14	4.3082	1.29278
1563426_a_at	LOC644613	644613	4.91732	0.147385			1555492_a_at	BEST3	144453	2.29079	0.44703			1563426_a_at	LOC644613	644613	4.91732	0.147385		SLC7A6	4.29117	0
224589_at	XIST	7503	4.90878	3.37367			237003_at	BEST3	144453	2.17932	0.744184			224589_at	XIST	7503	4.90878	3.37367		PPIL4	4.29104	0
208928_at	POR	5447	4.89953	0			222199_s_at	BIN3	55909	2.41846	0.288649			208928_at	POR	5447	4.89953	0		ABCB5	4.2617	5.19491
210971_s_at	ARNTL	406	4.85875	0.288649			225049_at	BLOC1S2	282991	2.20916	1.29278			210971_s_at	ARNTL	406	4.85875	0.288649		213383_at	4.26031	0
232510_s_at	DPP3	10072	4.85335	0			209836_x_at	BOLA2 /// BOLA2B	552900 /// 654483	2.14312	0.744184			232510_s_at	DPP3	10072	4.85335	0		CHRND	4.23242	0.147385
231100_at	RRAD	6236	4.84977	0			212563_at	BOP1 /// LOC727967	23246 /// 727967	3.28348	0			231100_at	RRAD	6236	4.84977	0		LOC221442	4.2165	0.288649
204087_s_at	SLC5A6	8884	4.84171	0			202102_s_at	BRD4	23476	2.20494	0.44703			204087_s_at	SLC5A6	8884	4.84171	0		ACSL4	4.20993	0.288649
236809_at	MGC40405	257415	4.84015	0.44703			238749_at	BRE	9577	3.80769	0.744184			236809_at	MGC40405	257415	4.84015	0.44703		NT5C	4.20897	0
238831_at			4.83707	0.147385			205550_s_at	BRE	9577	2.37718	0.44703			238831_at			4.83707	0.147385		CTSD	4.20671	0.288649
214073_at	ALDH1A3	220	4.83703	0.147385			212645_x_at	BRE	9577	2.24867	1.29278			214073_at	ALDH1A3	220	4.83703	0.147385		VPRBP	4.19661	0.288649
221602_s_at	FAIM3	9214	4.83254	0.744184			1562260_at	BRE	9577	2.15347	0.288649			221602_s_at	FAIM3	9214	4.83254	0.744184		EIF4A1	4.19152	0
1554958_at	ZNF641	121274	4.82473	0.744184			223376_s_at	BRI3	25798	1.9982	0.744184			1554958_at	ZNF641	121274	4.82473	0.744184		PIK3R3	4.17915	0.147385
224856_at	FKBP5	2289	4.82332	0.288649			203612_at	BYSL	705	4.34195	0			224856_at	FKBP5	2289	4.82332	0.288649		VPS35	4.17031	11.3205
214123_s_at	C4orf10	317648	4.81035	0.744184			200777_s_at	BZW1 /// LOC151579	151579 /// 9689	2.15714	3.37367			214123_s_at	C4orf10	317648	4.81035	0.744184		OBFC2A	4.15571	0.288649
225387_at	TSPAN5	10098	4.79748	3.37367			200776_s_at	BZW1 /// LOC151579	151579 /// 9689	2.07956	3.37367			225387_at	TSPAN5	10098	4.79748	3.37367		FLJ43663	4.15052	0.288649
221799_at	CSGlcA-T	54480	4.7943	0.288649			212419_at	C10orf56	219654	2.05129	2.07926			221799_at	CSGlcA-T	54480	4.7943	0.288649		PMAIP1	4.15003	11.3205
215714_s_at	SMARCA4	6597	4.79235	0			230129_at	C10orf89	118672	2.12413	1.29278			215714_s_at	SMARCA4	6597	4.79235	0		MGC2408	4.14551	0.288649
238575_at	OSBPL6	114880	4.78026	0.147385			228332_s_at	C11orf31	280636	2.31196	1.29278			238575_at	OSBPL6	114880	4.78026	0.147385		FAM65A	4.13737	3.37367
215185_at			4.75588	0.744184			219806_s_at	C11orf75	56935	2.16688	3.37367			215185_at			4.75588	0.744184		NPR3	4.1187	7.74949
218863_s_at	TNS1	7145	4.75516	1.29278			218220_at	C12orf10	60314	2.08589	0.44703			218863_s_at	TNS1	7145	4.75516	1.29278		LRP4	4.10107	0.44703
221778_at	KIAA1718	80853	4.74915	0			228937_at	C13orf31	144811	2.48132	0.744184			221778_at	KIAA1718	80853	4.74915	0		TGFB3	4.08828	0.147385
204764_at	FNTB	2342	4.7383	1.29278			227699_at	C14orf149	112849	2.10838	2.07926			204764_at	FNTB	2342	4.7383	1.29278		FOXO1A	4.07782	0.44703
225615_at	LOC126917	126917	4.68673	0			221064_s_at	C16orf28	65259	2.15912	0.744184			225615_at	LOC126917	126917	4.68673	0		TAF6L	4.06981	0.44703
205866_at	FCN3	8547	4.67991	0.744184			1554016_a_at	C16orf57	79650	2.47157	0.744184			205866_at	FCN3	8547	4.67991	0.744184		225685_at	4.05919	0.288649
239269_at			4.66986	2.07926			224447_s_at	C17orf37	84299	2.4485	0.288649			239269_at			4.66986	2.07926		NPC1	4.05849	0.44703
238100_at	AAK1	22848	4.66901	0			220058_at	C17orf39	79018	2.42312	0.744184			238100_at	AAK1	22848	4.66901	0		WDR26	4.05844	1.29278
1555781_at	PQLC2	54896	4.65634	0			224574_at	C17orf49 /// MGC71993	124944 /// 440400	2.27641	0.44703			1555781_at	PQLC2	54896	4.65634	0		TKT	4.05007	0
206860_s_at	FLJ20323	54468	4.65199	0			238166_s_at	C17orf51	339263	2.94804	3.37367			206860_s_at	FLJ20323	54468	4.65199	0		NSF	4.0429	0
209113_s_at	HMG20B	10362	4.64816	0.147385			219417_s_at	C17orf59	54785	2.15647	1.29278			209113_s_at	HMG20B	10362	4.64816	0.147385		PCK1	4.03209	0.44703
236114_at	RUNX1	861	4.64303	0			227063_at	C17orf61	254863	2.19665	0.744184			236114_at	RUNX1	861	4.64303	0		228108_at	4.02937	0.288649
204039_at	CEBPA	1050	4.61945	0.288649			222641_s_at	C17orf63	55731	3.27781	0.147385			204039_at	CEBPA	1050	4.61945	0.288649		243323_s_at	4.02857	0.744184
204326_x_at	MT1X	4501	4.61524	0			229418_at	C17orf63	55731	2.55389	0.744184			204326_x_at	MT1X	4501	4.61524	0		GPATCH4	4.02746	0
204225_at	HDAC4	9759	4.611	0			242886_at	C17orf63	55731	2.01547	2.07926			204225_at	HDAC4	9759	4.611	0		PFKFB3	3.99852	0.44703
216952_s_at	LMNB2	84823	4.60832	0			225322_s_at	C17orf70	80233	2.84824	0.744184			216952_s_at	LMNB2	84823	4.60832	0		GNLY	3.99634	5.19491
227671_at	XIST	7503	4.59963	3.37367			238480_at	C18orf17	125488	2.39093	0.744184			227671_at	XIST	7503	4.59963	3.37367		MFGE8	3.99325	0.288649
1558290_a_at	PVT1	5820	4.59443	0			238568_s_at	C18orf8	29919	2.16912	2.07926			1558290_a_at	PVT1	5820	4.59443	0		DIAPH1	3.99051	0
225282_at	SMAP1L	64744	4.59244	0.147385			221190_s_at	C18orf8	29919	2.1484	0.44703			225282_at	SMAP1L	64744	4.59244	0.147385		KIAA1618	3.98714	2.07926
207038_at	SLC16A6	9120	4.59149	0.44703			227903_x_at	C19orf20	91978	2.06199	2.07926			207038_at	SLC16A6	9120	4.59149	0.44703		HTATIP2	3.98291	0.288649
219633_at	ART4 /// C20orf121	420 /// 79183	4.58896	1.29278			221764_at	C19orf22	91300	2.01783	1.29278			219633_at	ART4 /// C20orf121	420 /// 79183	4.58896	1.29278		233814_at	3.96934	3.37367
225842_at	PHLDA1	22822	4.52829	1.29278			226516_at	C19orf28	126321	3.0042	1.29278			225842_at	PHLDA1	22822	4.52829	1.29278		C1orf198	3.96599	0.44703
230227_at			4.52243	0.744184			231901_at	C19orf52	90580	2.2338	0.744184			230227_at			4.52243	0.744184		AOX1	3.96277	3.37367
204875_s_at	GMDS	2762	4.5045	0			225247_at	C19orf6	91304	2.14962	0.744184			204875_s_at	GMDS	2762	4.5045	0		C5orf30	3.95354	0.44703
219298_at	ECHDC3	79746	4.50289	0.147385			217893_s_at	C1orf108	79647	2.62335	0.288649			219298_at	ECHDC3	79746	4.50289	0.147385		SCN5A	3.94987	5.19491
224523_s_at	C3orf26	84319	4.50048	0			1557192_at	C1orf136	400574	2.11813	1.29278			224523_s_at	C3orf26	84319	4.50048	0		RASD1	3.94536	7.74949
218590_at	PEO1	56652	4.49229	0			218932_at	C1orf181	54680	2.13281	0.744184			218590_at	PEO1	56652	4.49229	0		C9orf52	3.92341	0.44703
1556121_at			4.48234	0			223063_at	C1orf198	84886	3.96599	0.44703			1556121_at			4.48234	0		RAET1E	3.91637	3.37367
202613_at	CTPS	1503	4.48131	0			218721_s_at	C1orf27	54953	2.32374	0.744184			202613_at	CTPS	1503	4.48131	0		QSCN6	3.91535	0
238733_at	CPM	1368	4.47334	2.07926			210652_s_at	C1orf34	22996	2.28936	2.07926			238733_at	CPM	1368	4.47334	2.07926		TRAF7	3.9016	0
200820_at	PSMD8	5714	4.43694	0			223773_s_at	C1orf79	85028	2.59726	0.288649			200820_at	PSMD8	5714	4.43694	0		MAP3K14	3.90072	0.147385
239615_at			4.43003	0.744184			218456_at	C1QDC1	65981	2.80799	1.29278			239615_at			4.43003	0.744184		ANKRD1	3.8977	2.07926
224520_s_at	BEST3	144453	4.39404	0			218159_at	C20orf116	65992	2.06881	2.07926			224520_s_at	BEST3	144453	4.39404	0		ZNF655	3.88647	0.147385
219181_at	LIPG	9388	4.3872	0.288649			235964_x_at	C20orf118	140711	2.51459	2.07926			219181_at	LIPG	9388	4.3872	0.288649		SLC3A2	3.88016	0
40016_g_at	MAST4	23227	4.38586	0.147385			235063_at	C20orf196	149840	2.2674	3.37367			40016_g_at	MAST4	23227	4.38586	0.147385		LOC90784	3.86767	0
203780_at	EVA1	10205	4.38313	0.288649			232083_at	C20orf23	55614	2.16478	1.29278			203780_at	EVA1	10205	4.38313	0.288649		SURF2	3.85743	1.29278
202308_at	SREBF1	6720	4.34648	0.744184			224376_s_at	C20orf24	55969	2.53324	0.744184			202308_at	SREBF1	6720	4.34648	0.744184		RHOB	3.85646	0.288649
203612_at	BYSL	705	4.34195	0			223880_x_at	C20orf24	55969	2.12556	1.29278			203612_at	BYSL	705	4.34195	0		KIAA0146	3.8519	0.288649
221212_x_at	PB1	55193	4.33799	0			217835_x_at	C20orf24	55969	2.03719	1.29278			221212_x_at	PB1	55193	4.33799	0		LOC646324	3.84076	0.744184
219050_s_at	ZNHIT2	741	4.33614	0			206656_s_at	C20orf3	57136	2.05984	1.29278			219050_s_at	ZNHIT2	741	4.33614	0		SSX2IP	3.83892	0
200919_at	PHC2	1912	4.32434	0			220918_at	C21orf96	80215	10.5789	0			200919_at	PHC2	1912	4.32434	0		CEBPD	3.8351	0.288649
212110_at	SLC39A14	23516	4.3082	1.29278			228449_at	C22orf27	150291	2.15202	2.07926			212110_at	SLC39A14	23516	4.3082	1.29278		CSPP1	3.81821	0.288649
203580_s_at	SLC7A6	9057	4.29117	0			1558097_at	C22orf30	253143	2.07369	0.744184			203580_s_at	SLC7A6	9057	4.29117	0		228479_at	3.80131	0.288649
1558445_at	PPIL4	85313	4.29104	0			217118_s_at	C22orf9	23313	2.23193	3.37367			1558445_at	PPIL4	85313	4.29104	0		FLJ32549	3.79527	0
213383_at			4.26031	0			221984_s_at	C2orf17	79137	2.39055	0.44703			213383_at			4.26031	0		MTFR1	3.79482	0.288649
207024_at	CHRND	1144	4.23242	0.147385			221983_at	C2orf17	79137	2.06906	0.744184			207024_at	CHRND	1144	4.23242	0.147385		FCRLA	3.76272	2.07926
1552726_at	ADAMTS17	170691	4.23106	2.07926			242085_at	C2orf18	54978	2.14676	1.29278			1552726_at	ADAMTS17	170691	4.23106	2.07926		NMRAL1	3.76197	1.29278
223805_at	OSBPL6	114880	4.22067	0.288649			207511_s_at	C2orf24	27013	2.51331	0.44703			223805_at	OSBPL6	114880	4.22067	0.288649		OR2F1 /// OR2F2	3.75818	5.19491
233959_at	LOC221442	221442	4.2165	0.288649			224523_s_at	C3orf26	84319	4.50048	0			233959_at	LOC221442	221442	4.2165	0.288649		230781_at	3.75457	11.3205
1557419_a_at	ACSL4	2182	4.20993	0.288649			220612_at	C3orf26	84319	3.59618	0.288649			1557419_a_at	ACSL4	2182	4.20993	0.288649		OLFML2A	3.74304	1.29278
1557303_at	NT5C	30833	4.20897	0			222681_at	C3orf9	56983	2.66401	0.44703			1557303_at	NT5C	30833	4.20897	0		CBFB	3.73377	0
227863_at	CTSD	1509	4.20671	0.288649			218587_s_at	C3orf9	56983	2.11522	2.07926			227863_at	CTSD	1509	4.20671	0.288649		LIMK1	3.72481	1.29278
204376_at	VPRBP	9730	4.19661	0.288649			208451_s_at	C4A /// C4B	720 /// 721	4.13638	0.744184			204376_at	VPRBP	9730	4.19661	0.288649		GPX3	3.72333	0
211787_s_at	EIF4A1	1973	4.19152	0			214123_s_at	C4orf10	317648	4.81035	0.744184			211787_s_at	EIF4A1	1973	4.19152	0		PPAN	3.71507	0
211580_s_at	PIK3R3	8503	4.17915	0.147385			214661_s_at	C4orf9	8602	2.18222	0.44703			211580_s_at	PIK3R3	8503	4.17915	0.147385		MGC42174	3.69541	1.29278
222872_x_at	OBFC2A	64859	4.15571	0.288649			219054_at	C5orf23	79614	5.07807	3.37367			222872_x_at	OBFC2A	64859	4.15571	0.288649		KIAA0367	3.68696	3.37367
203455_s_at	SAT1	6303	4.1556	0.744184			239380_at	C5orf27	202299	6.20621	0			203455_s_at	SAT1	6303	4.1556	0.744184		242931_at	3.68477	0
222378_at	FLJ43663	378805	4.15052	0.288649			221823_at	C5orf30	90355	3.95354	0.44703			222378_at	FLJ43663	378805	4.15052	0.288649		MGST1	3.67985	0.744184
227103_s_at	MGC2408	84291	4.14551	0.288649			226306_at	C6orf1	221491	2.14343	1.29278			227103_s_at	MGC2408	84291	4.14551	0.288649		TRMT1	3.67246	0
218029_at	FAM65A	79567	4.13737	3.37367			205457_at	C6orf106	64771	2.04265	2.07926			218029_at	FAM65A	79567	4.13737	3.37367		230090_at	3.6672	2.07926
208451_s_at	C4A /// C4B	720 /// 721	4.13638	0.744184			227368_at	C6orf166	55122	3.2061	0.147385			208451_s_at	C4A /// C4B	720 /// 721	4.13638	0.744184		ARPP-21	3.66191	3.37367
217542_at	CPM	1368	4.11294	0.288649			223145_s_at	C6orf166	55122	2.80095	0.44703			217542_at	CPM	1368	4.11294	0.288649		TFE3	3.65787	0
228490_at	ABHD2	11057	4.11053	0.288649			223143_s_at	C6orf166	55122	2.32927	0.744184			228490_at	ABHD2	11057	4.11053	0.288649		XRCC4	3.63686	2.07926
212850_s_at	LRP4	4038	4.10107	0.44703			223144_s_at	C6orf166	55122	2.07724	1.29278			212850_s_at	LRP4	4038	4.10107	0.44703		216636_at	3.63504	3.37367
211724_x_at	FLJ20323	54468	4.09941	0			233206_at	C6orf85	63027	2.54163	1.29278			211724_x_at	FLJ20323	54468	4.09941	0		NFIL3	3.63426	0.744184
209747_at	TGFB3	7043	4.08828	0.147385			219261_at	C7orf26	79034	2.10012	0.744184			209747_at	TGFB3	7043	4.08828	0.147385		242007_at	3.63059	0.744184
202724_s_at	FOXO1A	2308	4.07782	0.44703			1554063_at	C8orf76	84933	2.32046	3.37367			202724_s_at	FOXO1A	2308	4.07782	0.44703		LOC729436	3.62528	1.29278
213210_at	TAF6L	10629	4.06981	0.44703			1562250_at	C9orf164	349236	2.11107	3.37367			213210_at	TAF6L	10629	4.06981	0.44703		NLE1	3.62485	0.147385
201530_x_at	EIF4A1	1973	4.06921	0			227534_at	C9orf21	195827	2.56045	0.744184			201530_x_at	EIF4A1	1973	4.06921	0		LEP	3.61906	3.37367
225685_at			4.05919	0.288649			218904_s_at	C9orf40	55071	2.20511	2.07926			225685_at			4.05919	0.288649		TATDN1	3.60988	2.07926
217584_at	NPC1	4864	4.05849	0.44703			232000_at	C9orf52	158219	3.92341	0.44703			217584_at	NPC1	4864	4.05849	0.44703		237031_at	3.60881	5.19491
239724_at	WDR26	80232	4.05844	1.29278			227551_at	C9orf77	51104	2.11233	1.29278			239724_at	WDR26	80232	4.05844	1.29278		WIZ	3.60111	0.44703
208699_x_at	TKT	7086	4.05007	0			213688_at	CALM1	801	2.68518	1.29278			208699_x_at	TKT	7086	4.05007	0		HP	3.60108	3.37367
202395_at	NSF	4905	4.0429	0			211985_s_at	CALM1	801	2.10182	2.07926			202395_at	NSF	4905	4.0429	0		FAM86B1	3.57914	0.44703
208383_s_at	PCK1	5105	4.03209	0.44703			211984_at	CALM1	801	2.02908	2.07926			208383_s_at	PCK1	5105	4.03209	0.44703		232277_at	3.57464	1.29278
228108_at			4.02937	0.288649			46323_at	CANT1	124583	2.0027	0.744184			228108_at			4.02937	0.288649		DMP1	3.57161	26.4557
243323_s_at			4.02857	0.744184			201850_at	CAPG	822	2.54621	1.29278			243323_s_at			4.02857	0.744184		PPP1R3E	3.57018	0.288649
224632_at	GPATCH4	54865	4.02746	0			208683_at	CAPN2	824	2.01663	1.29278			224632_at	GPATCH4	54865	4.02746	0		DDN	3.56073	2.07926
238853_at	RAB3IP	117177	4.0105	0.288649			208374_s_at	CAPZA1	829	2.11182	2.07926			238853_at	RAB3IP	117177	4.0105	0.288649		241007_at	3.55609	7.74949
228340_at	TLE3	7090	4.00257	0.288649			240983_s_at	CARS	833	16.5175	0			228340_at	TLE3	7090	4.00257	0.288649		EPHX1	3.54555	0.288649
202464_s_at	PFKFB3	5209	3.99852	0.44703			212971_at	CARS	833	3.30334	0			202464_s_at	PFKFB3	5209	3.99852	0.44703		CD82	3.53138	0.744184
210605_s_at	MFGE8	4240	3.99325	0.288649			202402_s_at	CARS	833	2.25759	0.44703			210605_s_at	MFGE8	4240	3.99325	0.288649		PCDH20	3.52422	3.37367
209190_s_at	DIAPH1	1729	3.99051	0			202763_at	CASP3	836	2.20029	1.29278			209190_s_at	DIAPH1	1729	3.99051	0		SIPA1L2	3.49734	5.19491
232155_at	KIAA1618	57714	3.98714	2.07926			208908_s_at	CAST	831	2.28636	0.44703			232155_at	KIAA1618	57714	3.98714	2.07926		TMEM49	3.48821	0.744184
227517_s_at	CENPL	91687	3.98549	0.288649			202370_s_at	CBFB	865	3.73377	0			227517_s_at	CENPL	91687	3.98549	0.288649		DDX28	3.48626	0.288649
209448_at	HTATIP2	10553	3.98291	0.288649			209682_at	CBLB	868	2.10041	0.744184			209448_at	HTATIP2	10553	3.98291	0.288649		LOC283874	3.48558	0.147385
233814_at			3.96934	3.37367			225323_at	CC2D1B	200014	2.2454	0.288649			233814_at			3.96934	3.37367		GPR128	3.48496	7.74949
223063_at	C1orf198	84886	3.96599	0.44703			217814_at	CCDC47	57003	3.11303	0.44703			223063_at	C1orf198	84886	3.96599	0.44703		PLCXD3	3.48354	2.07926
205083_at	AOX1	316	3.96277	3.37367			225010_at	CCDC6	8030	2.25825	0.44703			205083_at	AOX1	316	3.96277	3.37367		DLEU2L	3.48133	0.44703
226982_at	ELL2	22936	3.9587	0.288649			235495_at	CCDC97	90324	2.42284	2.07926			226982_at	ELL2	22936	3.9587	0.288649		LCAT	3.47909	3.37367
221823_at	C5orf30	90355	3.95354	0.44703			205392_s_at	CCL14 /// CCL15	6358 /// 6359	2.44993	0.744184			221823_at	C5orf30	90355	3.95354	0.44703		FEM1B	3.46679	0
212841_s_at	PPFIBP2	8495	3.93695	3.37367			216598_s_at	CCL2	6347	5.31719	2.07926			212841_s_at	PPFIBP2	8495	3.93695	3.37367		223839_s_at	3.46516	1.29278
219705_at	QSER1	79832	3.93409	1.29278			205899_at	CCNA1	8900	2.73581	2.07926			219705_at	QSER1	79832	3.93409	1.29278		242250_at	3.45101	0.288649
215411_s_at	TRAF3IP2	10758	3.92429	0.147385			201700_at	CCND3	896	1.99649	2.07926			215411_s_at	TRAF3IP2	10758	3.92429	0.147385		SPEN	3.44984	0.288649
232000_at	C9orf52	158219	3.92341	0.44703			213523_at	CCNE1	898	2.3111	0.744184			232000_at	C9orf52	158219	3.92341	0.44703		SLC22A3	3.44826	0.744184
1552777_a_at	RAET1E	135250	3.91637	3.37367			214152_at	CCPG1	9236	3.37306	0.44703			1552777_a_at	RAET1E	135250	3.91637	3.37367		TIMELESS	3.43654	3.37367
201482_at	QSCN6	5768	3.91535	0			222156_x_at	CCPG1	9236	3.31561	0.288649			201482_at	QSCN6	5768	3.91535	0		207731_at	3.42895	0.147385
223029_s_at	TRAF7	84231	3.9016	0			221511_x_at	CCPG1	9236	2.73426	0.44703			223029_s_at	TRAF7	84231	3.9016	0		227361_at	3.42888	1.29278
205192_at	MAP3K14	9020	3.90072	0.147385			214151_s_at	CCPG1	9236	2.4925	1.29278			205192_at	MAP3K14	9020	3.90072	0.147385		HKR1	3.42712	1.29278
206029_at	ANKRD1	27063	3.8977	2.07926			201947_s_at	CCT2	10576	2.51324	0.147385			206029_at	ANKRD1	27063	3.8977	2.07926		VARS	3.42662	0
225108_at	HEATR2	54919	3.88757	0.147385			201946_s_at	CCT2	10576	2.08405	1.29278			225108_at	HEATR2	54919	3.88757	0.147385		FJX1	3.42311	1.29278
223302_s_at	ZNF655	79027	3.88647	0.147385			208696_at	CCT5	22948	2.89608	0.147385			223302_s_at	ZNF655	79027	3.88647	0.147385		1570023_at	3.41389	20.6673
200924_s_at	SLC3A2	6520	3.88016	0			229068_at	CCT5	22948	2.18018	3.37367			200924_s_at	SLC3A2	6520	3.88016	0		ADM	3.40846	0.147385
228515_at	LOC90784	90784	3.86767	0			201327_s_at	CCT6A	908	2.33321	0.44703			228515_at	LOC90784	90784	3.86767	0		FAM100A	3.40843	0.147385
205224_at	SURF2	6835	3.85743	1.29278			201326_at	CCT6A	908	2.17261	0.44703			205224_at	SURF2	6835	3.85743	1.29278		HES6	3.4072	7.74949
212099_at	RHOB	388	3.85646	0.288649			200812_at	CCT7	10574	2.08335	0.744184			212099_at	RHOB	388	3.85646	0.288649		DHX36	3.40668	0.44703
218935_at	EHD3	30845	3.85472	3.37367			202257_s_at	CD2BP2	10421	3.28131	0			218935_at	EHD3	30845	3.85472	3.37367		EGLN1	3.40534	0.288649
228325_at	KIAA0146	23514	3.8519	0.288649			202256_at	CD2BP2	10421	2.02109	0.744184			228325_at	KIAA0146	23514	3.8519	0.288649		LOC283588	3.38443	2.07926
229341_at	TFCP2L1	29842	3.8488	2.07926			201925_s_at	CD55	1604	2.02935	1.29278			229341_at	TFCP2L1	29842	3.8488	2.07926		FLJ37034	3.37745	0.744184
214657_s_at	TncRNA	283131	3.8443	0.744184			1554519_at	CD80	941	2.44249	3.37367			214657_s_at	TncRNA	283131	3.8443	0.744184		CCPG1	3.37306	0.44703
1564200_at	LOC646324	646324	3.84076	0.744184			203904_x_at	CD82	3732	3.53138	0.744184			1564200_at	LOC646324	646324	3.84076	0.744184		NPTX2	3.36777	0.744184
203016_s_at	SSX2IP	117178	3.83892	0			223041_at	CD99L2	83692	2.33683	0.288649			203016_s_at	SSX2IP	117178	3.83892	0		TNKS1BP1	3.36759	0.288649
203973_s_at	CEBPD	1052	3.8351	0.288649			209286_at	CDC42EP3	10602	3.27015	0.44703			203973_s_at	CEBPD	1052	3.8351	0.288649		TSPAN32	3.36758	3.37367
220072_at	CSPP1	79848	3.81821	0.288649			209288_s_at	CDC42EP3	10602	2.90318	0.288649			220072_at	CSPP1	79848	3.81821	0.288649		1556997_a_at	3.36342	0.44703
203578_s_at	SLC7A6	9057	3.81749	0			209287_s_at	CDC42EP3	10602	2.0397	3.37367			203578_s_at	SLC7A6	9057	3.81749	0		LRRC1	3.3632	3.37367
202693_s_at	STK17A	9263	3.80787	0.288649			222537_s_at	CDC42SE1	56882	2.57106	0.288649			202693_s_at	STK17A	9263	3.80787	0.288649		217694_at	3.36283	3.37367
238749_at	BRE	9577	3.80769	0.744184			224709_s_at	CDC42SE2	56990	2.38357	0.44703			238749_at	BRE	9577	3.80769	0.744184		S100A12	3.36107	5.19491
228479_at			3.80131	0.288649			224753_at	CDCA5	113130	2.3043	0.44703			228479_at			3.80131	0.288649		HS2ST1	3.35929	0.147385
1554068_s_at	FLJ32549	144577	3.79527	0			224428_s_at	CDCA7	83879	2.48409	1.29278			1554068_s_at	FLJ32549	144577	3.79527	0		C1orf99	3.35011	7.74949
235419_at	ERRFI1	54206	3.79493	0.744184			207149_at	CDH12	1010	2.9161	3.37367			235419_at	ERRFI1	54206	3.79493	0.744184		GMEB2	3.34534	0.147385
230444_at	MTFR1	9650	3.79482	0.288649			206327_s_at	CDH15	1013	2.6247	0.44703			230444_at	MTFR1	9650	3.79482	0.288649		TNFRSF12A	3.34445	0.744184
201577_at	NME1	4830	3.79393	0			211804_s_at	CDK2 /// BCDO2	1017 /// 83875	2.97065	1.29278			201577_at	NME1	4830	3.79393	0		OSBPL8	3.3426	0.744184
1556114_a_at	DKFZp451A211	400169	3.79049	0.44703			243807_at	CDK6	1021	2.24261	2.07926			1556114_a_at	DKFZp451A211	400169	3.79049	0.44703		LOC728965	3.34055	2.07926
235401_s_at	FCRLA	84824	3.76272	2.07926			211297_s_at	CDK7	1022	2.18645	1.29278			235401_s_at	FCRLA	84824	3.76272	2.07926		GCNT2	3.3334	0.744184
223206_s_at	NMRAL1	57407	3.76197	1.29278			202284_s_at	CDKN1A	1026	8.20801	0			223206_s_at	NMRAL1	57407	3.76197	1.29278		CKS2	3.32415	1.29278
241887_at	UBE2W	55284	3.75079	0			236313_at	CDKN2B	1030	2.15638	2.07926			241887_at	UBE2W	55284	3.75079	0		LSM7	3.31723	0.288649
213075_at	OLFML2A	169611	3.74304	1.29278			228868_x_at	CDT1	81620	2.98324	0.744184			213075_at	OLFML2A	169611	3.74304	1.29278		225345_s_at	3.31483	0
221928_at	ACACB	32	3.74218	0.288649			203099_s_at	CDYL	9425	2.35964	0.744184			221928_at	ACACB	32	3.74218	0.288649		QPCT	3.30406	5.19491
213629_x_at	MT1F	4494	3.73732	0			204039_at	CEBPA	1050	4.61945	0.288649			213629_x_at	MT1F	4494	3.73732	0		DEFA1 /// DEFA3 /// LOC728358	3.29903	11.3205
235608_at	CLN5	1203	3.73392	0.288649			203973_s_at	CEBPD	1052	3.8351	0.288649			235608_at	CLN5	1203	3.73392	0.288649		LOC730202	3.29629	1.29278
202370_s_at	CBFB	865	3.73377	0			213006_at	CEBPD	1052	2.9573	0.744184			202370_s_at	CBFB	865	3.73377	0		PRUNE2	3.29566	3.37367
204357_s_at	LIMK1	3984	3.72481	1.29278			203341_at	CEBPZ	10153	2.32589	0.44703			204357_s_at	LIMK1	3984	3.72481	1.29278		KCNN3	3.29502	0.44703
214091_s_at	GPX3	2878	3.72333	0			227517_s_at	CENPL	91687	3.98549	0.288649			214091_s_at	GPX3	2878	3.72333	0		IGF2R	3.29392	0.147385
221649_s_at	PPAN	56342	3.71507	0			225542_at	CENTB5	116983	2.61917	0.744184			221649_s_at	PPAN	56342	3.71507	0		DLEU1	3.29277	1.29278
1565544_at	RNF141	50862	3.71502	0.147385			1558953_s_at	CEP164	22897	2.16133	0.744184			1565544_at	RNF141	50862	3.71502	0.147385		228724_at	3.28723	0.44703
227597_at	MGC42174	129563	3.69541	1.29278			221683_s_at	CEP290	80184	2.03306	2.07926			227597_at	MGC42174	129563	3.69541	1.29278		NMT1	3.28404	0.44703
212805_at	KIAA0367	23273	3.68696	3.37367			218421_at	CERK	64781	2.10171	1.29278			212805_at	KIAA0367	23273	3.68696	3.37367		UCK2	3.28392	0.147385
242931_at			3.68477	0			209668_x_at	CES2	8824	2.39934	2.07926			242931_at			3.68477	0		BOP1 /// LOC727967	3.28348	0
239001_at	MGST1	4257	3.67985	0.744184			213509_x_at	CES2	8824	2.3415	2.07926			239001_at	MGST1	4257	3.67985	0.744184		CD2BP2	3.28131	0
222693_at	FNDC3B	64778	3.67585	0.744184			209667_at	CES2	8824	2.0531	3.37367			222693_at	FNDC3B	64778	3.67585	0.744184		ALDH3A2	3.28119	0.744184
210463_x_at	TRMT1	55621	3.67246	0			214486_x_at	CFLAR	8837	3.19257	0.44703			210463_x_at	TRMT1	55621	3.67246	0		C17orf63	3.27781	0.147385
230090_at			3.6672	2.07926			209508_x_at	CFLAR	8837	3.14878	0.288649			230090_at			3.6672	2.07926		1565558_at	3.27139	0.288649
220359_s_at	ARPP-21	10777	3.66191	3.37367			211316_x_at	CFLAR	8837	3.06606	0.147385			220359_s_at	ARPP-21	10777	3.66191	3.37367		CDC42EP3	3.27015	0.44703
212457_at	TFE3	7030	3.65787	0			210564_x_at	CFLAR	8837	2.64834	0.744184			212457_at	TFE3	7030	3.65787	0		232715_at	3.26002	3.37367
205071_x_at	XRCC4	7518	3.63686	2.07926			210563_x_at	CFLAR	8837	2.59449	0.744184			205071_x_at	XRCC4	7518	3.63686	2.07926		SQSTM1	3.25296	0.288649
216636_at			3.63504	3.37367			208485_x_at	CFLAR	8837	2.54827	0.744184			216636_at			3.63504	3.37367		UGCG	3.24377	0.288649
239140_at	TICAM2	353376	3.63497	0.744184			211862_x_at	CFLAR	8837	2.48249	0.744184			239140_at	TICAM2	353376	3.63497	0.744184		CIRH1A /// FAM83G	3.23327	0
210958_s_at	MAST4	23227	3.63458	0.147385			211317_s_at	CFLAR	8837	2.45146	1.29278			210958_s_at	MAST4	23227	3.63458	0.147385		PHKG2	3.2267	0.147385
203574_at	NFIL3	4783	3.63426	0.744184			209939_x_at	CFLAR	8837	2.43795	0.744184			203574_at	NFIL3	4783	3.63426	0.744184		DKC1	3.22108	0.288649
228037_at	RARA	5914	3.6323	0.288649			237367_x_at	CFLAR	8837	2.13627	3.37367			228037_at	RARA	5914	3.6323	0.288649		IRAK2	3.22092	0.288649
242007_at			3.63059	0.744184			222768_s_at	CGI-09	51605	3.1159	0.288649			242007_at			3.63059	0.744184		1561893_at	3.21902	0.288649
212523_s_at	KIAA0146	23514	3.62602	0.147385			233970_s_at	CGI-09	51605	2.59538	1.29278			212523_s_at	KIAA0146	23514	3.62602	0.147385		AHCYL1	3.21455	0
228224_at	PRELP	5549	3.62591	1.29278			205937_at	CGREF1	10669	6.02384	0			228224_at	PRELP	5549	3.62591	1.29278		LOC727738	3.20981	2.07926
1564438_at	LOC729436	729436	3.62528	1.29278			219270_at	CHAC1	79094	13.7707	0.147385			1564438_at	LOC729436	729436	3.62528	1.29278		1562921_at	3.2072	1.29278
203867_s_at	NLE1	54475	3.62485	0.147385			235117_at	CHAC2	494143	2.44469	0.744184			203867_s_at	NLE1	54475	3.62485	0.147385		C6orf166	3.2061	0.147385
223246_s_at	STRBP	55342	3.62009	1.29278			218829_s_at	CHD7	55636	2.04329	2.07926			223246_s_at	STRBP	55342	3.62009	1.29278		TREM1	3.20571	11.3205
207092_at	LEP	3952	3.61906	3.37367			243659_at	CHD9	80205	3.15059	0.744184			207092_at	LEP	3952	3.61906	3.37367		PIK4CA	3.20336	1.29278
1569230_at	TATDN1	83940	3.60988	2.07926			204260_at	CHGB	1114	14.7402	2.07926			1569230_at	TATDN1	83940	3.60988	2.07926		RANGAP1	3.20284	0.147385
242046_at	TMEM163	81615	3.60977	0.744184			209396_s_at	CHI3L1	1116	57.1114	0			242046_at	TMEM163	81615	3.60977	0.744184		NAP1L1	3.20174	0.147385
221784_at	WIZ	58525	3.60111	0.44703			209395_at	CHI3L1	1116	52.0012	0			221784_at	WIZ	58525	3.60111	0.44703		IMP5	3.19884	3.37367
206697_s_at	HP	3240	3.60108	3.37367			218178_s_at	CHMP1B	57132	5.63193	0			206697_s_at	HP	3240	3.60108	3.37367		233506_at	3.19777	3.37367
231417_at	ASXL2	55252	3.59985	0.44703			218177_at	CHMP1B	57132	5.59065	0			231417_at	ASXL2	55252	3.59985	0.44703		BAZ1A	3.19761	0.288649
220612_at	C3orf26	84319	3.59618	0.288649			239436_at	CHORDC1	26973	2.4074	2.07926			220612_at	C3orf26	84319	3.59618	0.288649		ZNF442	3.19671	0.44703
225262_at	FOSL2	2355	3.58588	0			206633_at	CHRNA1	1134	12.1825	0			225262_at	FOSL2	2355	3.58588	0		KRT80	3.19471	32.4514
65585_at	FAM86B1	85002	3.57914	0.44703			211039_at	CHRNA1	1134	9.95634	0			65585_at	FAM86B1	85002	3.57914	0.44703		CFLAR	3.19257	0.44703
232277_at			3.57464	1.29278			206703_at	CHRNB1	1140	2.59638	1.29278			232277_at			3.57464	1.29278		AMOTL1	3.19015	0.288649
49452_at	ACACB	32	3.57451	0.288649			207024_at	CHRND	1144	4.23242	0.147385			49452_at	ACACB	32	3.57451	0.288649		241504_at	3.18577	5.19491
227409_at	PPP1R3E	90673	3.57018	0.288649			205567_at	CHST1	8534	6.07791	0.744184			227409_at	PPP1R3E	90673	3.57018	0.288649		235938_at	3.17943	1.29278
214788_x_at	DDN	23109	3.56073	2.07926			208424_s_at	CIAPIN1	57019	2.15472	0.744184			214788_x_at	DDN	23109	3.56073	2.07926		POSTN	3.17848	0.744184
241290_at	COL12A1	1303	3.55249	2.07926			201953_at	CIB1	10519	2.55463	0.147385			241290_at	COL12A1	1303	3.55249	2.07926		LOC144874	3.17415	0.288649
202017_at	EPHX1	2052	3.54555	0.288649			219398_at	CIDEC	63924	2.6443	1.29278			202017_at	EPHX1	2052	3.54555	0.288649		ABLIM2	3.17106	0.44703
203904_x_at	CD82	3732	3.53138	0.744184			224903_at	CIRH1A /// FAM83G	644815 /// 84916	3.23327	0			203904_x_at	CD82	3732	3.53138	0.744184		SNN	3.17044	0.147385
232054_at	PCDH20	64881	3.52422	3.37367			230656_s_at	CIRH1A /// FAM83G	644815 /// 84916	2.16507	0.44703			232054_at	PCDH20	64881	3.52422	3.37367		AGTRAP	3.16915	0.288649
43427_at	ACACB	32	3.51829	0.288649			242585_at	CKMT2	1160	2.13483	1.29278			43427_at	ACACB	32	3.51829	0.288649		TNFRSF1A	3.15833	0
231697_s_at	TMEM49	81671	3.48821	0.744184			204170_s_at	CKS2	1164	3.32415	1.29278			231697_s_at	TMEM49	81671	3.48821	0.744184		ZC3H12A	3.15575	0.288649
203785_s_at	DDX28	55794	3.48626	0.288649			38069_at	CLCN7	1186	2.05481	0.44703			203785_s_at	DDX28	55794	3.48626	0.288649		IRAK1	3.1555	0
1561942_x_at	LOC283874	283874	3.48558	0.147385			227742_at	CLIC6	54102	3.16474	0.44703			1561942_x_at	LOC283874	283874	3.48558	0.147385		VDR	3.15421	0.44703
230081_at	PLCXD3	345557	3.48354	2.07926			1558186_s_at	CLLU1	574028	2.56634	1.29278			230081_at	PLCXD3	345557	3.48354	2.07926		FAM83G	3.14138	0.744184
228980_at	RFFL	117584	3.48223	0.147385			235608_at	CLN5	1203	3.73392	0.288649			228980_at	RFFL	117584	3.48223	0.147385		STK40	3.13219	0.288649
215629_s_at	DLEU2L	79469	3.48133	0.44703			219341_at	CLN8	2055	3.26124	0.288649			215629_s_at	DLEU2L	79469	3.48133	0.44703		APRT	3.13171	0.288649
204428_s_at	LCAT	3931	3.47909	3.37367			211136_s_at	CLPTM1	1209	2.05264	0.744184			204428_s_at	LCAT	3931	3.47909	3.37367		SDC4	3.12532	3.37367
212367_at	FEM1B	10116	3.46679	0			223020_at	CLPTM1L	81037	2.33686	0.288649			212367_at	FEM1B	10116	3.46679	0		URB1	3.1249	0.288649
223839_s_at			3.46516	1.29278			216295_s_at	CLTA	1211	2.20464	0.744184			223839_s_at			3.46516	1.29278		ADAMTS1	3.12392	0.744184
224634_at	GPATCH4	54865	3.45592	0			1560434_x_at	CLTA	1211	2.11264	2.07926			224634_at	GPATCH4	54865	3.45592	0		RHOU	3.12018	0.744184
242250_at			3.45101	0.288649			211043_s_at	CLTB	1212	2.23842	0.44703			242250_at			3.45101	0.288649		CGI-09	3.1159	0.288649
1556058_s_at	SPEN	23013	3.44984	0.288649			205944_s_at	CLTCL1	8218	2.00042	2.07926			1556058_s_at	SPEN	23013	3.44984	0.288649		GNL3L	3.11586	0.147385
205421_at	SLC22A3	6581	3.44826	0.744184			226017_at	CMTM7	112616	2.73879	1.29278			205421_at	SLC22A3	6581	3.44826	0.744184		KCTD1	3.11451	2.07926
215455_at	TIMELESS	8914	3.43654	3.37367			229143_at	CNOT3	4849	2.32279	1.29278			215455_at	TIMELESS	8914	3.43654	3.37367		CCDC47	3.11303	0.44703
207731_at			3.42895	0.147385			213436_at	CNR1	1268	2.68803	1.29278			207731_at			3.42895	0.147385		ACACA	3.11227	0.288649
227361_at			3.42888	1.29278			1552496_a_at	COBL	23242	6.11567	0.147385			227361_at			3.42888	1.29278		SSRP1	3.11156	0
240097_at	HKR1	284459	3.42712	1.29278			213050_at	COBL	23242	3.25048	0.147385			240097_at	HKR1	284459	3.42712	1.29278		PLXNB2	3.11116	0.288649
201797_s_at	VARS	7407	3.42662	0			241290_at	COL12A1	1303	3.55249	2.07926			201797_s_at	VARS	7407	3.42662	0		UBE2S /// LOC731049	3.10502	0.288649
219522_at	FJX1	24147	3.42311	1.29278			1555253_at	COL25A1	84570	7.57519	3.37367			219522_at	FJX1	24147	3.42311	1.29278		LOC387763	3.10068	1.29278
225720_at	SYNPO2	171024	3.41587	0.44703			223465_at	COL4A3BP	10087	2.41265	0.44703			225720_at	SYNPO2	171024	3.41587	0.44703		SF3A2	3.09828	0.44703
202912_at	ADM	133	3.40846	0.147385			219625_s_at	COL4A3BP	10087	2.07744	0.44703			202912_at	ADM	133	3.40846	0.147385		NFKBIB	3.09818	5.19491
225874_at	FAM100A	124402	3.40843	0.147385			223466_x_at	COL4A3BP	10087	2.0729	0.744184			225874_at	FAM100A	124402	3.40843	0.147385		237489_at	3.09411	1.29278
223140_s_at	DHX36	170506	3.40668	0.44703			208684_at	COPA	1314	2.11946	0.44703			223140_s_at	DHX36	170506	3.40668	0.44703		PHKA1	3.08388	3.37367
224314_s_at	EGLN1	54583	3.40534	0.288649			236204_at	COPS8	10920	2.14339	1.29278			224314_s_at	EGLN1	54583	3.40534	0.288649		TACR2	3.07316	0.44703
244441_at	USP31	57478	3.38812	0.744184			228931_at	COQ4	51117	2.90122	0.147385			244441_at	USP31	57478	3.38812	0.744184		CYP4B1	3.07036	3.37367
202679_at	NPC1	4864	3.38644	0			221676_s_at	CORO1C	23603	2.24822	2.07926			202679_at	NPC1	4864	3.38644	0		FBXO32	3.06684	0.147385
1557113_at	LOC283588	283588	3.38443	2.07926			222409_at	CORO1C	23603	2.11796	1.29278			1557113_at	LOC283588	283588	3.38443	2.07926		FLJ31196	3.06188	32.4514
235592_at	ELL2	22936	3.38198	0.288649			227253_at	CP	1356	2.01116	1.29278			235592_at	ELL2	22936	3.38198	0.288649		ABCE1	3.05415	0.288649
1552616_a_at	ACACB	32	3.37869	0.44703			201940_at	CPD	1362	2.25185	0.744184			1552616_a_at	ACACB	32	3.37869	0.44703		236066_at	3.05072	0.147385
229622_at	FLJ37034	151176	3.37745	0.744184			224831_at	CPEB4	80315	2.33045	0.288649			229622_at	FLJ37034	151176	3.37745	0.744184		DDX21	3.04847	0.288649
202723_s_at	FOXO1A	2308	3.37333	1.29278			223500_at	CPLX1	10815	2.45063	3.37367			202723_s_at	FOXO1A	2308	3.37333	1.29278		SLC16A9	3.04511	0.744184
214152_at	CCPG1	9236	3.37306	0.44703			238733_at	CPM	1368	4.47334	2.07926			214152_at	CCPG1	9236	3.37306	0.44703		GLUL	3.04437	3.37367
221815_at	ABHD2	11057	3.37054	0.44703			217542_at	CPM	1368	4.11294	0.288649			221815_at	ABHD2	11057	3.37054	0.44703		SLC25A5	3.04099	0.44703
203579_s_at	SLC7A6	9057	3.37053	0.147385			225082_at	CPSF3	51692	2.05335	0.744184			203579_s_at	SLC7A6	9057	3.37053	0.147385		SOCS4	3.04015	0.147385
213479_at	NPTX2	4885	3.36777	0.744184			206688_s_at	CPSF4	10898	2.28827	0.44703			213479_at	NPTX2	4885	3.36777	0.744184		PPRC1	3.03786	0.147385
224792_at	TNKS1BP1	85456	3.36759	0.288649			229366_at	CRBN	51185	2.29338	0.44703			224792_at	TNKS1BP1	85456	3.36759	0.288649		236125_at	3.03737	0.744184
233467_s_at	TSPAN32	10077	3.36758	3.37367			203368_at	CRELD1	78987	2.55805	0.44703			233467_s_at	TSPAN32	10077	3.36758	3.37367		ANKRD34	3.03196	1.29278
1556997_a_at			3.36342	0.44703			228318_s_at	CRIPAK	285464	2.34241	0.744184			1556997_a_at			3.36342	0.44703		SH3BP4	3.03001	1.29278
218816_at	LRRC1	55227	3.3632	3.37367			221598_s_at	CRSP8	9442	2.04047	3.37367			218816_at	LRRC1	55227	3.3632	3.37367		GABARAPL1 /// GABARAPL3	3.02947	0.288649
217694_at			3.36283	3.37367			226307_at	CRTC2	200186	2.40808	1.29278			217694_at			3.36283	3.37367		PPIA	3.02875	0.288649
203285_s_at	HS2ST1	9653	3.35929	0.147385			221799_at	CSGlcA-T	54480	4.7943	0.288649			203285_s_at	HS2ST1	9653	3.35929	0.147385		242987_x_at	3.02544	5.19491
201348_at	GPX3	2878	3.35766	0			55093_at	CSGlcA-T	54480	2.39685	3.37367			201348_at	GPX3	2878	3.35766	0		SURF1	3.02542	2.07926
222251_s_at	GMEB2	26205	3.34534	0.147385			208865_at	CSNK1A1	1452	2.0843	0.744184			222251_s_at	GMEB2	26205	3.34534	0.147385		225611_at	3.02206	0.44703
218368_s_at	TNFRSF12A	51330	3.34445	0.744184			208866_at	CSNK1A1	1452	2.00352	1.29278			218368_s_at	TNFRSF12A	51330	3.34445	0.744184		LOC92345	3.0187	0.744184
228986_at	OSBPL8	114882	3.3426	0.744184			207945_s_at	CSNK1D	1453	2.07996	1.29278			228986_at	OSBPL8	114882	3.3426	0.744184		OSTM1	3.01582	0
210230_at	LOC728965	728965	3.34055	2.07926			208774_at	CSNK1D	1453	2.01644	1.29278			210230_at	LOC728965	728965	3.34055	2.07926		HEY1	3.01023	2.07926
230788_at	GCNT2	2651	3.3334	0.744184			204736_s_at	CSPG4	1464	5.51492	0			230788_at	GCNT2	2651	3.3334	0.744184		CST3	3.00807	0.147385
204170_s_at	CKS2	1164	3.32415	1.29278			214297_at	CSPG4	1464	2.66124	0.44703			204170_s_at	CKS2	1164	3.32415	1.29278		LOC58489	3.00679	0.44703
204559_s_at	LSM7	51690	3.31723	0.288649			220072_at	CSPP1	79848	3.81821	0.288649			204559_s_at	LSM7	51690	3.31723	0.288649		WFS1	3.00434	0.744184
222156_x_at	CCPG1	9236	3.31561	0.288649			227105_at	CSPP1	79848	2.17903	2.07926			222156_x_at	CCPG1	9236	3.31561	0.288649		C19orf28	3.0042	1.29278
208623_s_at	VIL2	7430	3.31516	0.288649			201360_at	CST3	1471	3.00807	0.147385			208623_s_at	VIL2	7430	3.31516	0.288649		244040_at	3.00257	1.29278
225345_s_at			3.31483	0			202937_x_at	CTA-126B4.3	27341	2.75594	0.744184			225345_s_at			3.31483	0		NHLRC2	3.00248	0.44703
212971_at	CARS	833	3.30334	0			210396_s_at	CTNNB1 /// LOC440354 /// BOLA2 /// LOC595101	1499 /// 440354 /// 552900 /// 595101	2.02466	2.07926			212971_at	CARS	833	3.30334	0		FLJ10847	3.00216	0.44703
214352_s_at	KRAS	3845	3.29979	0.288649			202613_at	CTPS	1503	4.48131	0			214352_s_at	KRAS	3845	3.29979	0.288649		TACC2	2.99878	0.44703
1558128_at	LOC730202	730202	3.29629	1.29278			227863_at	CTSD	1509	4.20671	0.288649			1558128_at	LOC730202	730202	3.29629	1.29278		NOMO1 /// NOMO2 /// NOMO3	2.99364	1.29278
1552455_at	PRUNE2	158471	3.29566	3.37367			200766_at	CTSD	1509	2.83309	0.44703			1552455_at	PRUNE2	158471	3.29566	3.37367		PRKCD	2.9933	3.37367
205902_at	KCNN3	3782	3.29502	0.44703			237104_at	CTSS	1520	2.17283	2.07926			205902_at	KCNN3	3782	3.29502	0.44703		SDF2L1	2.99269	0.744184
1569052_at	IGF2R	3482	3.29392	0.147385			214782_at	CTTN	2017	2.6177	0.744184			1569052_at	IGF2R	3482	3.29392	0.147385		WDR59	2.98787	5.19491
244314_at	DLEU1	10301	3.29277	1.29278			201059_at	CTTN	2017	2.45083	0.744184			244314_at	DLEU1	10301	3.29277	1.29278		CDT1	2.98324	0.744184
1566257_at	GPR180	160897	3.29238	0			214074_s_at	CTTN	2017	2.13162	2.07926			1566257_at	GPR180	160897	3.29238	0		1559116_s_at	2.97671	2.07926
228724_at			3.28723	0.44703			209489_at	CUGBP1	10658	2.03191	1.29278			228724_at			3.28723	0.44703		PPP1R14B	2.97358	0.147385
201159_s_at	NMT1	4836	3.28404	0.44703			1560049_at	CUGBP2	10659	2.3453	0.744184			201159_s_at	NMT1	4836	3.28404	0.44703		CDK2 /// BCDO2	2.97065	1.29278
209825_s_at	UCK2	7371	3.28392	0.147385			240665_at	CUGBP2	10659	2.32045	0.744184			209825_s_at	UCK2	7371	3.28392	0.147385		230354_at	2.97003	0.744184
212563_at	BOP1 /// LOC727967	23246 /// 727967	3.28348	0			214405_at	CUGBP2	10659	2.24788	2.07926			212563_at	BOP1 /// LOC727967	23246 /// 727967	3.28348	0		LOC728806	2.96886	0.288649
202257_s_at	CD2BP2	10421	3.28131	0			202158_s_at	CUGBP2	10659	2.24182	0.744184			202257_s_at	CD2BP2	10421	3.28131	0		DGAT2	2.96855	2.07926
202054_s_at	ALDH3A2	224	3.28119	0.744184			1557422_at	CUGBP2	10659	2.11525	2.07926			202054_s_at	ALDH3A2	224	3.28119	0.744184		KIAA1432	2.96636	0.744184
222641_s_at	C17orf63	55731	3.27781	0.147385			241747_s_at	CUL7	9820	2.7059	3.37367			222641_s_at	C17orf63	55731	3.27781	0.147385		HIP1R /// LOC728014	2.96101	0.288649
221497_x_at	EGLN1	54583	3.27141	0.288649			202367_at	CUTL1	1523	2.13655	1.29278			221497_x_at	EGLN1	54583	3.27141	0.288649		CNTNAP2	2.96069	20.6673
1565558_at			3.27139	0.288649			209774_x_at	CXCL2	2920	7.51347	2.07926			1565558_at			3.27139	0.288649		244116_at	2.96067	2.07926
209286_at	CDC42EP3	10602	3.27015	0.44703			227520_at	CXorf15	55787	2.06535	1.29278			209286_at	CDC42EP3	10602	3.27015	0.44703		LRRC37A2	2.95943	2.07926
219341_at	CLN8	2055	3.26124	0.288649			218058_at	CXXC1	30827	2.1865	0.44703			219341_at	CLN8	2055	3.26124	0.288649		THAP3	2.9588	1.29278
232715_at			3.26002	3.37367			221903_s_at	CYLD	1540	2.35941	1.29278			232715_at			3.26002	3.37367		UBPH	2.95859	0.147385
1566901_at	TGIF	7050	3.25847	0.288649			213295_at	CYLD	1540	2.13898	2.07926			1566901_at	TGIF	7050	3.25847	0.288649		POLRMT	2.95772	0
218881_s_at	FOSL2	2355	3.25458	0.44703			222142_at	CYLD	1540	2.1073	3.37367			218881_s_at	FOSL2	2355	3.25458	0.44703		238720_at	2.95209	7.74949
202852_s_at	RYK	6259	3.25455	0			210096_at	CYP4B1	1580	3.07036	3.37367			202852_s_at	RYK	6259	3.25455	0		YRDC	2.95165	0.288649
224918_x_at	MGST1	4257	3.25361	0.147385			208822_s_at	DAP3	7818	2.25659	0.44703			224918_x_at	MGST1	4257	3.25361	0.147385		EIF3S9	2.95165	0
213112_s_at	SQSTM1	8878	3.25296	0.288649			203890_s_at	DAPK3	1613	2.60746	0.288649			213112_s_at	SQSTM1	8878	3.25296	0.288649		SERINC2	2.9505	0.288649
213050_at	COBL	23242	3.25048	0.147385			203891_s_at	DAPK3	1613	2.01579	0.744184			213050_at	COBL	23242	3.25048	0.147385		FST	2.94999	5.19491
228521_s_at	RAB4B	53916	3.24969	0			208335_s_at	DARC	2532	2.50766	2.07926			228521_s_at	RAB4B	53916	3.24969	0		ABCF2	2.94502	0.147385
225613_at	MAST4	23227	3.24473	0.288649			216038_x_at	DAXX	1616	2.07275	1.29278			225613_at	MAST4	23227	3.24473	0.288649		LITAF	2.94176	0.288649
1558689_a_at	LOC441461	441461	3.24463	3.37367			226620_x_at	DAZAP1	26528	2.43644	0.288649			1558689_a_at	LOC441461	441461	3.24463	3.37367		GALNTL2	2.93753	0.44703
224967_at	UGCG	7357	3.24377	0.288649			229813_x_at	DAZAP1	26528	2.41912	0.288649			224967_at	UGCG	7357	3.24377	0.288649		1566158_at	2.93039	0.744184
243309_at	YLPM1	56252	3.23418	0			222925_at	DCDC2	51473	2.70445	0.744184			243309_at	YLPM1	56252	3.23418	0		ABCA1	2.92695	0.44703
224903_at	CIRH1A /// FAM83G	644815 /// 84916	3.23327	0			212919_at	DCP2	167227	2.41558	0.744184			224903_at	CIRH1A /// FAM83G	644815 /// 84916	3.23327	0		HRB	2.92237	0.288649
205903_s_at	KCNN3	3782	3.22812	2.07926			222679_s_at	DCUN1D1	54165	2.20879	2.07926			205903_s_at	KCNN3	3782	3.22812	2.07926		PPARBP	2.91992	0.44703
203709_at	PHKG2	5261	3.2267	0.147385			217973_at	DCXR	51181	2.51508	0.744184			203709_at	PHKG2	5261	3.2267	0.147385		RPS27L	2.91781	0
227964_at	FKSG44	83786	3.22183	0.147385			208619_at	DDB1	1642	2.26334	0.744184			227964_at	FKSG44	83786	3.22183	0.147385		CDH12	2.9161	3.37367
216212_s_at	DKC1	1736	3.22108	0.288649			219103_at	DDEFL1	55616	2.58333	1.29278			216212_s_at	DKC1	1736	3.22108	0.288649		RPN2	2.91115	0
231779_at	IRAK2	3656	3.22092	0.288649			222236_s_at	DDEFL1	55616	2.28965	0.744184			231779_at	IRAK2	3656	3.22092	0.288649		HTRA4	2.90976	3.37367
1561893_at			3.21902	0.288649			214788_x_at	DDN	23109	3.56073	2.07926			1561893_at			3.21902	0.288649		SCN3B	2.90589	0.744184
200849_s_at	AHCYL1	10768	3.21455	0			224654_at	DDX21	9188	3.04847	0.288649			200849_s_at	AHCYL1	10768	3.21455	0		AMPD3	2.90453	0.288649
1557285_at	LOC727738	727738	3.20981	2.07926			208152_s_at	DDX21	9188	2.92528	0.288649			1557285_at	LOC727738	727738	3.20981	2.07926		237261_at	2.90269	0.744184
1562921_at			3.2072	1.29278			201440_at	DDX23	9416	2.03814	1.29278			1562921_at			3.2072	1.29278		COQ4	2.90122	0.147385
227368_at	C6orf166	55122	3.2061	0.147385			203785_s_at	DDX28	55794	3.48626	0.288649			227368_at	C6orf166	55122	3.2061	0.147385		CCT5	2.89608	0.147385
229965_at	PIK4CA	5297	3.20336	1.29278			40255_at	DDX28	55794	2.11631	1.29278			229965_at	PIK4CA	5297	3.20336	1.29278		GPR172A	2.89525	0.288649
212125_at	RANGAP1	5905	3.20284	0.147385			201584_s_at	DDX39	10212	2.48568	0.147385			212125_at	RANGAP1	5905	3.20284	0.147385		PRKAB1	2.89317	0.288649
208753_s_at	NAP1L1	4673	3.20174	0.147385			201788_at	DDX42	11325	2.27802	0.744184			208753_s_at	NAP1L1	4673	3.20174	0.147385		237729_at	2.89286	11.3205
235551_at	WDR4	10785	3.20064	0.288649			226849_at	DENND1A	57706	2.06266	1.29278			235551_at	WDR4	10785	3.20064	0.288649		1560943_s_at	2.89257	15.5629
217234_s_at	VIL2	7430	3.20041	0.744184			214787_at	DENND4A	10260	2.52581	2.07926			217234_s_at	VIL2	7430	3.20041	0.744184		FKBP4	2.88754	0.44703
238214_at	SLC26A7	115111	3.19956	1.29278			238982_at	DENR /// LOC729557 /// LOC730632	729557 /// 730632 /// 8562	2.07503	1.29278			238214_at	SLC26A7	115111	3.19956	1.29278		EIF4E2	2.88692	0.44703
203313_s_at	TGIF	7050	3.19935	0.288649			218333_at	DERL2	51009	2.33471	0.44703			203313_s_at	TGIF	7050	3.19935	0.288649		238289_at	2.88553	1.29278
1563367_at	IMP5	162540	3.19884	3.37367			226064_s_at	DGAT2	84649	2.96855	2.07926			1563367_at	IMP5	162540	3.19884	3.37367		234985_at	2.88121	2.07926
233506_at			3.19777	3.37367			224327_s_at	DGAT2	84649	2.74585	1.29278			233506_at			3.19777	3.37367		FCGR1B	2.87454	11.3205
217986_s_at	BAZ1A	11177	3.19761	0.288649			207556_s_at	DGKZ	8525	2.62517	0.288649			217986_s_at	BAZ1A	11177	3.19761	0.288649		LOC440346	2.87437	26.4557
208081_s_at	ZNF442	79973	3.19671	0.44703			200862_at	DHCR24	1718	5.27076	0			208081_s_at	ZNF442	79973	3.19671	0.44703		PPIL2	2.87407	0.288649
214486_x_at	CFLAR	8837	3.19257	0.44703			218547_at	DHDDS	79947	2.29393	0.44703			214486_x_at	CFLAR	8837	3.19257	0.44703		SPCS3	2.87348	0.147385
240877_x_at	AMOTL1	154810	3.19015	0.288649			224064_s_at	DHDDS /// LOC158957	158957 /// 79947	2.33219	1.29278			240877_x_at	AMOTL1	154810	3.19015	0.288649		THRAP3	2.86905	3.37367
225814_at	XRN1	54464	3.18663	0.44703			213868_s_at	DHRS7	51635	2.9538	0.44703			225814_at	XRN1	54464	3.18663	0.44703		238879_at	2.86678	0.44703
235938_at			3.17943	1.29278			210788_s_at	DHRS7	51635	2.67416	0.147385			235938_at			3.17943	1.29278		PCDHGC3	2.86524	1.29278
210809_s_at	POSTN	10631	3.17848	0.744184			225503_at	DHRSX	207063	2.44713	1.29278			210809_s_at	POSTN	10631	3.17848	0.744184		ISG20L1	2.86507	0.44703
1556021_at	LOC144874	144874	3.17415	0.288649			222875_at	DHX33	56919	2.6073	0.288649			1556021_at	LOC144874	144874	3.17415	0.288649		DKFZp434B1231	2.86472	26.4557
213119_at	SLC36A1	206358	3.17214	0.288649			223140_s_at	DHX36	170506	3.40668	0.44703			213119_at	SLC36A1	206358	3.17214	0.288649		ALG12	2.86392	2.07926
215928_at	ABLIM2	84448	3.17106	0.44703			223139_s_at	DHX36	170506	2.59749	0.44703			215928_at	ABLIM2	84448	3.17106	0.44703		221765_at	2.86271	3.37367
218033_s_at	SNN	8303	3.17044	0.147385			223138_s_at	DHX36	170506	2.50031	3.37367			218033_s_at	SNN	8303	3.17044	0.147385		SLC27A4	2.85438	0.288649
225059_at	AGTRAP	57085	3.16915	0.288649			223364_s_at	DHX37	57647	2.52033	0.288649			225059_at	AGTRAP	57085	3.16915	0.288649		PFN1	2.84973	0.147385
231399_at	RAB3IP	117177	3.16903	1.29278			203334_at	DHX8	1659	2.56798	0.288649			231399_at	RAB3IP	117177	3.16903	1.29278		HNRPAB	2.84874	0.288649
227984_at	LOC650392	650392	3.16638	2.07926			209190_s_at	DIAPH1	1729	3.99051	0			227984_at	LOC650392	650392	3.16638	2.07926		C17orf70	2.84824	0.744184
227742_at	CLIC6	54102	3.16474	0.44703			216260_at	DICER1	23405	2.02461	1.29278			227742_at	CLIC6	54102	3.16474	0.44703		LYPLA3	2.84798	0.744184
207643_s_at	TNFRSF1A	7132	3.15833	0			216212_s_at	DKC1	1736	3.22108	0.288649			207643_s_at	TNFRSF1A	7132	3.15833	0		1559030_a_at	2.84635	2.07926
218810_at	ZC3H12A	80149	3.15575	0.288649			230285_at	DKFZp313A2432	258010	2.08268	1.29278			218810_at	ZC3H12A	80149	3.15575	0.288649		LARGE	2.84632	11.3205
201587_s_at	IRAK1	3654	3.1555	0			225680_at	DKFZp434K1815	222229	2.13599	0.744184			201587_s_at	IRAK1	3654	3.1555	0		ZNF259 /// LOC442240	2.84533	0.147385
204254_s_at	VDR	7421	3.15421	0.44703			1556113_at	DKFZp451A211	400169	9.53543	0			204254_s_at	VDR	7421	3.15421	0.44703		LIMK2	2.84441	0.44703
243659_at	CHD9	80205	3.15059	0.744184			1556114_a_at	DKFZp451A211	400169	3.79049	0.44703			243659_at	CHD9	80205	3.15059	0.744184		PES1	2.84357	0.147385
209508_x_at	CFLAR	8837	3.14878	0.288649			216028_at	DKFZP564C152	26120	2.65637	0.147385			209508_x_at	CFLAR	8837	3.14878	0.288649		MGC15634	2.84266	0.44703
217373_x_at	MDM2	4193	3.14466	2.07926			1557398_at	DKFZP564C152	26120	2.41907	3.37367			217373_x_at	MDM2	4193	3.14466	2.07926		FAM120C	2.83915	1.29278
228587_at	FAM83G	644815	3.14138	0.744184			213546_at	DKFZp586I1420	222161	2.50596	0.744184			228587_at	FAM83G	644815	3.14138	0.744184		TNFRSF19L	2.83822	0.744184
226099_at	ELL2	22936	3.14053	0.44703			213199_at	DKFZP586P0123	26005	2.1935	0.744184			226099_at	ELL2	22936	3.14053	0.44703		230680_at	2.83446	2.07926
223852_s_at	STK40	83931	3.13219	0.288649			240492_at	DKFZp686O1327	401014	2.01381	2.07926			223852_s_at	STK40	83931	3.13219	0.288649		SLC39A9	2.83298	0.44703
203219_s_at	APRT	353	3.13171	0.288649			78495_at	DKFZp762P2111	55537	2.5094	0.44703			203219_s_at	APRT	353	3.13171	0.288649		TRNT1	2.83154	0.288649
202071_at	SDC4	6385	3.12532	3.37367			244314_at	DLEU1	10301	3.29277	1.29278			202071_at	SDC4	6385	3.12532	3.37367		NANS	2.83025	0.147385
212996_s_at	URB1	9875	3.1249	0.288649			216870_x_at	DLEU2 /// DLEU2L	79469 /// 8847	2.80869	2.07926			212996_s_at	URB1	9875	3.1249	0.288649		IHPK3	2.82802	0.44703
222162_s_at	ADAMTS1	9510	3.12392	0.744184			215629_s_at	DLEU2L	79469	3.48133	0.44703			222162_s_at	ADAMTS1	9510	3.12392	0.744184		POLR1C	2.82618	0.288649
240178_at	BEST3	144453	3.12037	0.288649			201681_s_at	DLG5	9231	2.38089	0.44703			240178_at	BEST3	144453	3.12037	0.288649		SGOL2	2.82213	0.44703
223168_at	RHOU	58480	3.12018	0.744184			208676_s_at	DLST /// PA2G4	1743 /// 5036	2.03002	1.29278			223168_at	RHOU	58480	3.12018	0.744184		B4GALT5	2.82149	0.288649
212473_s_at	MICAL2	9645	3.11861	0.744184			223054_at	DNAJB11	51726	2.1996	0.44703			212473_s_at	MICAL2	9645	3.11861	0.744184		235146_at	2.81894	1.29278
222768_s_at	CGI-09	51605	3.1159	0.288649			222620_s_at	DNAJC1	64215	2.18634	0.744184			222768_s_at	CGI-09	51605	3.1159	0.288649		PPARG	2.81765	3.37367
222109_at	GNL3L	54552	3.11586	0.147385			1560020_at	DNAJC13	23317	2.01285	3.37367			222109_at	GNL3L	54552	3.11586	0.147385		243465_at	2.81719	0.44703
239834_at	KCTD1	284252	3.11451	2.07926			1555547_at	DNAJC6	9829	2.28344	1.29278			239834_at	KCTD1	284252	3.11451	2.07926		ORMDL2	2.81571	0
217814_at	CCDC47	57003	3.11303	0.44703			223959_at	DNAL1	83544	2.10422	0.744184			217814_at	CCDC47	57003	3.11303	0.44703		RBM19	2.81565	0.288649
212186_at	ACACA	31	3.11227	0.288649			215135_at	DNPEP	23549	2.17002	1.29278			212186_at	ACACA	31	3.11227	0.288649		SLCO4A1	2.81551	2.07926
200956_s_at	SSRP1	6749	3.11156	0			237470_at	DOCK7	85440	2.64949	3.37367			200956_s_at	SSRP1	6749	3.11156	0		SUHW3	2.81353	0.744184
208890_s_at	PLXNB2	23654	3.11116	0.288649			225200_at	DPH3	285381	2.20512	0.288649			208890_s_at	PLXNB2	23654	3.11116	0.288649		EBNA1BP2	2.8131	0
202779_s_at	UBE2S /// LOC731049	27338 /// 731049	3.10502	0.288649			218567_x_at	DPP3	10072	7.24399	0			202779_s_at	UBE2S /// LOC731049	27338 /// 731049	3.10502	0.288649		DLEU2 /// DLEU2L	2.80869	2.07926
228702_at	FLJ43663	378805	3.10393	0.147385			232510_s_at	DPP3	10072	4.85335	0			228702_at	FLJ43663	378805	3.10393	0.147385		C1QDC1	2.80799	1.29278
234853_s_at	FLJ23588	64800	3.10318	0.288649			203258_at	DRAP1	10589	2.10053	0.744184			234853_s_at	FLJ23588	64800	3.10318	0.288649		BAIAP2L1	2.80411	2.07926
227099_s_at	LOC387763	387763	3.10068	1.29278			233727_at	DTNB	1838	2.09222	2.07926			227099_s_at	LOC387763	387763	3.10068	1.29278		WDR43	2.80262	0.147385
209381_x_at	SF3A2	8175	3.09828	0.44703			223763_at	DTNBP1	84062	2.10668	1.29278			209381_x_at	SF3A2	8175	3.09828	0.44703		222365_at	2.8021	3.37367
202639_s_at	RANBP3	8498	3.09491	0.147385			223402_at	DUSP23	54935	2.51288	0.288649			202639_s_at	RANBP3	8498	3.09491	0.147385		1559020_a_at	2.80083	0.744184
237489_at			3.09411	1.29278			204014_at	DUSP4	1846	7.00352	0.44703			237489_at			3.09411	1.29278		PHF6	2.79634	11.3205
206879_s_at	NRG2	9542	3.09193	0.744184			204015_s_at	DUSP4	1846	3.00436	3.37367			206879_s_at	NRG2	9542	3.09193	0.744184		SLC31A1	2.79508	0.44703
224840_at	FKBP5	2289	3.09115	0.288649			229115_at	DYNC1H1	1778	2.56905	0.44703			224840_at	FKBP5	2289	3.09115	0.288649		KIAA1609	2.79492	5.19491
218864_at	TNS1	7145	3.08966	2.07926			211928_at	DYNC1H1	1778	2.00283	0.744184			218864_at	TNS1	7145	3.08966	2.07926		238044_at	2.79289	0.744184
244327_at	PHKA1	5255	3.08388	3.37367			203693_s_at	E2F3	1871	2.73806	0.744184			244327_at	PHKA1	5255	3.08388	3.37367		GSR	2.79203	0.44703
63825_at	ABHD2	11057	3.08127	0.44703			201323_at	EBNA1BP2	10969	2.8131	0			63825_at	ABHD2	11057	3.08127	0.44703		GAS1	2.79198	26.4557
244568_at	SYNE2	23224	3.08007	0.744184			204858_s_at	ECGF1	1890	2.34156	2.07926			244568_at	SYNE2	23224	3.08007	0.744184		ARRDC3	2.79154	2.07926
244069_at	TACR2	6865	3.07316	0.44703			219298_at	ECHDC3	79746	4.50289	0.147385			244069_at	TACR2	6865	3.07316	0.44703		PBEF1	2.79124	5.19491
239901_at	FLJ43663	378805	3.07136	0.288649			239574_at	ECHDC3	79746	2.94254	0.744184			239901_at	FLJ43663	378805	3.07136	0.288649		MINK1	2.78977	5.19491
210096_at	CYP4B1	1580	3.07036	3.37367			1555888_at	EDD1	51366	2.48639	2.07926			210096_at	CYP4B1	1580	3.07036	3.37367		NUDT7	2.78817	1.29278
241763_s_at	FBXO32	114907	3.06684	0.147385			209058_at	EDF1	8721	2.15832	0.744184			241763_s_at	FBXO32	114907	3.06684	0.147385		UCHL1	2.78801	2.07926
211316_x_at	CFLAR	8837	3.06606	0.147385			218995_s_at	EDN1	1906	2.34968	0.744184			211316_x_at	CFLAR	8837	3.06606	0.147385		HARS	2.78758	0.288649
214805_at	EIF4A1	1973	3.06266	0.147385			204273_at	EDNRB	1910	2.65919	0.744184			214805_at	EIF4A1	1973	3.06266	0.147385		LOC730116	2.7863	5.19491
201872_s_at	ABCE1	6059	3.05415	0.288649			222398_s_at	EFTUD2	9343	2.51088	0.147385			201872_s_at	ABCE1	6059	3.05415	0.288649		242834_at	2.7847	0.44703
228132_at	ABLIM2	84448	3.0525	0.147385			224314_s_at	EGLN1	54583	3.40534	0.288649			228132_at	ABLIM2	84448	3.0525	0.147385		NPY5R /// GNAL /// ANP32C	2.78347	3.37367
225721_at	SYNPO2	171024	3.05079	0.44703			221497_x_at	EGLN1	54583	3.27141	0.288649			225721_at	SYNPO2	171024	3.05079	0.44703		SPP1	2.78287	3.37367
236066_at			3.05072	0.147385			223046_at	EGLN1	54583	2.01859	0.44703			236066_at			3.05072	0.147385		239253_at	2.78228	3.37367
231559_at	NNMT	4837	3.0507	0.744184			218935_at	EHD3	30845	3.85472	3.37367			231559_at	NNMT	4837	3.0507	0.744184		243858_at	2.77581	0.44703
224654_at	DDX21	9188	3.04847	0.288649			225164_s_at	EIF2AK4	440275	2.31154	1.29278			224654_at	DDX21	9188	3.04847	0.288649		NACAP1 /// LOC389240	2.77566	0.744184
227506_at	SLC16A9	220963	3.04511	0.744184			209429_x_at	EIF2B4	8890	2.50365	0.147385			227506_at	SLC16A9	220963	3.04511	0.744184		POLR3E	2.77372	0
200648_s_at	GLUL	2752	3.04437	3.37367			215482_s_at	EIF2B4	8890	2.15727	0.44703			200648_s_at	GLUL	2752	3.04437	3.37367		GNL2	2.77252	0
225522_at	AAK1	22848	3.04365	0			201144_s_at	EIF2S1	1965	2.27444	0.288649			225522_at	AAK1	22848	3.04365	0		MAPK8IP1	2.76846	5.19491
203701_s_at	TRMT1	55621	3.04197	0.147385			200596_s_at	EIF3S10	8661	2.36818	0.44703			203701_s_at	TRMT1	55621	3.04197	0.147385		MAP3K6	2.76663	0.744184
238774_at	KIAA1267	284058	3.04178	1.29278			200005_at	EIF3S7	8664	2.17996	0.44703			238774_at	KIAA1267	284058	3.04178	1.29278		1557802_at	2.76622	5.19491
200657_at	SLC25A5	292	3.04099	0.44703			211501_s_at	EIF3S9	8662	2.95165	0			200657_at	SLC25A5	292	3.04099	0.44703		PTPRF	2.76587	3.37367
226178_at	SOCS4	122809	3.04015	0.147385			203462_x_at	EIF3S9	8662	2.76331	0.147385			226178_at	SOCS4	122809	3.04015	0.147385		PHCA	2.76446	1.29278
203737_s_at	PPRC1	23082	3.03786	0.147385			208688_x_at	EIF3S9	8662	2.47083	0.147385			203737_s_at	PPRC1	23082	3.03786	0.147385		228907_at	2.76275	1.29278
236125_at			3.03737	0.744184			211787_s_at	EIF4A1	1973	4.19152	0			236125_at			3.03737	0.744184		LOC400451	2.76188	0.44703
203479_s_at	OTUD4	54726	3.03536	0.744184			201530_x_at	EIF4A1	1973	4.06921	0			203479_s_at	OTUD4	54726	3.03536	0.744184		STARD3	2.76038	0.44703
232735_at	ANKRD34	284615	3.03196	1.29278			214805_at	EIF4A1	1973	3.06266	0.147385			232735_at	ANKRD34	284615	3.03196	1.29278		236261_at	2.76028	0.744184
218999_at	TMEM140	55281	3.03171	0.44703			213571_s_at	EIF4E2	9470	2.88692	0.44703			218999_at	TMEM140	55281	3.03171	0.44703		LOC339803	2.75857	1.29278
202180_s_at	MVP	9961	3.03016	0.44703			209393_s_at	EIF4E2	9470	2.36384	0.44703			202180_s_at	MVP	9961	3.03016	0.44703		CTA-126B4.3	2.75594	0.744184
222258_s_at	SH3BP4	23677	3.03001	1.29278			214919_s_at	EIF4EBP3 /// MASK-BP3	404734 /// 8637	2.24876	0.744184			222258_s_at	SH3BP4	23677	3.03001	1.29278		244834_at	2.75581	0.744184
211458_s_at	GABARAPL1 /// GABARAPL3	23710 /// 23766	3.02947	0.288649			201123_s_at	EIF5A	1984	2.12606	3.37367			211458_s_at	GABARAPL1 /// GABARAPL3	23710 /// 23766	3.02947	0.288649		ELK1	2.75572	1.29278
226336_at	PPIA	5478	3.02875	0.288649			201024_x_at	EIF5B	9669	2.57272	0.288649			226336_at	PPIA	5478	3.02875	0.288649		LRDD	2.75565	2.07926
217646_at	SURF1	6834	3.02542	2.07926			214314_s_at	EIF5B	9669	2.49103	0.744184			217646_at	SURF1	6834	3.02542	2.07926		RDBP	2.75396	0.288649
225611_at			3.02206	0.44703			214313_s_at	EIF5B	9669	2.45907	0.744184			225611_at			3.02206	0.44703		PITPNA	2.75126	0.147385
244828_x_at	LOC92345	92345	3.0187	0.744184			201027_s_at	EIF5B	9669	2.10661	0.744184			244828_x_at	LOC92345	92345	3.0187	0.744184		SQRDL	2.75015	0.147385
235198_at	OSTM1	28962	3.01582	0			203617_x_at	ELK1	2002	2.75572	1.29278			235198_at	OSTM1	28962	3.01582	0		C18orf24	2.74889	32.4514
218839_at	HEY1	23462	3.01023	2.07926			214446_at	ELL2	22936	5.00794	0.147385			218839_at	HEY1	23462	3.01023	2.07926		ARL4A	2.74772	2.07926
201360_at	CST3	1471	3.00807	0.147385			226982_at	ELL2	22936	3.9587	0.288649			201360_at	CST3	1471	3.00807	0.147385		OR10A3	2.74534	38.3328
225436_at	LOC58489	58489	3.00679	0.44703			235592_at	ELL2	22936	3.38198	0.288649			225436_at	LOC58489	58489	3.00679	0.44703		EXOSC5	2.74408	0.44703
212585_at	OSBPL8	114882	3.00617	0.288649			226099_at	ELL2	22936	3.14053	0.44703			212585_at	OSBPL8	114882	3.00617	0.288649		MGC16597	2.74322	0.44703
204015_s_at	DUSP4	1846	3.00436	3.37367			240038_at	ELL2	22936	2.49273	2.07926			204015_s_at	DUSP4	1846	3.00436	3.37367		E2F3	2.73806	0.744184
1555270_a_at	WFS1	7466	3.00434	0.744184			219518_s_at	ELL3	80237	2.25999	0.744184			1555270_a_at	WFS1	7466	3.00434	0.744184		NUMA1	2.73784	11.3205
226516_at	C19orf28	126321	3.0042	1.29278			221528_s_at	ELMO2	63916	2.57863	0.44703			226516_at	C19orf28	126321	3.0042	1.29278		228655_at	2.73744	0.288649
204257_at	FADS3	3995	3.0041	0.744184			55692_at	ELMO2	63916	2.21897	0.744184			204257_at	FADS3	3995	3.0041	0.744184		SYNCRIP	2.73655	0.288649
244040_at			3.00257	1.29278			209233_at	EMG1	10436	2.05897	0.744184			244040_at			3.00257	1.29278		212976_at	2.73613	2.07926
219353_at	NHLRC2	374354	3.00248	0.44703			1568777_at	EML5	161436	2.07432	0.744184			219353_at	NHLRC2	374354	3.00248	0.44703		CCNA1	2.73581	2.07926
219525_at	FLJ10847	55244	3.00216	0.44703			201231_s_at	ENO1	2023	2.22246	0.744184			219525_at	FLJ10847	55244	3.00216	0.44703		NUP88	2.73318	0.147385
240463_at	TACC2	10579	2.99878	0.44703			217294_s_at	ENO1	2023	2.12813	1.29278			240463_at	TACC2	10579	2.99878	0.44703		ATP6V0A1	2.73219	0.288649
1554067_at	FLJ32549	144577	2.99843	0.744184			201704_at	ENTPD6	955	2.17429	1.29278			1554067_at	FLJ32549	144577	2.99843	0.744184		SERPINH1	2.73153	5.19491
215092_s_at	NFAT5	10725	2.99607	1.29278			230951_at	EPB41L5	57669	2.5464	0.44703			215092_s_at	NFAT5	10725	2.99607	1.29278		DIO2	2.73131	20.6673
218196_at	OSTM1	28962	2.99568	0			229292_at	EPB41L5	57669	2.24258	1.29278			218196_at	OSTM1	28962	2.99568	0		KRTAP19-3	2.7299	2.07926
208794_s_at	SMARCA4	6597	2.99381	0			202017_at	EPHX1	2052	3.54555	0.288649									WDR74	2.72485	0.288649
242922_at	NOMO1 /// NOMO2 /// NOMO3	23420 /// 283820 /// 408050	2.99364	1.29278			221056_x_at	EPS15L1	58513	2.39096	0.744184									SELL	2.7233	0.44703
202545_at	PRKCD	5580	2.9933	3.37367			232438_at	EPS15L1	58513	2.06898	1.29278									SERPINB1	2.72319	2.07926
218681_s_at	SDF2L1	23753	2.99269	0.744184			224657_at	ERRFI1	54206	6.39724	0									ARL17P1 /// LOC641522	2.7181	3.37367
213503_x_at	ANXA2	302	2.99151	0.288649			235419_at	ERRFI1	54206	3.79493	0.744184									TBL3	2.71671	0.147385
1561181_at	ARID5B	84159	2.98399	3.37367			218859_s_at	ESF1	51575	2.03838	1.29278									226262_at	2.71443	0.44703
200957_s_at	SSRP1	6749	2.98356	0.147385			201574_at	ETF1	2107	2.57666	0.288649									TUBG1	2.71374	0
228868_x_at	CDT1	81620	2.98324	0.744184			201573_s_at	ETF1	2107	2.25671	0.44703									PRODH	2.71365	3.37367
217755_at	HN1	51155	2.9778	0.44703			201328_at	ETS2	2114	4.93906	0									C10orf108	2.71341	7.74949
1559116_s_at			2.97671	2.07926			203348_s_at	ETV5	2119	9.38367	0									FRZB	2.71157	11.3205
212680_x_at	PPP1R14B	26472	2.97358	0.147385			203349_s_at	ETV5	2119	7.94901	0									1561300_at	2.7105	2.07926
211804_s_at	CDK2 /// BCDO2	1017 /// 83875	2.97065	1.29278			230102_at	ETV5	2119	5.46824	0									AFP	2.71046	11.3205
230354_at			2.97003	0.744184			216375_s_at	ETV5	2119	2.66894	1.29278									MICALL1	2.70901	0.288649
1566785_x_at	LOC728806	728806	2.96886	0.288649			240498_at	ETV6	2120	2.02665	1.29278									METTL7B	2.70757	7.74949
226064_s_at	DGAT2	84649	2.96855	2.07926			203780_at	EVA1	10205	4.38313	0.288649									DCDC2	2.70445	0.744184
223825_at	KIAA1432	57589	2.96636	0.744184			209527_at	EXOSC2	23404	2.25727	0.744184									LOC642980	2.70375	5.19491
209558_s_at	HIP1R /// LOC728014	728014 /// 9026	2.96101	0.288649			227916_x_at	EXOSC3	51010	2.11291	0.744184									MKI67IP	2.69884	0.288649
244116_at			2.96067	2.07926			218695_at	EXOSC4	54512	8.18585	0									FIBCD1	2.69414	11.3205
219481_at	TTC13	79573	2.95991	0			91684_g_at	EXOSC4	54512	2.2045	0.44703									MYH14	2.69239	0.744184
206088_at	LRRC37A2	474170	2.95943	2.07926			58696_at	EXOSC4	54512	2.18615	0.44703									TXNRD1	2.69065	0.44703
213192_at	THAP3	90326	2.9588	1.29278			218481_at	EXOSC5	56915	2.74408	0.44703									HPCAL1	2.68922	0.288649
205687_at	UBPH	56061	2.95859	0.147385			211310_at	EZH1	2145	5.09363	3.37367									CNR1	2.68803	1.29278
203782_s_at	POLRMT	5442	2.95772	0			203980_at	FABP4	2167	2.12841	1.29278									242067_at	2.68562	2.07926
213006_at	CEBPD	1052	2.9573	0.744184			208962_s_at	FADS1	3992	7.8023	0.288649									CALM1	2.68518	1.29278
213868_s_at	DHRS7	51635	2.9538	0.44703			208963_x_at	FADS1	3992	6.25038	0.44703									235798_at	2.68317	0.744184
216913_s_at	RRP12	23223	2.95276	0.44703			208964_s_at	FADS1	3992	2.80575	2.07926									KIAA0672 /// RP13-15M17.2	2.68312	7.74949
222703_s_at	YRDC	79693	2.95165	0.288649			216080_s_at	FADS3	3995	5.14955	0									RUNDC1	2.68304	0.744184
211501_s_at	EIF3S9	8662	2.95165	0			204257_at	FADS3	3995	3.0041	0.744184									ARRDC4	2.68148	2.07926
224762_at	SERINC2	347735	2.9505	0.288649			221601_s_at	FAIM3	9214	6.90217	0.744184									MARK4	2.67729	0.44703
1555736_a_at	AGTRAP	57085	2.95028	0.44703			221602_s_at	FAIM3	9214	4.83254	0.744184									RAD54L2	2.67701	0.288649
1565162_s_at	MGST1	4257	2.9483	0.288649			225874_at	FAM100A	124402	3.40843	0.147385									1555854_at	2.67611	5.19491
238166_s_at	C17orf51	339263	2.94804	3.37367			229268_at	FAM105B	90268	2.1305	1.29278									JUNB	2.67605	0.744184
214232_at	ABCF2	10061	2.94502	0.147385			229690_at	FAM109A	144717	2.52232	3.37367									HNRPA3P1	2.67517	5.19491
239574_at	ECHDC3	79746	2.94254	0.744184			235931_at	FAM119A	151194	2.57513	3.37367									IPO4	2.67432	0.147385
200706_s_at	LITAF	9516	2.94176	0.288649			220685_at	FAM120C	54954	2.83915	1.29278									GART	2.67186	0.288649
204528_s_at	NAP1L1	4673	2.94098	0.147385			38043_at	FAM3A	60343	2.64569	0.44703									SMARCC1	2.66689	1.29278
212374_at	FEM1B	10116	2.94094	0.744184			224973_at	FAM46A	55603	2.24743	3.37367									RARS	2.66658	1.29278
228501_at	GALNTL2	117248	2.93753	0.44703			218029_at	FAM65A	79567	4.13737	3.37367									C3orf9	2.66401	0.44703
204030_s_at	SCHIP1	29970	2.93383	0.44703			225722_at	FAM78B	149297	2.01352	2.07926									EDNRB	2.65919	0.744184
1566158_at			2.93039	0.744184			228587_at	FAM83G	644815	3.14138	0.744184									235825_at	2.65889	1.29278
1570279_at	ABCA1	19	2.92695	0.44703			65585_at	FAM86B1	85002	3.57914	0.44703									1564299_at	2.65845	5.19491
208152_s_at	DDX21	9188	2.92528	0.288649			220353_at	FAM86C	55199	2.09756	3.37367									IL2RB	2.65841	11.3205
213926_s_at	HRB	3267	2.92237	0.288649			218689_at	FANCF	2188	2.82917	0.744184									WNT4	2.65839	40.7922
203496_s_at	PPARBP	5469	2.91992	0.44703			202159_at	FARSLA	2193	2.15795	0.744184									PTCD1	2.65679	1.29278
222487_s_at	RPS27L	51065	2.91781	0			223035_s_at	FARSLB	10056	2.64698	0.288649									DKFZP564C152	2.65637	0.147385
207149_at	CDH12	1010	2.9161	3.37367			212218_s_at	FASN	2194	7.27286	0.147385									KIDINS220	2.65336	0.44703
235115_at	PDE8B	8622	2.91417	2.07926			211623_s_at	FBL	2091	2.014	0.744184									TRADD	2.6507	0.744184
203137_at	WTAP	9589	2.91275	0.147385			238771_at	FBS1	64319	2.27846	1.29278									GIYD2 /// GIYD1	2.65018	0
213491_x_at	RPN2	6185	2.91115	0			218938_at	FBXL15	79176	2.51146	0.744184									WDR75	2.64969	0.44703
225726_s_at	PLEKHH1	57475	2.91058	0.744184			215068_s_at	FBXL18	80028	2.19002	0.744184									PLEKHA1	2.64921	0.744184
1553706_at	HTRA4	203100	2.90976	3.37367			219189_at	FBXL6	26233	2.22994	1.29278									FARSLB	2.64698	0.288649
204722_at	SCN3B	55800	2.90589	0.744184			227222_at	FBXO10	26267	2.22838	0.744184									FAM3A	2.64569	0.44703
54632_at	THADA	63892	2.90507	0.147385			225737_s_at	FBXO22	26263	2.16243	0.744184									CIDEC	2.6443	1.29278
207992_s_at	AMPD3	272	2.90453	0.288649			225736_at	FBXO22	26263	2.11968	0.744184									FOXN4	2.64355	7.74949
209288_s_at	CDC42EP3	10602	2.90318	0.288649			241763_s_at	FBXO32	114907	3.06684	0.147385									RUVBL2	2.64185	0.147385
237261_at			2.90269	0.744184			241762_at	FBXO32	114907	2.57692	0.44703									242582_at	2.63734	0.744184
228931_at	COQ4	51117	2.90122	0.147385			243648_at	FBXO7	25793	2.1629	0.744184									ZP1	2.63477	2.07926
223666_at	SNX5	27131	2.89679	0.44703			205866_at	FCN3	8547	4.67991	0.744184									235295_at	2.632	1.29278
243784_s_at	LOC158301	158301	2.89621	3.37367			235401_s_at	FCRLA	84824	3.76272	2.07926									KIAA1370	2.63165	2.07926
208696_at	CCT5	22948	2.89608	0.147385			207813_s_at	FDXR	2232	2.33566	2.07926									ORM1 /// ORM2	2.62539	5.19491
218151_x_at	GPR172A	79581	2.89525	0.288649			212367_at	FEM1B	10116	3.46679	0									DGKZ	2.62517	0.288649
201834_at	PRKAB1	5564	2.89317	0.288649			212374_at	FEM1B	10116	2.94094	0.744184									CDH15	2.6247	0.44703
243296_at	VPS13D	55187	2.89071	2.07926			212373_at	FEM1B	10116	2.45583	0.44703									ADRM1	2.62375	0.147385
209969_s_at	STAT1	6772	2.89049	2.07926			219522_at	FJX1	24147	3.42311	1.29278									C1orf108	2.62335	0.288649
200895_s_at	FKBP4	2288	2.88754	0.44703			203391_at	FKBP2	2286	2.05239	1.29278									TSEN54	2.62268	2.07926
213571_s_at	EIF4E2	9470	2.88692	0.44703			200895_s_at	FKBP4	2288	2.88754	0.44703									SHQ1	2.62105	0.147385
238289_at			2.88553	1.29278			200894_s_at	FKBP4	2288	2.30707	1.29278									FLJ10159	2.62072	0.288649
234985_at			2.88121	2.07926			204560_at	FKBP5	2289	5.06538	2.07926									LOC642741	2.61981	1.29278
217770_at	PIGT	51604	2.87975	0.288649			224856_at	FKBP5	2289	4.82332	0.288649									NME3	2.61813	0.744184
209299_x_at	PPIL2	23759	2.87407	0.288649			224840_at	FKBP5	2289	3.09115	0.288649									LOC284242	2.61794	5.19491
222753_s_at	SPCS3	60559	2.87348	0.147385			227964_at	FKSG44	83786	3.22183	0.147385									CTTN	2.6177	0.744184
201590_x_at	ANXA2	302	2.87279	0.288649			1563906_at	FLJ10159	55084	2.62072	0.288649									SPATA18	2.61733	2.07926
204249_s_at	LMO2	4005	2.8697	0.44703			218974_at	FLJ10159	55084	2.0201	0.288649									G30	2.61438	20.6673
222439_s_at	THRAP3	9967	2.86905	3.37367			219525_at	FLJ10847	55244	3.00216	0.44703									RP3-402G11.5	2.61432	0.44703
238879_at			2.86678	0.44703			239949_at	FLJ10916	55258	2.57016	0.44703									SLC25A28	2.61385	0.288649
214563_at	PCDHGC3	5098	2.86524	1.29278			219044_at	FLJ10916	55258	2.46316	1.29278									239488_at	2.61365	2.07926
219361_s_at	ISG20L1	64782	2.86507	0.44703			206860_s_at	FLJ20323	54468	4.65199	0									PRMT5	2.61095	0.147385
218444_at	ALG12	79087	2.86392	2.07926			211724_x_at	FLJ20323	54468	4.09941	0									DAPK3	2.60746	0.288649
214728_x_at	SMARCA4	6597	2.86332	0			223048_at	FLJ20487	54949	2.02313	1.29278									DHX33	2.6073	0.288649
221765_at			2.86271	3.37367			220399_at	FLJ22639 /// LOC728686	728686 /// 79854	2.3065	3.37367									SMG5	2.60549	3.37367
202200_s_at	SRPK1	6732	2.86045	0.147385			234853_s_at	FLJ23588	64800	3.10318	0.288649									MARK2	2.6051	3.37367
212127_at	RANGAP1	5905	2.8557	0.147385			226706_at	FLJ23867	200058	2.23058	0.744184									TUBB3	2.60468	0.744184
225779_at	SLC27A4	10999	2.85438	0.288649			226809_at	FLJ30428 /// LOC730024	150519 /// 730024	2.12821	3.37367									ATP6V0B	2.60453	0.288649
44783_s_at	HEY1	23462	2.8541	2.07926			232803_at	FLJ31958	143153	2.28698	0.744184									SYMPK	2.60268	0.288649
210427_x_at	ANXA2	302	2.85087	0.288649			1554068_s_at	FLJ32549	144577	3.79527	0									IMPAD1	2.60241	0.44703
200634_at	PFN1	5216	2.84973	0.147385			1554067_at	FLJ32549	144577	2.99843	0.744184									GCS1	2.59875	0.288649
242260_at	MATR3	9782	2.84919	0.288649			230047_at	FLJ32810	143872	2.0334	0.744184									FTH1	2.59793	1.29278
201277_s_at	HNRPAB	3182	2.84874	0.288649			1566480_x_at	FLJ35848	284071	2.035	0.744184									C1orf79	2.59726	0.288649
225322_s_at	C17orf70	80233	2.84824	0.744184			229622_at	FLJ37034	151176	3.37745	0.744184									CHRNB1	2.59638	1.29278
204458_at	LYPLA3	23659	2.84798	0.744184			228903_at	FLJ37464	283848	15.818	0.288649									PUS1	2.59589	0.44703
1559030_a_at			2.84635	2.07926			222378_at	FLJ43663	378805	4.15052	0.288649									PIR	2.59002	1.29278
217185_s_at	ZNF259 /// LOC442240	442240 /// 8882	2.84533	0.147385			228702_at	FLJ43663	378805	3.10393	0.147385									225007_at	2.58842	0.744184
201333_s_at	ARHGEF12	23365	2.84502	0.44703			239901_at	FLJ43663	378805	3.07136	0.288649									JOSD3	2.58618	0.44703
202193_at	LIMK2	3985	2.84441	0.44703			238619_at	FLJ43663	378805	2.31432	1.29278									NGEF	2.58415	7.74949
202212_at	PES1	23481	2.84357	0.147385			230757_at	FLJ44796	401209	2.00784	1.29278									ZFP36L2	2.58363	0.44703
230534_at	MGC15634	84841	2.84266	0.44703			223950_s_at	FLYWCH1	84256	2.04524	1.29278									PPP1R10	2.582	1.29278
221753_at	SSH1	54434	2.83922	0.44703			222692_s_at	FNDC3B	64778	5.14803	0.288649									DDX11	2.58175	5.19491
220685_at	FAM120C	54954	2.83915	1.29278			222693_at	FNDC3B	64778	3.67585	0.744184									SLFN5	2.58026	0.44703
227060_at	TNFRSF19L	84957	2.83822	0.744184			218618_s_at	FNDC3B	64778	2.77058	0.744184									ATP13A1	2.57971	0.147385
213988_s_at	SAT1	6303	2.83549	1.29278			229865_at	FNDC3B	64778	2.64938	2.07926									PPBP	2.57776	11.3205
204423_at	MKLN1	4289	2.83492	0.44703			225032_at	FNDC3B	64778	2.33488	1.29278									ETF1	2.57666	0.288649
230680_at			2.83446	2.07926			204764_at	FNTB	2342	4.7383	1.29278									FAM119A	2.57513	3.37367
209122_at	ADFP	123	2.83328	0.744184			218880_at	FOSL2	2355	6.0419	0									TNFRSF10B	2.57404	0.44703
1569377_at	TMEM67	91147	2.83326	2.07926			225262_at	FOSL2	2355	3.58588	0									RBM10	2.5737	0.744184
200766_at	CTSD	1509	2.83309	0.44703			218881_s_at	FOSL2	2355	3.25458	0.44703									GTPBP1	2.57306	0.44703
217859_s_at	SLC39A9	55334	2.83298	0.44703			241824_at	FOSL2	2355	2.60705	1.29278									EIF5B	2.57272	0.288649
222754_at	TRNT1	51095	2.83154	0.288649			202724_s_at	FOXO1A	2308	4.07782	0.44703									PTDSR	2.57018	0.744184
218189_s_at	NANS	54187	2.83025	0.147385			202723_s_at	FOXO1A	2308	3.37333	1.29278									FLJ10916	2.57016	0.44703
218689_at	FANCF	2188	2.82917	0.744184			232882_at	FOXO1A	2308	2.4761	2.07926									DHX8	2.56798	0.288649
231179_at	IHPK3	117283	2.82802	0.44703			202288_at	FRAP1	2475	2.0787	1.29278									ZNF345	2.56718	5.19491
209317_at	POLR1C	9533	2.82618	0.288649			230904_at	FSD1L	83856	2.56797	3.37367									CLLU1	2.56634	1.29278
230165_at	SGOL2	151246	2.82213	0.44703			207345_at	FST	10468	2.10625	2.07926									HNRPC	2.56488	2.07926
221485_at	B4GALT5	9334	2.82149	0.288649			214211_at	FTH1	2495	2.59793	1.29278									SIRPB2	2.56248	3.37367
235146_at			2.81894	1.29278			213187_x_at	FTL	2512	2.03744	1.29278									EMILIN1	2.56236	7.74949
208510_s_at	PPARG	5468	2.81765	3.37367			244396_at	G3BP1	10146	2.55634	1.29278									LOC152485	2.56119	1.29278
226821_at	RIF1	55183	2.81723	0.44703			211458_s_at	GABARAPL1 /// GABARAPL3	23710 /// 23766	3.02947	0.288649									C9orf21	2.56045	0.744184
243465_at			2.81719	0.44703			235172_at	GABPB2	2553	2.50705	0.44703									CRELD1	2.55805	0.44703
218556_at	ORMDL2	29095	2.81571	0			203725_at	GADD45A	1647	9.86751	0									KIF21A	2.55641	0.744184
205115_s_at	RBM19	9904	2.81565	0.288649			202281_at	GAK	2580	2.15168	0.744184									G3BP1	2.55634	1.29278
219911_s_at	SLCO4A1	28231	2.81551	2.07926			228501_at	GALNTL2	117248	2.93753	0.44703									CIB1	2.55463	0.147385
235520_at	SUHW3	55609	2.81353	0.744184			239461_at	GALNTL2	117248	2.77509	0.288649									ANKRD28	2.55415	1.29278
201323_at	EBNA1BP2	10969	2.8131	0			236361_at	GALNTL2	117248	2.42229	0.744184									PLEKHM1	2.55372	0.744184
216870_x_at	DLEU2 /// DLEU2L	79469 /// 8847	2.80869	2.07926			1554079_at	GALNTL4	374378	2.26055	1.29278									1561278_at	2.54996	7.74949
218456_at	C1QDC1	65981	2.80799	1.29278			242734_x_at	GALT	2592	2.41716	1.29278									HK1	2.54953	0.288649
208964_s_at	FADS1	3992	2.80575	2.07926			212378_at	GART	2618	2.67186	0.288649									MBL2	2.54937	3.37367
227372_s_at	BAIAP2L1	55971	2.80411	2.07926			212379_at	GART	2618	2.26579	1.29278									TBC1D22A	2.54927	0.288649
1560018_at	ARPP-21	10777	2.80398	1.29278			228238_at	GAS5	60674	2.51195	2.07926									LOC728907	2.54916	38.3328
214662_at	WDR43	23160	2.80262	0.147385			224841_x_at	GAS5	60674	2.42575	2.07926									KIAA0265	2.54693	0.744184
222365_at			2.8021	3.37367			224741_x_at	GAS5	60674	2.30031	2.07926									CAPG	2.54621	1.29278
223145_s_at	C6orf166	55122	2.80095	0.44703			218131_s_at	GATAD2A	54815	2.35704	0.44703									238186_at	2.54396	1.29278
1559020_a_at			2.80083	0.744184			234294_x_at	GATAD2A	54815	2.25191	0.744184									GMPS	2.54372	0.44703
229310_at	KBTBD9	114818	2.80014	2.07926			203282_at	GBE1	2632	2.32343	1.29278									228962_at	2.5428	0.744184
203971_at	SLC31A1	1317	2.79508	0.44703			230788_at	GCNT2	2651	3.3334	0.744184									C6orf85	2.54163	1.29278
238044_at			2.79289	0.744184			239606_at	GCNT2	2651	2.26046	1.29278									PPM1A	2.54126	2.07926
205770_at	GSR	2936	2.79203	0.44703			210627_s_at	GCS1	7841	2.59875	0.288649									WDR21A	2.53351	0.744184
224797_at	ARRDC3	57561	2.79154	2.07926			239617_at	GHRL	51738	2.22882	2.07926									C20orf24	2.53324	0.744184
215824_at	NUDT7	283927	2.78817	1.29278			218317_x_at	GIYD2 /// GIYD1	548593 /// 79008	2.65018	0									SH3GLP3	2.53255	2.07926
201387_s_at	UCHL1	7345	2.78801	2.07926			206662_at	GLRX	2745	13.8911	0									236468_at	2.53109	2.07926
202042_at	HARS	3035	2.78758	0.288649			209276_s_at	GLRX	2745	9.80636	0									ARSK	2.5287	2.07926
242834_at			2.7847	0.44703			219933_at	GLRX2	51022	2.0219	0.744184									ZNF593	2.52831	0.44703
238135_at	NPY5R /// GNAL /// ANP32C	23520 /// 2774 /// 4889	2.78347	3.37367			232021_at	GLT8D3	283464	2.1328	2.07926									IL6ST /// MAGEA4	2.52615	0.288649
209875_s_at	SPP1	6696	2.78287	3.37367			200648_s_at	GLUL	2752	3.04437	3.37367									DENND4A	2.52581	2.07926
1562898_at	ATP11A	23250	2.78274	0.744184			204875_s_at	GMDS	2762	4.5045	0									ABCA5	2.52486	0.147385
239253_at			2.78228	3.37367			222251_s_at	GMEB2	26205	3.34534	0.147385									METTL1	2.524	1.29278
214956_at	AAK1	22848	2.77955	0.44703			214431_at	GMPS	8833	2.54372	0.44703									FAM109A	2.52232	3.37367
243858_at			2.77581	0.44703			222034_at	GNB2L1	10399	2.20692	1.29278									RETSAT	2.52153	0.44703
211445_x_at	NACAP1 /// LOC389240	389240 /// 83955	2.77566	0.744184			201948_at	GNL2	29889	2.77252	0									DHX37	2.52033	0.288649
239461_at	GALNTL2	117248	2.77509	0.288649			217850_at	GNL3	26354	2.29704	1.29278									1570080_at	2.51865	5.19491
1554774_at	MINA	84864	2.77481	0.44703			222109_at	GNL3L	54552	3.11586	0.147385									AP4M1	2.51657	0.44703
218016_s_at	POLR3E	55718	2.77372	0			205010_at	GNL3L	54552	2.04162	0.744184									STAM	2.51514	0.744184
201948_at	GNL2	29889	2.77252	0			215749_s_at	GORASP1	64689	2.18006	0.44703									DCXR	2.51508	0.744184
218618_s_at	FNDC3B	64778	2.77058	0.744184			224632_at	GPATCH4	54865	4.02746	0									TDP1	2.51359	0.744184
222656_at	UBE2W	55284	2.76982	1.29278			224634_at	GPATCH4	54865	3.45592	0									C2orf24	2.51331	0.44703
204881_s_at	UGCG	7357	2.76833	0.44703			218151_x_at	GPR172A	79581	2.89525	0.288649									CCT2	2.51324	0.147385
219278_at	MAP3K6	9064	2.76663	0.744184			222155_s_at	GPR172A	79581	2.16053	0.44703									DUSP23	2.51288	0.288649
233718_at	TMEM116	89894	2.7664	3.37367			1566257_at	GPR180	160897	3.29238	0									LRP11	2.51274	0.44703
200636_s_at	PTPRF	5792	2.76587	3.37367			214467_at	GPR65	8477	2.21133	2.07926									GAS5	2.51195	2.07926
222689_at	PHCA	55331	2.76446	1.29278			214091_s_at	GPX3	2878	3.72333	0									FBXL15	2.51146	0.744184
203462_x_at	EIF3S9	8662	2.76331	0.147385			201348_at	GPX3	2878	3.35766	0									EFTUD2	2.51088	0.147385
228907_at			2.76275	1.29278			205770_at	GSR	2936	2.79203	0.44703									ZNF598	2.51035	0.147385
51158_at	LOC400451	400451	2.76188	0.44703			225609_at	GSR	2936	2.65772	0.44703									PTPN22	2.50981	11.3205
202991_at	STARD3	10948	2.76038	0.44703			201415_at	GSS	2937	2.16859	0.744184									PARD3	2.50973	0.288649
236261_at			2.76028	0.744184			209531_at	GSTZ1	2954	2.01081	3.37367									DARC	2.50766	2.07926
227940_at	LOC339803	339803	2.75857	1.29278			204366_s_at	GTF3C2	2976	2.05744	0.44703									228562_at	2.50724	0.744184
202937_x_at	CTA-126B4.3	27341	2.75594	0.744184			226359_at	GTPBP1	9567	2.57306	0.44703									YARS	2.50715	1.29278
244834_at			2.75581	0.744184			219357_at	GTPBP1	9567	2.17705	0.744184									GABPB2	2.50705	0.44703
203617_x_at	ELK1	2002	2.75572	1.29278			218238_at	GTPBP4	23560	2.26337	0.44703									ZRF1	2.50687	0.288649
219019_at	LRDD	55367	2.75565	2.07926			218239_s_at	GTPBP4	23560	2.08139	0.744184									242826_at	2.50632	0.44703
208754_s_at	NAP1L1	4673	2.75469	0.288649			224997_x_at	H19	283120	2.38651	0.744184									DKFZp586I1420	2.50596	0.744184
209219_at	RDBP	7936	2.75396	0.288649			224646_x_at	H19	283120	2.01192	3.37367									SOX2	2.50452	2.07926
201192_s_at	PITPNA	5306	2.75126	0.147385			212525_s_at	H2AFX	3014	2.21494	3.37367									STK11	2.50441	0.744184
217995_at	SQRDL	58472	2.75015	0.147385			202042_at	HARS	3035	2.78758	0.288649									EIF2B4	2.50365	0.147385
224961_at	SCYL2	55681	2.74984	0.147385			202389_s_at	HD	3064	2.04254	1.29278									ANXA4	2.50341	0.44703
226370_at	KLHL15	80311	2.74856	1.29278			242141_at	HDAC2	3066	2.17731	1.29278									ASRGL1	2.50282	0.288649
231736_x_at	MGST1	4257	2.74814	0.288649			228813_at	HDAC4	9759	6.29433	0									1557161_at	2.50239	20.6673
205020_s_at	ARL4A	10124	2.74772	2.07926			204225_at	HDAC4	9759	4.611	0									AQP3	2.5014	5.19491
224327_s_at	DGAT2	84649	2.74585	1.29278			228351_at	HEATR1	55127	2.61097	0.44703									229572_at	2.50111	0.288649
218481_at	EXOSC5	56915	2.74408	0.44703			218595_s_at	HEATR1	55127	2.31557	0.744184									ARHGDIA /// LOC728908	2.49925	0.44703
225933_at	MGC16597	339230	2.74322	0.44703			218594_at	HEATR1	55127	2.24489	0.44703									ODC1	2.4977	0.288649
210592_s_at	SAT1	6303	2.74052	0.44703			225108_at	HEATR2	54919	3.88757	0.147385									229653_at	2.49442	0.744184
226017_at	CMTM7	112616	2.73879	1.29278			201944_at	HEXB	3074	2.06589	0.44703									EGR1	2.49398	5.19491
203693_s_at	E2F3	1871	2.73806	0.744184			218839_at	HEY1	23462	3.01023	2.07926									TINF2	2.49341	0.288649
228655_at			2.73744	0.288649			44783_s_at	HEY1	23462	2.8541	2.07926									LOC285086	2.49056	0.744184
217834_s_at	SYNCRIP	10492	2.73655	0.288649			210428_s_at	HGS	9146	2.32971	0.44703									ITGAX	2.48881	20.6673
212976_at			2.73613	2.07926			209558_s_at	HIP1R /// LOC728014	728014 /// 9026	2.96101	0.288649									EDD1	2.48639	2.07926
205899_at	CCNA1	8900	2.73581	2.07926			38340_at	HIP1R /// LOC728014	728014 /// 9026	2.11103	0.744184									UFD1L	2.48631	0.744184
221511_x_at	CCPG1	9236	2.73426	0.44703			202347_s_at	HIP2	3093	2.17125	0.744184									DDX39	2.48568	0.147385
202900_s_at	NUP88	4927	2.73318	0.147385			204512_at	HIVEP1	3096	2.04889	0.744184									CDCA7	2.48409	1.29278
218007_s_at	RPS27L	51065	2.7327	0			200697_at	HK1	3098	2.54953	0.288649									OCLN /// NAIP	2.4836	5.19491
1559374_at	ATP6V0A1	535	2.73219	0.288649			202934_at	HK2	3099	5.79807	0.288649									RAB8B	2.4832	2.07926
240967_at	KRTAP19-3	337970	2.7299	2.07926			240097_at	HKR1	284459	3.42712	1.29278									MRAS	2.48173	0.44703
221712_s_at	WDR74	54663	2.72485	0.288649			209113_s_at	HMG20B	10362	4.64816	0.147385									1556082_a_at	2.47905	0.744184
204563_at	SELL	6402	2.7233	0.44703			210719_s_at	HMG20B	10362	2.26406	0.44703									SRPRB	2.47782	0.288649
212268_at	SERPINB1	1992	2.72319	2.07926			216548_x_at	HMG4L	128872	5.56082	0.288649									SLC35A2	2.47702	0.44703
1555794_at	ARL17P1 /// LOC641522	51326 /// 641522	2.7181	3.37367			206074_s_at	HMGA1	3159	2.15739	1.29278									234422_at	2.47653	38.3328
209820_s_at	TBL3	10607	2.71671	0.147385			225601_at	HMGB3	3149	9.45536	0									C16orf57	2.47157	0.744184
213864_s_at	NAP1L1	4673	2.71454	0.288649			203744_at	HMGB3	3149	6.86499	0									KLF6	2.47069	1.29278
226262_at			2.71443	0.44703			203665_at	HMOX1	3162	9.3448	0									CASZ1	2.47058	11.3205
201714_at	TUBG1	7283	2.71374	0			217755_at	HN1	51155	2.9778	0.44703									STARD6	2.46933	2.07926
214203_s_at	PRODH	5625	2.71365	3.37367			201277_s_at	HNRPAB	3182	2.84874	0.288649									TBL1X	2.46504	0.44703
205111_s_at	PLCE1	51196	2.71226	1.29278			235500_at	HNRPC	3183	2.56488	2.07926									NOB1	2.46253	0.744184
1561300_at			2.7105	2.07926			213359_at	HNRPD	3184	2.0238	1.29278									MCHR1	2.4619	7.74949
55081_at	MICALL1	85377	2.70901	0.288649			206697_s_at	HP	3240	3.60108	3.37367									PFAS	2.461	0.744184
241747_s_at	CUL7	9820	2.7059	3.37367			205462_s_at	HPCAL1	3241	2.68922	0.288649									KRTAP4-3	2.46055	5.19491
220744_s_at	IFT122	55764	2.70552	1.29278			213926_s_at	HRB	3267	2.92237	0.288649									SLC39A4	2.46013	0.44703
222925_at	DCDC2	51473	2.70445	0.744184			203285_s_at	HS2ST1	9653	3.35929	0.147385									PSMD12	2.4596	0.44703
213600_at	SIPA1L3	23094	2.70118	2.07926			216449_x_at	HSP90B1	7184	2.06578	3.37367									226725_at	2.45947	0.147385
224714_at	MKI67IP	84365	2.69884	0.288649			214434_at	HSPA12A	259217	2.29603	1.29278									217626_at	2.45887	2.07926
201996_s_at	SPEN	23013	2.6979	0.288649			211015_s_at	HSPA4	3308	2.02326	1.29278									SSH2	2.45871	0.744184
225676_s_at	WDSOF1	25879	2.69565	0.288649			203023_at	HSPC111	51491	2.13047	2.07926									MCM3AP	2.45656	0.288649
232977_x_at	MYH14	79784	2.69239	0.744184			241716_at	HSPD1	3329	2.39731	1.29278									239973_at	2.4557	1.29278
213507_s_at	KPNB1	3837	2.69095	0.147385			201655_s_at	HSPG2	3339	2.18671	2.07926									STC1	2.45532	7.74949
201266_at	TXNRD1	7296	2.69065	0.44703			209448_at	HTATIP2	10553	3.98291	0.288649									LOC285771	2.45303	0.744184
205462_s_at	HPCAL1	3241	2.68922	0.288649			207180_s_at	HTATIP2	10553	2.22894	0.744184									CPLX1	2.45063	3.37367
226576_at	ARHGAP26	23092	2.68894	3.37367			210253_at	HTATIP2	10553	2.21729	2.07926									CCL14 /// CCL15	2.44993	0.744184
213436_at	CNR1	1268	2.68803	1.29278			1553706_at	HTRA4	203100	2.90976	3.37367									C17orf37	2.4485	0.288649
242662_at	PCSK6	5046	2.68728	2.07926			200825_s_at	HYOU1	10525	2.41215	0.44703									235783_at	2.44778	0.44703
203505_at	ABCA1	19	2.6858	0.744184			207826_s_at	ID3	3399	2.0102	2.07926									234426_x_at	2.44551	0.744184
242067_at			2.68562	2.07926			202070_s_at	IDH3A	3419	2.24935	0.744184									238739_at	2.44489	5.19491
213688_at	CALM1	801	2.68518	1.29278			201315_x_at	IFITM2	10581	2.05801	2.07926									CHAC2	2.44469	0.744184
208610_s_at	SRRM2	23524	2.68415	0.44703			225669_at	IFNAR1	3454	2.04002	3.37367									229506_at	2.44349	1.29278
235798_at			2.68317	0.744184			220744_s_at	IFT122	55764	2.70552	1.29278									230302_at	2.44293	0.744184
235040_at	RUNDC1	146923	2.68304	0.744184			236934_at	IGF1R	3480	2.21101	2.07926									CD80	2.44249	3.37367
225283_at	ARRDC4	91947	2.68148	2.07926			237881_at	IGF1R	3480	2.06304	3.37367									ITPKA	2.44225	15.5629
221560_at	MARK4	57787	2.67729	0.44703			1569052_at	IGF2R	3482	3.29392	0.147385									PTTG1	2.44205	2.07926
213205_s_at	RAD54L2	23132	2.67701	0.288649			201392_s_at	IGF2R	3482	2.31484	0.744184									229689_s_at	2.44084	0.44703
201473_at	JUNB	3726	2.67605	0.744184			201393_s_at	IGF2R	3482	2.1563	1.29278									MARS	2.4386	0.744184
221853_s_at	NOMO1 /// NOMO2 /// NOMO3	23420 /// 283820 /// 408050	2.67506	0.44703			202718_at	IGFBP2	3485	2.10595	3.37367									TCP10L	2.43701	11.3205
218305_at	IPO4	79711	2.67432	0.147385			231179_at	IHPK3	117283	2.82802	0.44703									DAZAP1	2.43644	0.288649
210788_s_at	DHRS7	51635	2.67416	0.147385			209929_s_at	IKBKG	8517	2.16434	1.29278									SUPT16H	2.43505	7.74949
212378_at	GART	2618	2.67186	0.288649			201888_s_at	IL13RA1	3597	2.05177	1.29278									RAB7L1	2.43321	1.29278
209045_at	XPNPEP1	7511	2.67181	1.29278			202948_at	IL1R1	3554	2.16748	1.29278									PEX5L	2.43164	11.3205
202422_s_at	ACSL4	2182	2.67158	0.744184			217489_s_at	IL6R	3570	10.6436	0.44703									CYLD	2.43124	5.19491
216375_s_at	ETV5	2119	2.66894	1.29278			205945_at	IL6R	3570	7.45777	0									WDR3	2.4303	0.44703
227740_at	UHMK1	127933	2.66689	0.44703			204863_s_at	IL6ST /// MAGEA4	3572 /// 4103	2.52615	0.288649									UNC84B	2.42989	0.744184
201072_s_at	SMARCC1	6599	2.66689	1.29278			202858_at	IL8	3576	2.39564	0.744184									SELI	2.42849	0.44703
201330_at	RARS	5917	2.66658	1.29278			202993_at	ILVBL	10994	2.0515	0.744184									TBC1D15	2.4277	0.288649
225617_at	ODF2	4957	2.66505	0.44703			1563367_at	IMP5	162540	3.19884	3.37367									ATP1A1	2.42745	2.07926
222681_at	C3orf9	56983	2.66401	0.44703			203126_at	IMPA2	3613	2.17625	0.744184									UBOX5	2.42715	0.744184
214297_at	CSPG4	1464	2.66124	0.44703			224744_at	IMPAD1	54928	2.60241	0.44703									TMEM15	2.42508	0.44703
204273_at	EDNRB	1910	2.65919	0.744184			224743_at	IMPAD1	54928	2.39792	0.44703									243355_at	2.42469	3.37367
235825_at			2.65889	1.29278			210350_x_at	ING1	3621	2.40103	0.744184									230750_at	2.42427	3.37367
225609_at	GSR	2936	2.65772	0.44703			205258_at	INHBB	3625	11.2351	0									SUHW1	2.42373	7.74949
222796_at	PTCD1	26024	2.65679	1.29278			230363_s_at	INPP5F	22876	2.04771	1.29278									C17orf39	2.42312	0.744184
216028_at	DKFZP564C152	26120	2.65637	0.147385			202808_at	INTS3	65123	2.24092	3.37367									CCDC97	2.42284	2.07926
200605_s_at	PRKAR1A	5573	2.65514	0.44703			53968_at	INTS5	80789	2.36407	0.44703									UBAP2L	2.42233	1.29278
212163_at	KIDINS220	57498	2.65336	0.44703			218305_at	IPO4	79711	2.67432	0.147385									LOC645722	2.42225	0.44703
203017_s_at	SSX2IP	117178	2.6507	0.288649			225528_at	IPO8	10526	2.06042	0.744184									227107_at	2.42167	0.744184
1729_at	TRADD	8717	2.6507	0.744184			204202_at	IQCE	23288	2.15145	1.29278									TTC9	2.42097	2.07926
218317_x_at	GIYD2 /// GIYD1	548593 /// 79008	2.65018	0			201587_s_at	IRAK1	3654	3.1555	0									MCFD2	2.42045	1.29278
224721_at	WDR75	84128	2.64969	0.44703			233290_at	IRAK1BP1	134728	2.52352	3.37367									243605_at	2.4203	40.7922
237470_at	DOCK7	85440	2.64949	3.37367			231779_at	IRAK2	3656	3.22092	0.288649									SKIV2L	2.42029	0.147385
229865_at	FNDC3B	64778	2.64938	2.07926			219361_s_at	ISG20L1	64782	2.86507	0.44703									BIN3	2.41846	0.288649
219024_at	PLEKHA1	59338	2.64921	0.744184			206766_at	ITGA10	8515	4.93042	0.147385									MSTO1 /// LOC731059	2.41674	1.29278
210564_x_at	CFLAR	8837	2.64834	0.744184			226189_at	ITGB8	3696	2.30749	2.07926									238463_at	2.41578	7.74949
223035_s_at	FARSLB	10056	2.64698	0.288649			209898_x_at	ITSN2	50618	2.307	0.288649									PPFIA4	2.4134	5.19491
38043_at	FAM3A	60343	2.64569	0.44703			209907_s_at	ITSN2	50618	2.05906	0.744184									227116_at	2.41323	0.44703
219398_at	CIDEC	63924	2.6443	1.29278			222728_s_at	JOSD3	79101	2.58618	0.44703									TRIM33	2.41279	0.744184
201459_at	RUVBL2	10856	2.64185	0.147385			221580_s_at	JOSD3	79101	2.0267	0.744184									FAM19A5	2.41273	15.5629
242582_at			2.63734	0.744184			201473_at	JUNB	3726	2.67605	0.744184									COL4A3BP	2.41265	0.44703
203783_x_at	POLRMT	5442	2.63699	2.07926			201090_x_at	K-ALPHA-1	10376	2.14869	0.744184									HYOU1	2.41215	0.44703
203018_s_at	SSX2IP	117178	2.6366	0.288649			211072_x_at	K-ALPHA-1	10376	2.10097	0.744184									ATOX1	2.41053	0.744184
210191_s_at	PHTF1	10745	2.63567	0.744184			236651_at	KALRN	8997	2.09117	3.37367									1559186_at	2.40886	15.5629
237335_at	ZP1	22917	2.63477	2.07926			203163_at	KATNB1	10300	2.30666	1.29278									AIFM1	2.40857	2.07926
201074_at	SMARCC1	6599	2.63353	0.44703			1569063_at	KBTBD9	114818	5.33927	1.29278									LOC727961 /// LOC730948	2.40857	26.4557
235295_at			2.632	1.29278			229310_at	KBTBD9	114818	2.80014	2.07926									MAP3K9	2.40853	0.744184
236237_at	KIAA1370	56204	2.63165	2.07926			217938_s_at	KCMF1	56888	2.10425	1.29278									CRTC2	2.40808	1.29278
215591_at	SATB2	23314	2.62984	0.44703			205902_at	KCNN3	3782	3.29502	0.44703									CHORDC1	2.4074	2.07926
206275_s_at	MICAL2	9645	2.6255	1.29278			205903_s_at	KCNN3	3782	3.22812	2.07926									ZBTB25	2.40674	1.29278
207556_s_at	DGKZ	8525	2.62517	0.288649			224107_at	KCNT2	343450	2.51634	1.29278									PPIL6	2.40616	0.44703
206327_s_at	CDH15	1013	2.6247	0.44703			239834_at	KCTD1	284252	3.11451	2.07926									NOMO2	2.40468	0.744184
201281_at	ADRM1	11047	2.62375	0.147385			235857_at	KCTD11	147040	2.10324	0.744184									225492_at	2.40376	1.29278
217893_s_at	C1orf108	79647	2.62335	0.288649			228325_at	KIAA0146	23514	3.8519	0.288649									235901_at	2.40124	3.37367
225879_at	TSEN54	283989	2.62268	2.07926			212523_s_at	KIAA0146	23514	3.62602	0.147385									LOC642426 /// LOC644652	2.40122	5.19491
63009_at	SHQ1	55164	2.62105	0.147385			212057_at	KIAA0182	23199	2.49747	0.744184									NOL1	2.40027	0.44703
1563906_at	FLJ10159	55084	2.62072	0.288649			212056_at	KIAA0182	23199	2.47926	0.744184									UCHL3	2.40026	0.44703
215963_x_at	LOC642741	642741	2.61981	1.29278			212475_at	KIAA0241	23080	2.42439	2.07926									225328_at	2.40004	0.288649
225542_at	CENTB5	116983	2.61917	0.744184			209254_at	KIAA0265	23008	2.54693	0.744184									CES2	2.39934	2.07926
204862_s_at	NME3	4832	2.61813	0.744184			215696_s_at	KIAA0310	9919	2.23394	0.44703									ABCC5	2.39811	0.744184
214782_at	CTTN	2017	2.6177	0.744184			212355_at	KIAA0323	23351	2.14454	0.744184									HSPD1	2.39731	1.29278
229331_at	SPATA18	132671	2.61733	2.07926			212356_at	KIAA0323	23351	2.12061	0.744184									TAP2	2.39726	5.19491
233167_at	RP3-402G11.5	83642	2.61432	0.44703			212805_at	KIAA0367	23273	3.68696	3.37367									TMEM53	2.39677	1.29278
223192_at	SLC25A28	81894	2.61385	0.288649			212428_at	KIAA0368	23392	2.18021	0.744184									ZGPAT	2.39557	0.288649
239488_at			2.61365	2.07926			214356_s_at	KIAA0368	23392	2.02875	0.744184									RP5-1022P6.2	2.39542	5.19491
228351_at	HEATR1	55127	2.61097	0.44703			203171_s_at	KIAA0409	23378	2.08238	1.29278									NOL5A	2.39525	0.44703
1564520_s_at	PRMT5	10419	2.61095	0.147385			214764_at	KIAA0507	57241	2.30448	0.744184									ZMYND19	2.39383	0.744184
203890_s_at	DAPK3	1613	2.60746	0.288649			243472_at	KIAA0999	23387	2.276	3.37367									227959_at	2.39372	7.74949
222875_at	DHX33	56919	2.6073	0.288649			204157_s_at	KIAA0999	23387	2.06923	0.744184									C18orf17	2.39093	0.744184
201589_at	SMC1A	8243	2.60717	0.44703			1562966_at	KIAA1217	56243	2.19157	1.29278									C2orf17	2.39055	0.44703
241824_at	FOSL2	2355	2.60705	1.29278			1554438_at	KIAA1217	56243	1.99778	2.07926									UBIAD1	2.38892	1.29278
212147_at	SMG5	23381	2.60549	3.37367			238774_at	KIAA1267	284058	3.04178	1.29278									LONRF3	2.38892	0.744184
203942_s_at	MARK2	2011	2.6051	3.37367			236237_at	KIAA1370	56204	2.63165	2.07926									PSMD3	2.38849	0.44703
202154_x_at	TUBB3	10381	2.60468	0.744184			235193_at	KIAA1370	56204	2.51141	3.37367									H19	2.38651	0.744184
200078_s_at	ATP6V0B	533	2.60453	0.288649			226254_s_at	KIAA1430	57587	2.00795	1.29278									DDX17	2.38601	7.74949
32402_s_at	SYMPK	8189	2.60268	0.288649			223825_at	KIAA1432	57589	2.96636	0.744184									CALB1	2.38548	7.74949
224744_at	IMPAD1	54928	2.60241	0.44703			222139_at	KIAA1466	57612	7.11862	0									ACSL1	2.38447	1.29278
233223_at	NEDD9	4739	2.60079	3.37367			232155_at	KIAA1618	57714	3.98714	2.07926									LOC92154	2.38399	2.07926
210627_s_at	GCS1	7841	2.59875	0.288649			233002_at	KIAA1622	57718	9.05496	1.29278									TP53	2.38399	1.29278
214211_at	FTH1	2495	2.59793	1.29278			221778_at	KIAA1718	80853	4.74915	0									SEC24A	2.3834	0.44703
223139_s_at	DHX36	170506	2.59749	0.44703			226800_at	KIAA1799	84455	7.55293	0.147385									XBP1	2.38148	1.29278
223773_s_at	C1orf79	85028	2.59726	0.288649			212163_at	KIDINS220	57498	2.65336	0.44703									TNFRSF21	2.3812	3.37367
218521_s_at	UBE2W	55284	2.59723	0.744184			206364_at	KIF14	9928	2.20724	3.37367									DLG5	2.38089	0.44703
1557689_at	NPAS2	4862	2.59667	2.07926			226003_at	KIF21A	55605	2.55641	0.744184									TSPYL6	2.37992	7.74949
206703_at	CHRNB1	1140	2.59638	1.29278			208961_s_at	KLF6	1316	2.47069	1.29278									RFWD3	2.37973	0.744184
218670_at	PUS1	80324	2.59589	0.44703			208960_s_at	KLF6	1316	2.25775	2.07926									MAPKAPK3	2.37944	0.744184
233970_s_at	CGI-09	51605	2.59538	1.29278			1555832_s_at	KLF6	1316	2.19384	1.29278									SYT14 /// CHR415SYT	2.37923	5.19491
210563_x_at	CFLAR	8837	2.59449	0.744184			226370_at	KLHL15	80311	2.74856	1.29278									TSPYL2	2.3791	1.29278
207469_s_at	PIR	8544	2.59002	1.29278			219157_at	KLHL2	11275	2.13128	0.744184									1558121_at	2.37793	11.3205
213399_x_at	RPN2	6185	2.5896	0.147385			242648_at	KLHL8	57563	2.03831	0.744184									TBL2	2.37733	0.44703
225007_at			2.58842	0.744184			212877_at	KNS2	3831	2.09658	1.29278									MTHFD2	2.37592	3.37367
222728_s_at	JOSD3	79101	2.58618	0.44703			202059_s_at	KPNA1	3836	2.13779	1.29278									TRMT5	2.37511	2.07926
201368_at	ZFP36L2	678	2.58363	0.44703			213741_s_at	KPNA1	3836	2.06917	1.29278									ZNF765	2.3739	5.19491
219103_at	DDEFL1	55616	2.58333	1.29278			201088_at	KPNA2 /// LOC728860	3838 /// 728860	2.23054	0.44703									TNIP2	2.37372	1.29278
237571_at	APP	351	2.5824	3.37367			211762_s_at	KPNA2 /// LOC728860	3838 /// 728860	2.13847	0.744184									SNF1LK2	2.37343	1.29278
201703_s_at	PPP1R10	5514	2.582	1.29278			213507_s_at	KPNB1	3837	2.69095	0.147385									LRCH4	2.37219	0.288649
238430_x_at	SLFN5	162394	2.58026	0.44703			217027_x_at	KPNB1	3837	2.43263	0.744184									ZFAND2B	2.3713	0.44703
218052_s_at	ATP13A1	57130	2.57971	0.147385			213574_s_at	KPNB1	3837	2.16088	0.744184									TBL1Y	2.36925	11.3205
221528_s_at	ELMO2	63916	2.57863	0.44703			208974_x_at	KPNB1	3837	2.05034	1.29278									EIF3S10	2.36818	0.44703
241762_at	FBXO32	114907	2.57692	0.44703			214352_s_at	KRAS	3845	3.29979	0.288649									ZNF628	2.36545	0.44703
201574_at	ETF1	2107	2.57666	0.288649			204009_s_at	KRAS	3845	2.25081	0.744184									228177_at	2.36529	2.07926
235931_at	FAM119A	151194	2.57513	3.37367			240967_at	KRTAP19-3	337970	2.7299	2.07926									ABCB6	2.3642	0.744184
242482_at	PRKAR1A	5573	2.57474	0.744184			212193_s_at	LARP1	23367	2.22608	0.44703									INTS5	2.36407	0.44703
209295_at	TNFRSF10B	8795	2.57404	0.44703			226750_at	LARP2	55132	2.02203	1.29278									WDR36	2.36314	1.29278
217221_x_at	RBM10	8241	2.5737	0.744184			212714_at	LARP4	113251	2.10915	1.29278									UTP15	2.36283	1.29278
226359_at	GTPBP1	9567	2.57306	0.44703			201795_at	LBR	3930	2.12019	1.29278									RPP40	2.36223	1.29278
201024_x_at	EIF5B	9669	2.57272	0.288649			204428_s_at	LCAT	3931	3.47909	3.37367									SHC1	2.36183	0.44703
222537_s_at	CDC42SE1	56882	2.57106	0.288649			1557889_at	LDLRAD3	143458	5.83441	0									CDYL	2.35964	0.744184
215233_at	PTDSR	23210	2.57018	0.744184			223228_at	LDOC1L	84247	2.18308	0.44703									1558105_a_at	2.35912	2.07926
239949_at	FLJ10916	55258	2.57016	0.44703			207092_at	LEP	3952	3.61906	3.37367									LOC732087	2.35848	1.29278
229115_at	DYNC1H1	1778	2.56905	0.44703			222006_at	LETM1	3954	2.05112	0.744184									240627_x_at	2.35697	2.07926
234290_x_at	MYH14	79784	2.56893	1.29278			204123_at	LIG3	3980	2.07082	1.29278									USP22	2.35636	2.07926
210582_s_at	LIMK2	3985	2.5686	2.07926			204357_s_at	LIMK1	3984	3.72481	1.29278									BAT4	2.35553	0.744184
203334_at	DHX8	1659	2.56798	0.288649			202193_at	LIMK2	3985	2.84441	0.44703									ATR	2.35266	0.288649
230904_at	FSD1L	83856	2.56797	3.37367			210582_s_at	LIMK2	3985	2.5686	2.07926									1558858_at	2.35256	2.07926
1558186_s_at	CLLU1	574028	2.56634	1.29278			223800_s_at	LIMS3	96626	5.70994	1.29278									KIF1C	2.35227	7.74949
235500_at	HNRPC	3183	2.56488	2.07926			219181_at	LIPG	9388	4.3872	0.288649									SPIN2A /// SPIN2B	2.35128	0.744184
1559034_at	SIRPB2	284759	2.56248	3.37367			200706_s_at	LITAF	9516	2.94176	0.288649									LOC116236	2.34993	2.07926
226764_at	LOC152485	152485	2.56119	1.29278			200704_at	LITAF	9516	2.17784	1.29278									EDN1	2.34968	0.744184
227534_at	C9orf21	195827	2.56045	0.744184			216952_s_at	LMNB2	84823	4.60832	0									PRKCBP1	2.34937	1.29278
203368_at	CRELD1	78987	2.55805	0.44703			231049_at	LMO2	4005	6.6107	0.288649									NLN	2.34849	0.744184
226003_at	KIF21A	55605	2.55641	0.744184			204249_s_at	LMO2	4005	2.8697	0.44703									PKP4	2.34836	0.744184
244396_at	G3BP1	10146	2.55634	1.29278			226796_at	LOC116236	116236	2.34993	2.07926									1563044_at	2.34827	11.3205
201953_at	CIB1	10519	2.55463	0.147385			225615_at	LOC126917	126917	4.68673	0									TMEM100	2.34545	32.4514
241063_at	ANKRD28	23243	2.55415	1.29278			1566232_at	LOC126917	126917	2.13509	3.37367									FLJ42562	2.34506	7.74949
229418_at	C17orf63	55731	2.55389	0.744184			1552986_at	LOC142937	142937	5.82848	0.288649									NAT10	2.34415	0.44703
212717_at	PLEKHM1	9842	2.55372	0.744184			1556021_at	LOC144874	144874	3.17415	0.288649									SMARCE1	2.34279	0.744184
205112_at	PLCE1	51196	2.55213	1.29278			226764_at	LOC152485	152485	2.56119	1.29278									NOC4L	2.34266	0.744184
215089_s_at	RBM10	8241	2.55034	0.44703			243784_s_at	LOC158301	158301	2.89621	3.37367									CRIPAK	2.34241	0.744184
200697_at	HK1	3098	2.54953	0.288649			236717_at	LOC165186	165186	12.588	0									ZBTB43	2.34209	0.288649
207256_at	MBL2	4153	2.54937	3.37367			233959_at	LOC221442	221442	4.2165	0.288649									PIK3R1	2.341	2.07926
210144_at	TBC1D22A	25771	2.54927	0.288649			1557113_at	LOC283588	283588	3.38443	2.07926									ANP32B	2.34026	0.744184
1562102_at	AKR1C2	1646	2.5484	1.29278			235567_at	LOC283666	283666	2.25884	2.07926									230766_at	2.34002	2.07926
208485_x_at	CFLAR	8837	2.54827	0.744184			230783_at	LOC283713	283713	2.26595	3.37367									PRMT3	2.33974	0.744184
209254_at	KIAA0265	23008	2.54693	0.744184			1561942_x_at	LOC283874	283874	3.48558	0.147385									SLC25A31	2.33947	3.37367
222231_s_at	LRRC59	55379	2.5469	0.44703			1563629_a_at	LOC283874	283874	2.05442	1.29278									POP1	2.33936	0.744184
230951_at	EPB41L5	57669	2.5464	0.44703			226561_at	LOC285086	285086	2.49056	0.744184									229811_at	2.33772	1.29278
201850_at	CAPG	822	2.54621	1.29278			229130_at	LOC285535	285535	2.01851	1.29278									238099_at	2.3373	2.07926
213027_at	TROVE2	6738	2.54418	0.44703			237870_at	LOC285771	285771	2.45303	0.744184									CLPTM1L	2.33686	0.288649
238186_at			2.54396	1.29278			1560089_at	LOC286208	286208	2.16183	0.744184									CD99L2	2.33683	0.288649
214431_at	GMPS	8833	2.54372	0.44703			227940_at	LOC339803	339803	2.75857	1.29278									FDXR	2.33566	2.07926
228962_at			2.5428	0.744184			227099_s_at	LOC387763	387763	3.10068	1.29278									STAT5B	2.33548	0.744184
233206_at	C6orf85	63027	2.54163	1.29278			242555_at	LOC388272	388272	2.24615	2.07926									PEF1	2.33486	0.44703
229027_at	PPM1A	5494	2.54126	2.07926			51158_at	LOC400451	400451	2.76188	0.44703									DERL2	2.33471	0.44703
200848_at	AHCYL1	10768	2.53806	0.288649			221880_s_at	LOC400451	400451	2.24835	0.744184									236105_at	2.33406	1.29278
203841_x_at	MAPRE3	22924	2.53655	3.37367			213235_at	LOC400506	400506	2.28428	1.29278									CCT6A	2.33321	0.44703
1558440_at	TMEM64	169200	2.53535	3.37367			1560513_at	LOC400568	400568	5.48366	0.44703									RIPK5	2.33247	0.744184
226938_at	WDR21A	26094	2.53351	0.744184			232812_at	LOC401052	401052	10.0664	0.147385									DHDDS /// LOC158957	2.33219	1.29278
1552792_at	SOCS4	122809	2.53328	2.07926			244424_at	LOC439938	439938	2.00191	2.07926									TAF1B	2.33068	0.744184
224376_s_at	C20orf24	55969	2.53324	0.744184			1558689_a_at	LOC441461	441461	3.24463	3.37367									HGS	2.32971	0.44703
217786_at	PRMT5	10419	2.53312	0.44703			241899_at	LOC553103	553103	2.17536	1.29278									241138_at	2.32954	0.744184
1566251_at	SH3GLP3	6460	2.53255	2.07926			1562251_a_at	LOC574538	574538	2.06971	1.29278									RELB	2.32766	2.07926
208433_s_at	LRP8	7804	2.53161	2.07926			225436_at	LOC58489	58489	3.00679	0.44703									CEBPZ	2.32589	0.44703
236468_at			2.53109	2.07926			215963_x_at	LOC642741	642741	2.61981	1.29278									PSME3	2.32558	0.288649
221484_at	B4GALT5	9334	2.52883	0.744184			1570098_at	LOC643496	643496	2.17687	0.744184									PIGQ	2.32376	2.07926
1569132_s_at	ARSK	153642	2.5287	2.07926			1564758_at	LOC643659 /// LOC649255	643659 /// 649255	93.3355	0									C1orf27	2.32374	0.744184
204175_at	ZNF593	51042	2.52831	0.44703			1563426_a_at	LOC644613	644613	4.91732	0.147385									GBE1	2.32343	1.29278
204863_s_at	IL6ST /// MAGEA4	3572 /// 4103	2.52615	0.288649			242305_at	LOC645513	645513	2.00021	2.07926									MAPT	2.32238	0.744184
214787_at	DENND4A	10260	2.52581	2.07926			1555216_a_at	LOC645722	645722	2.42225	0.44703									SMTNL2	2.32162	0.44703
213353_at	ABCA5	23461	2.52486	0.147385			211456_x_at	LOC645745	645745	7.27683	0									RBBP5	2.32137	0.744184
204027_s_at	METTL1	4234	2.524	1.29278			1564200_at	LOC646324	646324	3.84076	0.744184									TAF1C	2.32072	2.07926
233290_at	IRAK1BP1	134728	2.52352	3.37367			227984_at	LOC650392	650392	3.16638	2.07926									C8orf76	2.32046	3.37367
229690_at	FAM109A	144717	2.52232	3.37367			1557285_at	LOC727738	727738	3.20981	2.07926									LOC728994	2.31918	20.6673
218124_at	RETSAT	54884	2.52153	0.44703			1554095_at	LOC727871 /// LOC730348 /// LOC732019	727871 /// 730348 /// 732019	2.0377	0.744184									SPAST	2.31806	0.744184
223364_s_at	DHX37	57647	2.52033	0.288649			1566785_x_at	LOC728806	728806	2.96886	0.288649									RBM8A	2.31604	0.44703
217817_at	ARPC4	10093	2.51951	0.288649			210230_at	LOC728965	728965	3.34055	2.07926									ARMC9	2.31571	5.19491
209837_at	AP4M1	9179	2.51657	0.44703			1564438_at	LOC729436	729436	3.62528	1.29278									SEH1L	2.31317	0.744184
224107_at	KCNT2	343450	2.51634	1.29278			236229_at	LOC730051	730051	1.99926	1.29278									C11orf31	2.31196	1.29278
221640_s_at	LRDD	55367	2.51626	1.29278			1556148_s_at	LOC730116	730116	2.04121	3.37367									CCNE1	2.3111	0.744184
203544_s_at	STAM	8027	2.51514	0.744184			1558128_at	LOC730202	730202	3.29629	1.29278									ATBF1	2.30993	15.5629
231935_at	ARPP-21	10777	2.51514	1.29278			1559617_at	LOC732087	732087	2.35848	1.29278									RPS6	2.30866	1.29278
217973_at	DCXR	51181	2.51508	0.744184			228515_at	LOC90784	90784	3.86767	0									ITGB8	2.30749	2.07926
235964_x_at	C20orf118	140711	2.51459	2.07926			1555894_s_at	LOC92154	92154	2.38399	2.07926									KATNB1	2.30666	1.29278
219715_s_at	TDP1	55775	2.51359	0.744184			212957_s_at	LOC92249	92249	2.30564	1.29278									FLJ22639 /// LOC728686	2.3065	3.37367
207511_s_at	C2orf24	27013	2.51331	0.44703			244828_x_at	LOC92345	92345	3.0187	0.744184									NME2 /// NME1-NME2	2.30608	0.44703
201947_s_at	CCT2	10576	2.51324	0.147385			229757_at	LOC92345	92345	2.30347	1.29278									PRKCE	2.30572	2.07926
223402_at	DUSP23	54935	2.51288	0.288649			242379_at	LONRF1	91694	2.38195	3.37367									LOC92249	2.30564	1.29278
1561180_at	LRP11	84918	2.51274	0.44703			220009_at	LONRF3	79836	2.38892	0.744184									KIAA0507	2.30448	0.744184
243287_s_at	SMYD2	56950	2.51263	1.29278			90610_at	LRCH4	4034	2.37219	0.288649									CDCA5	2.3043	0.44703
228238_at	GAS5	60674	2.51195	2.07926			219019_at	LRDD	55367	2.75565	2.07926									242281_at	2.30389	5.19491
218938_at	FBXL15	79176	2.51146	0.744184			221640_s_at	LRDD	55367	2.51626	1.29278									239447_at	2.30346	7.74949
235193_at	KIAA1370	56204	2.51141	3.37367			201412_at	LRP10	26020	2.06302	0.44703									PSMD11	2.3029	0.44703
222398_s_at	EFTUD2	9343	2.51088	0.147385			1561180_at	LRP11	84918	2.51274	0.44703									MBD3L1	2.30264	3.37367
225104_at	ZNF598	90850	2.51035	0.147385			212850_s_at	LRP4	4038	4.10107	0.44703									KIF26B	2.3018	5.19491
210094_s_at	PARD3	56288	2.50973	0.288649			208433_s_at	LRP8	7804	2.53161	2.07926									MRPL38	2.30069	11.3205
78495_at	DKFZp762P2111	55537	2.5094	0.44703			218816_at	LRRC1	55227	3.3632	3.37367									ATP6V1E1	2.29961	0.44703
208335_s_at	DARC	2532	2.50766	2.07926			203835_at	LRRC32	2615	2.25879	2.07926									PCDHGC4	2.29896	40.7922
228562_at			2.50724	0.744184			206088_at	LRRC37A2	474170	2.95943	2.07926									206874_s_at	2.29888	0.744184
212048_s_at	YARS	8565	2.50715	1.29278			1569180_at	LRRC37A2	474170	2.44824	2.07926									MCOLN1	2.2986	0.744184
235172_at	GABPB2	2553	2.50705	0.44703			1569181_x_at	LRRC37A2	474170	2.35954	2.07926									AUP1	2.29764	0.288649
213097_s_at	ZRF1	27000	2.50687	0.288649			201932_at	LRRC41	10489	2.0279	0.744184									ZNF395 /// FBXO16	2.29742	0.744184
225895_at	SYNPO2	171024	2.5066	1.29278			222231_s_at	LRRC59	55379	2.5469	0.44703									GNL3	2.29704	1.29278
242826_at			2.50632	0.44703			212978_at	LRRC8B	23507	2.20474	0.744184									240781_x_at	2.29407	1.29278
213546_at	DKFZp586I1420	222161	2.50596	0.744184			209840_s_at	LRRN3	54674	9.56332	0.744184									DHDDS	2.29393	0.44703
228038_at	SOX2	6657	2.50452	2.07926			209841_s_at	LRRN3	54674	7.55157	0.744184									TMEM8	2.29391	0.288649
204292_x_at	STK11	6794	2.50441	0.744184			204559_s_at	LSM7	51690	3.31723	0.288649									244032_at	2.29324	3.37367
209208_at	MPDU1	9526	2.50381	0.44703			210128_s_at	LTB4R	1241	2.16034	3.37367									SYS1	2.29183	5.19491
209429_x_at	EIF2B4	8890	2.50365	0.147385			239212_at	LTV1	84946	2.08985	1.29278									STK38L	2.29181	2.07926
233428_at	ANXA4	307	2.50341	0.44703			215568_x_at	LYPLA2 /// LOC388499 /// LYPLA2P1	11313 /// 388499 /// 653639	2.12978	2.07926									UTP6	2.29116	0.44703
222764_at	ASRGL1	80150	2.50282	0.288649			204458_at	LYPLA3	23659	2.84798	0.744184									238704_at	2.29041	5.19491
229572_at			2.50111	0.288649			1553407_at	MACF1	23499	2.09495	1.29278									CREG1	2.29011	7.74949
223138_s_at	DHX36	170506	2.50031	3.37367			36711_at	MAFF	23764	9.03981	0									C1orf34	2.28936	2.07926
201168_x_at	ARHGDIA /// LOC728908	396 /// 728908	2.49925	0.44703			205193_at	MAFF	23764	2.46886	1.29278									CPSF4	2.28827	0.44703
200790_at	ODC1	4953	2.4977	0.288649			224466_s_at	MAFG /// LOC644132	4097 /// 644132	5.84209	0.744184									SMAD5 /// TBC1D1	2.28758	2.07926
212057_at	KIAA0182	23199	2.49747	0.744184			226206_at	MAFK	7975	2.25799	1.29278									ARPM1	2.28681	5.19491
229653_at			2.49442	0.744184			224558_s_at	MALAT1	378938	2.38132	0.744184									227991_x_at	2.28666	0.744184
220052_s_at	TINF2	26277	2.49341	0.288649			217920_at	MAN1A2	10905	1.99752	1.29278									CYP4A11 /// CYP4A22 /// LOC654164	2.28479	5.19491
240038_at	ELL2	22936	2.49273	2.07926			219999_at	MAN2A2	4122	2.10102	2.07926									AAK1 /// LOC647217	2.28434	0.288649
214151_s_at	CCPG1	9236	2.4925	1.29278			205192_at	MAP3K14	9020	3.90072	0.147385									PUS7	2.28398	0.744184
214314_s_at	EIF5B	9669	2.49103	0.744184			219278_at	MAP3K6	9064	2.76663	0.744184									DNAJC6	2.28344	1.29278
226561_at	LOC285086	285086	2.49056	0.744184			213927_at	MAP3K9	4293	2.40853	0.744184									AATF	2.28048	0.44703
1555888_at	EDD1	51366	2.48639	2.07926			243999_at	MAP4	4134	2.01765	1.29278									TMEM165	2.2801	0.744184
209103_s_at	UFD1L	7353	2.48631	0.744184			202788_at	MAPKAPK3	7867	2.37944	0.744184									PNO1	2.27997	2.07926
201584_s_at	DDX39	10212	2.48568	0.147385			203841_x_at	MAPRE3	22924	2.53655	3.37367									234084_x_at	2.27949	0.744184
208752_x_at	NAP1L1	4673	2.48502	0.288649			203928_x_at	MAPT	4137	2.32238	0.744184									ZNRF3	2.27902	0.744184
224428_s_at	CDCA7	83879	2.48409	1.29278			206401_s_at	MAPT	4137	2.2473	2.07926									PIAS4	2.27848	1.29278
226633_at	RAB8B	51762	2.4832	2.07926			203942_s_at	MARK2	2011	2.6051	3.37367									ZNRD1	2.27776	0.744184
211862_x_at	CFLAR	8837	2.48249	0.744184			221560_at	MARK4	57787	2.67729	0.44703									MYOG	2.27733	2.07926
225185_at	MRAS	22808	2.48173	0.44703			55065_at	MARK4	57787	2.39601	0.44703									C17orf49 /// MGC71993	2.27641	0.44703
228937_at	C13orf31	144811	2.48132	0.744184			213672_at	MARS	4141	2.4386	0.744184									KIAA0999	2.276	3.37367
208984_x_at	RBM10	8241	2.48071	0.44703			213671_s_at	MARS	4141	2.05419	0.44703									1557117_at	2.27484	7.74949
213298_at	NFIC	4782	2.48006	0.44703			211593_s_at	MAST2	23139	2.24435	1.29278									EIF2S1	2.27444	0.288649
212056_at	KIAA0182	23199	2.47926	0.744184			40016_g_at	MAST4	23227	4.38586	0.147385									241826_x_at	2.27407	5.19491
1556082_a_at			2.47905	0.744184			210958_s_at	MAST4	23227	3.63458	0.147385									224098_at	2.27278	11.3205
218140_x_at	SRPRB	58477	2.47782	0.288649			225613_at	MAST4	23227	3.24473	0.288649									ZNF562	2.27024	2.07926
209326_at	SLC35A2	7355	2.47702	0.44703			206091_at	MATN3	4148	2.09196	3.37367									1560325_at	2.2696	20.6673
232882_at	FOXO1A	2308	2.4761	2.07926			242260_at	MATR3	9782	2.84919	0.288649									C20orf196	2.2674	3.37367
1563469_at	ARID5B	84159	2.47375	2.07926			214363_s_at	MATR3	9782	2.20764	0.744184									LOC283713	2.26595	3.37367
1554016_a_at	C16orf57	79650	2.47157	0.744184			200626_s_at	MATR3	9782	2.01461	2.07926									APOBEC3A	2.26531	3.37367
208688_x_at	EIF3S9	8662	2.47083	0.147385			1552458_at	MBD3L1	85509	2.30264	3.37367									228006_at	2.26508	1.29278
208961_s_at	KLF6	1316	2.47069	1.29278			207256_at	MBL2	4153	2.54937	3.37367									ZNF608	2.26495	3.37367
1553084_at	STARD6	147323	2.46933	2.07926			212245_at	MCFD2	90411	2.42045	1.29278									GTPBP4	2.26337	0.44703
205193_at	MAFF	23764	2.46886	1.29278			212269_s_at	MCM3AP	8888	2.45656	0.288649									DDB1	2.26334	0.744184
201867_s_at	TBL1X	6907	2.46504	0.44703			219952_s_at	MCOLN1	57192	2.2986	0.744184									FAM83A	2.26277	5.19491
219044_at	FLJ10916	55258	2.46316	1.29278			217373_x_at	MDM2	4193	3.14466	2.07926									234657_at	2.26275	1.29278
223018_at	NOB1	28987	2.46253	0.744184			204059_s_at	ME1	4199	2.00252	2.07926									NCDN	2.26185	1.29278
213302_at	PFAS	5198	2.461	0.744184			226300_at	MED19	219541	2.07768	0.744184									RSBN1	2.26123	0.44703
219215_s_at	SLC39A4	55630	2.46013	0.44703			218438_s_at	MED28	80306	2.1509	0.288649									GALNTL4	2.26055	1.29278
202352_s_at	PSMD12	5718	2.4596	0.44703			213696_s_at	MED8	112950	2.11313	1.29278									ELL3	2.25999	0.744184
226725_at			2.45947	0.147385			204027_s_at	METTL1	4234	2.524	1.29278									SPAG9	2.25959	0.744184
214313_s_at	EIF5B	9669	2.45907	0.744184			1553689_s_at	METTL6	131965	2.08332	2.07926									LRRC32	2.25879	2.07926
217626_at			2.45887	2.07926			210605_s_at	MFGE8	4240	3.99325	0.288649									CCDC6	2.25825	0.44703
1555425_x_at	SSH2	85464	2.45871	0.744184			212890_at	MGC15523	124565	2.25546	0.288649									SNRPB	2.25796	0.44703
212269_s_at	MCM3AP	8888	2.45656	0.288649			230534_at	MGC15634	84841	2.84266	0.44703									RRM2B	2.25778	1.29278
212373_at	FEM1B	10116	2.45583	0.44703			227488_at	MGC16121	84848	27.3469	0.744184									ZNHIT4	2.25728	0.44703
239973_at			2.4557	1.29278			228235_at	MGC16121	84848	9.39979	0.744184									EXOSC2	2.25727	0.744184
238935_at	RPS27L	51065	2.45482	0.744184			225933_at	MGC16597	339230	2.74322	0.44703									MTRF1	2.25721	3.37367
235003_at	UHMK1	127933	2.45442	1.29278			227103_s_at	MGC2408	84291	4.14551	0.288649									ZNF805	2.25692	0.44703
237870_at	LOC285771	285771	2.45303	0.744184			232568_at	MGC24103	158295	2.09535	1.29278									DAP3	2.25659	0.44703
211317_s_at	CFLAR	8837	2.45146	1.29278			222694_at	MGC2752	65996	2.1084	2.07926									PVRL1	2.25628	11.3205
201059_at	CTTN	2017	2.45083	0.744184			236809_at	MGC40405	257415	4.84015	0.44703									MGC15523	2.25546	0.288649
223500_at	CPLX1	10815	2.45063	3.37367			227597_at	MGC42174	129563	3.69541	1.29278									1557617_at	2.25483	20.6673
205392_s_at	CCL14 /// CCL15	6358 /// 6359	2.44993	0.744184			221477_s_at	MGC5618	79099	5.6507	0									ARRDC2	2.25477	2.07926
208700_s_at	TKT	7086	2.44904	0.744184			239001_at	MGST1	4257	3.67985	0.744184									PRPF40B	2.25465	2.07926
214998_at	AAK1	22848	2.44887	0.744184			224918_x_at	MGST1	4257	3.25361	0.147385									SLC35B4	2.25367	1.29278
224447_s_at	C17orf37	84299	2.4485	0.288649			1565162_s_at	MGST1	4257	2.9483	0.288649									244661_at	2.25326	5.19491
1569180_at	LRRC37A2	474170	2.44824	2.07926			231736_x_at	MGST1	4257	2.74814	0.288649									233845_at	2.25291	2.07926
213720_s_at	SMARCA4	6597	2.44793	0.288649			224722_at	MIB1	57534	2.15027	2.07926									RPS27A /// LOC388720	2.25251	1.29278
235783_at			2.44778	0.44703			212473_s_at	MICAL2	9645	3.11861	0.744184									CPD	2.25185	0.744184
225503_at	DHRSX	207063	2.44713	1.29278			206275_s_at	MICAL2	9645	2.6255	1.29278									231262_at	2.25051	2.07926
204900_x_at	SAP30	8819	2.44644	2.07926			55081_at	MICALL1	85377	2.70901	0.288649									SRD5A2L	2.24958	3.37367
234426_x_at			2.44551	0.744184			217871_s_at	MIF	4282	2.1162	2.07926									IDH3A	2.24935	0.744184
235117_at	CHAC2	494143	2.44469	0.744184			231727_s_at	MIF4GD	57409	2.17651	0.744184									EIF4EBP3 /// MASK-BP3	2.24876	0.744184
229506_at			2.44349	1.29278			1554774_at	MINA	84864	2.77481	0.44703									CORO1C	2.24822	2.07926
230302_at			2.44293	0.744184			214246_x_at	MINK1	50488	2.02334	0.744184									FAM46A	2.24743	3.37367
1554519_at	CD80	941	2.44249	3.37367			224917_at	MIRN21	406991	5.04294	0.288649									RBM13	2.24722	0.744184
203554_x_at	PTTG1	9232	2.44205	2.07926			226066_at	MITF	4286	2.12011	1.29278									C6orf173	2.24689	5.19491
201191_at	PITPNA	5306	2.44166	0.288649			207233_s_at	MITF	4286	2.03502	1.29278									PQLC1	2.24654	0.744184
209062_x_at	NCOA3	8202	2.44136	2.07926			224714_at	MKI67IP	84365	2.69884	0.288649									MAST2	2.24435	1.29278
229689_s_at			2.44084	0.44703			224713_at	MKI67IP	84365	2.43925	0.44703									AKR1B10	2.24281	2.07926
210479_s_at	RORA	6095	2.44045	1.29278			204423_at	MKLN1	4289	2.83492	0.44703									226621_at	2.24173	2.07926
224713_at	MKI67IP	84365	2.43925	0.44703			242984_at	MKLN1	4289	2.12186	2.07926									KIAA0888	2.24108	20.6673
213672_at	MARS	4141	2.4386	0.744184			223199_at	MKNK2	2872	2.16171	1.29278									INTS3	2.24092	3.37367
209939_x_at	CFLAR	8837	2.43795	0.744184			205828_at	MMP3	4314	17.8299	1.29278									SLC6A6	2.24041	7.74949
1558965_at	PHF21A	51317	2.43791	2.07926			225997_at	MOBKL1A	92597	2.21643	3.37367									SOAT1	2.23975	1.29278
226620_x_at	DAZAP1	26528	2.43644	0.288649			209208_at	MPDU1	9526	2.50381	0.44703									CLTB	2.23842	0.44703
218700_s_at	RAB7L1	8934	2.43321	1.29278			225185_at	MRAS	22808	2.48173	0.44703									1563026_at	2.23749	3.37367
217027_x_at	KPNB1	3837	2.43263	0.744184			206538_at	MRAS	22808	2.24754	0.744184									230383_x_at	2.23685	0.744184
203768_s_at	STS	412	2.43118	3.37367			218046_s_at	MRPS16	51021	2.01347	1.29278									SUGT1 /// LOC728706 /// LOC731339	2.23456	11.3205
218882_s_at	WDR3	10885	2.4303	0.44703			223156_at	MRPS23	51649	2.04343	0.744184									KIAA0310	2.23394	0.44703
210426_x_at	RORA	6095	2.43019	1.29278			224333_s_at	MRPS5	64969	2.12535	1.29278									SLC30A2	2.2338	2.07926
212144_at	UNC84B	25777	2.42989	0.744184			220688_s_at	MRT4	51154	2.20167	1.29278									C19orf52	2.2338	0.744184
1569003_at	TMEM49	81671	2.4286	1.29278			212708_at	MSL-1	339287	2.4093	0.288649									ZSWIM6	2.23258	1.29278
1555274_a_at	SELI	85465	2.42849	0.44703			218296_x_at	MSTO1 /// LOC731059	55154 /// 731059	2.41674	1.29278									228726_at	2.23207	3.37367
218268_at	TBC1D15	64786	2.4277	0.288649			212859_x_at	MT1E	4493	5.25436	0									228797_at	2.2316	1.29278
220948_s_at	ATP1A1	476	2.42745	2.07926			217165_x_at	MT1F	4494	8.5606	0									1561113_at	2.23134	5.19491
215544_s_at	UBOX5	22888	2.42715	0.744184			213629_x_at	MT1F	4494	3.73732	0									FLJ23867	2.23058	0.744184
224841_x_at	GAS5	60674	2.42575	2.07926			204745_x_at	MT1G	4495	6.98898	0									KPNA2 /// LOC728860	2.23054	0.44703
204488_at	TMEM15	22845	2.42508	0.44703			206461_x_at	MT1H	4496	11.346	0									FBXL6	2.22994	1.29278
243355_at			2.42469	3.37367			217546_at	MT1M	4499	10.9892	2.07926									RPL22L1	2.22935	7.74949
212475_at	KIAA0241	23080	2.42439	2.07926			216336_x_at	MT1M	4499	5.96939	0									231639_at	2.22841	20.6673
230750_at			2.42427	3.37367			208581_x_at	MT1X	4501	5.21585	0									216813_at	2.22818	0.744184
220058_at	C17orf39	79018	2.42312	0.744184			204326_x_at	MT1X	4501	4.61524	0									LARP1	2.22608	0.44703
235495_at	CCDC97	90324	2.42284	2.07926			212185_x_at	MT2A	4502	6.25878	0									C20orf117 /// CCDC57 /// LOC732476	2.2257	7.74949
201377_at	UBAP2L	9898	2.42233	1.29278			230444_at	MTFR1	9650	3.79482	0.288649									238877_at	2.2252	1.29278
236361_at	GALNTL2	117248	2.42229	0.744184			201761_at	MTHFD2	10797	2.37592	3.37367									TMEM161A	2.22448	0.44703
1555216_a_at	LOC645722	645722	2.42225	0.44703			242996_at	MTRF1	9617	2.25721	3.37367									CNTF	2.22393	11.3205
227107_at			2.42167	0.744184			241122_s_at	MUSK	4593	5.61381	2.07926									LOC286299	2.22277	5.19491
213172_at	TTC9	23508	2.42097	2.07926			202180_s_at	MVP	9961	3.03016	0.44703									ENO1	2.22246	0.744184
212245_at	MCFD2	90411	2.42045	1.29278			206304_at	MYBPH	4608	5.4861	1.29278									DKFZp761B107	2.2203	7.74949
203727_at	SKIV2L	6499	2.42029	0.147385			202431_s_at	MYC	4609	9.34014	0									227395_at	2.21927	2.07926
229813_x_at	DAZAP1	26528	2.41912	0.288649			232977_x_at	MYH14	79784	2.69239	0.744184									STX3	2.21902	0.744184
1557398_at	DKFZP564C152	26120	2.41907	3.37367			234290_x_at	MYH14	79784	2.56893	1.29278									PHF17	2.21827	1.29278
208453_s_at	XPNPEP1	7511	2.41857	1.29278			219946_x_at	MYH14	79784	2.23168	2.07926									ARPC3	2.2178	0.44703
222199_s_at	BIN3	55909	2.41846	0.288649			226988_s_at	MYH14	79784	1.99902	2.07926									TIMM10	2.2167	0.744184
203767_s_at	STS	412	2.41734	1.29278			214468_at	MYH6	4624	7.74147	1.29278									PIM3	2.21665	2.07926
242734_x_at	GALT	2592	2.41716	1.29278			207282_s_at	MYOG	4656	2.27733	2.07926									MOBKL1A	2.21643	3.37367
218296_x_at	MSTO1 /// LOC731059	55154 /// 731059	2.41674	1.29278			211445_x_at	NACAP1 /// LOC389240	389240 /// 83955	2.77566	0.744184									CDH20	2.21616	7.74949
201367_s_at	ZFP36L2	678	2.41655	0.44703			218189_s_at	NANS	54187	2.83025	0.147385									TRIM27	2.21536	1.29278
212919_at	DCP2	167227	2.41558	0.744184			208753_s_at	NAP1L1	4673	3.20174	0.147385									236220_at	2.21529	1.29278
227116_at			2.41323	0.44703			204528_s_at	NAP1L1	4673	2.94098	0.147385									RP13-102H20.1	2.21466	3.37367
210266_s_at	TRIM33	51592	2.41279	0.744184			208754_s_at	NAP1L1	4673	2.75469	0.288649									CYR61	2.2128	5.19491
223465_at	COL4A3BP	10087	2.41265	0.44703			213864_s_at	NAP1L1	4673	2.71454	0.288649									STIP1	2.21223	0.744184
200825_s_at	HYOU1	10525	2.41215	0.44703			208752_x_at	NAP1L1	4673	2.48502	0.288649									GPR65	2.21133	2.07926
203454_s_at	ATOX1	475	2.41053	0.744184			212967_x_at	NAP1L1	4673	2.38538	0.288649									225256_at	2.21116	0.744184
212708_at	MSL-1	339287	2.4093	0.288649			208751_at	NAPA	8775	2.17062	0.744184									UTP14A	2.21107	1.29278
243352_at	AIFM1	9131	2.40857	2.07926			206491_s_at	NAPA	8775	2.04041	1.29278									BLOC1S2	2.20916	1.29278
213927_at	MAP3K9	4293	2.40853	0.744184			201970_s_at	NASP	4678	2.04552	0.744184									POPDC2	2.20692	1.29278
226307_at	CRTC2	200186	2.40808	1.29278			217884_at	NAT10	55226	2.34415	0.44703									GNB2L1	2.20692	1.29278
209246_at	ABCF2	10061	2.40752	0.44703			223040_at	NAT5	51126	2.14788	0.44703									DPH3	2.20512	0.288649
239436_at	CHORDC1	26973	2.4074	2.07926			1553992_s_at	NBR2	10230	1.99644	1.29278									C9orf40	2.20511	2.07926
214482_at	ZBTB25	7597	2.40674	1.29278			209556_at	NCDN	23154	2.26185	1.29278									LRRC8B	2.20474	0.744184
1560910_at	PPIL6	285755	2.40616	0.44703			207738_s_at	NCKAP1	10787	1.99935	2.07926									CLTA	2.20464	0.744184
217225_x_at	NOMO2	283820	2.40468	0.744184			209105_at	NCOA1	8648	2.14635	3.37367									KIAA0040	2.20263	7.74949
225492_at			2.40376	1.29278			209062_x_at	NCOA3	8202	2.44136	2.07926									MRT4	2.20167	1.29278
235901_at			2.40124	3.37367			243507_s_at	NEB	4703	2.36862	0.744184									SCN1B	2.20122	0.44703
210350_x_at	ING1	3621	2.40103	0.744184			213012_at	NEDD4	4734	2.0913	3.37367									CASP3	2.20029	1.29278
214427_at	NOL1	4839	2.40027	0.44703			233223_at	NEDD9	4739	2.60079	3.37367									DNAJB11	2.1996	0.44703
204616_at	UCHL3	7347	2.40026	0.44703			215092_s_at	NFAT5	10725	2.99607	1.29278									TMCC3	2.19864	2.07926
225328_at			2.40004	0.288649			213298_at	NFIC	4782	2.48006	0.44703									TIMP4	2.19732	0.744184
209668_x_at	CES2	8824	2.39934	2.07926			203574_at	NFIL3	4783	3.63426	0.744184									NAG6	2.19702	11.3205
226363_at	ABCC5	10057	2.39811	0.744184			219353_at	NHLRC2	374354	3.00248	0.44703									C17orf61	2.19665	0.744184
224743_at	IMPAD1	54928	2.39792	0.44703			219031_s_at	NIP7	51388	2.1359	1.29278									AVEN	2.19621	2.07926
241716_at	HSPD1	3329	2.39731	1.29278			203867_s_at	NLE1	54475	3.62485	0.147385									226560_at	2.19613	15.5629
55093_at	CSGlcA-T	54480	2.39685	3.37367			225943_at	NLN	57486	2.34849	0.744184									PHF16	2.19507	0.744184
219462_at	TMEM53	79639	2.39677	1.29278			225942_at	NLN	57486	2.19436	1.29278									ATP13A3	2.19457	2.07926
55065_at	MARK4	57787	2.39601	0.44703			201577_at	NME1	4830	3.79393	0									GCC2	2.19387	5.19491
202858_at	IL8	3576	2.39564	0.744184			201268_at	NME2 /// NME1-NME2	4831 /// 654364	2.30608	0.44703									DKFZP586P0123	2.1935	0.744184
57539_at	ZGPAT	84619	2.39557	0.288649			204862_s_at	NME3	4832	2.61813	0.744184									WBSCR22	2.18956	0.744184
200875_s_at	NOL5A	10528	2.39525	0.44703			223206_s_at	NMRAL1	57407	3.76197	1.29278									237850_at	2.18866	3.37367
223375_at	TBC1D22B	55633	2.39418	0.744184			201159_s_at	NMT1	4836	3.28404	0.44703									PANX1	2.1879	2.07926
227477_at	ZMYND19	116225	2.39383	0.744184			202238_s_at	NNMT	4837	16.1987	0									HSPG2	2.18671	2.07926
209441_at	RHOBTB2	23221	2.39286	1.29278			202237_at	NNMT	4837	14.4026	0									CXXC1	2.1865	0.44703
221056_x_at	EPS15L1	58513	2.39096	0.744184			231559_at	NNMT	4837	3.0507	0.744184									CDK7	2.18645	1.29278
238480_at	C18orf17	125488	2.39093	0.744184			223018_at	NOB1	28987	2.46253	0.744184									DNAJC1	2.18634	0.744184
221984_s_at	C2orf17	79137	2.39055	0.44703			218860_at	NOC4L	79050	2.34266	0.744184									RUVBL1	2.18562	3.37367
1557458_s_at	SHB	6461	2.38945	1.29278			214427_at	NOL1	4839	2.40027	0.44703									TP73L	2.18537	0.744184
219131_at	UBIAD1	29914	2.38892	1.29278			200875_s_at	NOL5A	10528	2.39525	0.44703									ZMIZ1	2.18526	1.29278
220009_at	LONRF3	79836	2.38892	0.744184			211951_at	NOLC1	9221	2.11982	1.29278									AP1M1	2.18419	0.44703
201388_at	PSMD3	5709	2.38849	0.44703			229220_x_at	NOM1	64434	2.16298	0.44703									ABAT	2.18402	2.07926
224997_x_at	H19	283120	2.38651	0.744184			242922_at	NOMO1 /// NOMO2 /// NOMO3	23420 /// 283820 /// 408050	2.99364	1.29278									TUBB2A /// TUBB2B	2.18401	2.07926
1555783_x_at	PQLC2	54896	2.38639	0.744184			221853_s_at	NOMO1 /// NOMO2 /// NOMO3	23420 /// 283820 /// 408050	2.67506	0.44703									TRIM63	2.18363	1.29278
212967_x_at	NAP1L1	4673	2.38538	0.288649			217225_x_at	NOMO2	283820	2.40468	0.744184									LDOC1L	2.18308	0.44703
207275_s_at	ACSL1	2180	2.38447	1.29278			1557689_at	NPAS2	4862	2.59667	2.07926									ADH1A /// ADH1B /// ADH1C	2.18259	2.07926
211378_x_at	PPIA	5478	2.38439	0.44703			217584_at	NPC1	4864	4.05849	0.44703									228941_at	2.18195	7.74949
1555894_s_at	LOC92154	92154	2.38399	2.07926			202679_at	NPC1	4864	3.38644	0									ZNF70	2.18178	0.744184
201746_at	TP53	7157	2.38399	1.29278			213479_at	NPTX2	4885	3.36777	0.744184									SURF4	2.18153	0.288649
224709_s_at	CDC42SE2	56990	2.38357	0.44703			238135_at	NPY5R /// GNAL /// ANP32C	23520 /// 2774 /// 4889	2.78347	3.37367									ZNF79	2.18112	2.07926
212900_at	SEC24A	10802	2.3834	0.44703			201467_s_at	NQO1	1728	9.71528	0									PFDN6	2.18072	0.744184
242379_at	LONRF1	91694	2.38195	3.37367			210519_s_at	NQO1	1728	6.68215	0.44703									C20orf82	2.18036	11.3205
200670_at	XBP1	7494	2.38148	1.29278			201468_s_at	NQO1	1728	6.32028	0.288649									KIAA0368	2.18021	0.744184
224558_s_at	MALAT1	378938	2.38132	0.744184			208062_s_at	NRG2	9542	6.76609	2.07926									GORASP1	2.18006	0.44703
218856_at	TNFRSF21	27242	2.3812	3.37367			206879_s_at	NRG2	9542	3.09193	0.744184									EIF3S7	2.17996	0.44703
201681_s_at	DLG5	9231	2.38089	0.44703			202395_at	NSF	4905	4.0429	0									XRN2	2.17779	1.29278
218564_at	RFWD3	55159	2.37973	0.744184			219067_s_at	NSMCE4A	54780	2.30177	0.44703									HDAC2	2.17731	1.29278
202788_at	MAPKAPK3	7867	2.37944	0.744184			1557303_at	NT5C	30833	4.20897	0									LOC643496	2.17687	0.744184
218012_at	TSPYL2	64061	2.3791	1.29278			215824_at	NUDT7	283927	2.78817	1.29278									MIF4GD	2.17651	0.744184
212685_s_at	TBL2	26608	2.37733	0.44703			214250_at	NUMA1	4926	2.20283	2.07926									CCDC81	2.17631	38.3328
205550_s_at	BRE	9577	2.37718	0.44703			1565877_at	NUP153	9972	2.19546	2.07926									TRIM16 /// TRIM16L	2.17627	3.37367
201761_at	MTHFD2	10797	2.37592	3.37367			212691_at	NUP188	23511	2.17151	1.29278									IMPA2	2.17625	0.744184
227653_at	TRMT5	57570	2.37511	2.07926			202900_s_at	NUP88	4927	2.73318	0.147385									PELI3	2.17544	0.744184
232160_s_at	TNIP2	79155	2.37372	1.29278			204435_at	NUPL1	9818	2.16831	0.288649									LOC553103	2.17536	1.29278
223430_at	SNF1LK2	23235	2.37343	1.29278			222872_x_at	OBFC2A	64859	4.15571	0.288649									2'-PDE	2.17487	0.744184
90610_at	LRCH4	4034	2.37219	0.288649			200790_at	ODC1	4953	2.4977	0.288649									230072_at	2.17449	0.44703
226168_at	ZFAND2B	130617	2.3713	0.44703			210415_s_at	ODF2	4957	5.20169	0.147385									ABLIM3	2.17352	2.07926
243507_s_at	NEB	4703	2.36862	0.744184			225617_at	ODF2	4957	2.66505	0.44703									SETD6	2.17305	0.744184
200596_s_at	EIF3S10	8661	2.36818	0.44703			213075_at	OLFML2A	169611	3.74304	1.29278									SF3A1	2.17289	0.288649
236269_at	ZNF628	89887	2.36545	0.44703			218556_at	ORMDL2	29095	2.81571	0									RPL35A	2.17259	7.74949
228177_at			2.36529	2.07926			238575_at	OSBPL6	114880	4.78026	0.147385									ABTB1	2.17212	2.07926
203192_at	ABCB6	10058	2.3642	0.744184			223805_at	OSBPL6	114880	4.22067	0.288649									NUP188	2.17151	1.29278
53968_at	INTS5	80789	2.36407	0.44703			228986_at	OSBPL8	114882	3.3426	0.744184									TRIM9	2.17151	20.6673
209393_s_at	EIF4E2	9470	2.36384	0.44703			212585_at	OSBPL8	114882	3.00617	0.288649									227539_at	2.17125	3.37367
226180_at	WDR36	134430	2.36314	1.29278			212582_at	OSBPL8	114882	2.35173	0.44703									NAPA	2.17062	0.744184
228050_at	UTP15	84135	2.36283	1.29278			235198_at	OSTM1	28962	3.01582	0									DNPEP	2.17002	1.29278
1563104_at	RAB11FIP3	9727	2.36251	1.29278			218196_at	OSTM1	28962	2.99568	0									PFKFB2	2.16948	3.37367
213427_at	RPP40	10799	2.36223	1.29278			203479_s_at	OTUD4	54726	3.03536	0.744184									PSMA5	2.16939	0.44703
214853_s_at	SHC1	6464	2.36183	0.44703			210448_s_at	P2RX5	5026	2.04925	0.744184									GSS	2.16859	0.744184
1554328_at	STXBP4	252983	2.36037	3.37367			201651_s_at	PACSIN2	11252	2.10932	1.29278									230734_x_at	2.16818	0.744184
203099_s_at	CDYL	9425	2.35964	0.744184			204715_at	PANX1	24145	2.1879	2.07926									RRS1	2.16801	0.744184
1569181_x_at	LRRC37A2	474170	2.35954	2.07926			210094_s_at	PARD3	56288	2.50973	0.288649									241721_at	2.16728	2.07926
221903_s_at	CYLD	1540	2.35941	1.29278			221526_x_at	PARD3	56288	2.22879	0.44703									C11orf75	2.16688	3.37367
1558105_a_at			2.35912	2.07926			221280_s_at	PARD3	56288	2.20027	2.07926									RAB11FIP5	2.16635	0.744184
1559617_at	LOC732087	732087	2.35848	1.29278			221212_x_at	PB1	55193	4.33799	0									SETD2	2.16488	0.744184
218131_s_at	GATAD2A	54815	2.35704	0.44703			236495_at	PBEF1	10135	1.99567	3.37367									214949_at	2.16471	0.288649
240627_x_at			2.35697	2.07926			232054_at	PCDH20	64881	3.52422	3.37367									NOM1	2.16298	0.44703
216957_at	USP22	23326	2.35636	2.07926			231789_at	PCDHB15	56121	2.04068	0.744184									FBXO7	2.1629	0.744184
225476_at	BAT4	7918	2.35553	0.744184			214563_at	PCDHGC3	5098	2.86524	1.29278									LOC286208	2.16183	0.744184
210285_x_at	WTAP	9589	2.35306	0.744184			208383_s_at	PCK1	5105	4.03209	0.44703									MKNK2	2.16171	1.29278
209903_s_at	ATR	545	2.35266	0.288649			203660_s_at	PCNT	5116	2.28439	0.744184									RRP9	2.16158	0.744184
1558858_at			2.35256	2.07926			242662_at	PCSK6	5046	2.68728	2.07926									USP34	2.16144	7.74949
212582_at	OSBPL8	114882	2.35173	0.44703			212424_at	PDCD11	22984	2.10224	3.37367									LTB4R	2.16034	3.37367
200054_at	ZNF259 /// LOC442240	442240 /// 8882	2.35171	0.288649			212422_at	PDCD11	22984	2.02417	0.744184									PTEN /// PTENP1 /// LOC731292	2.1598	0.44703
208763_s_at	TSC22D3	1831	2.35165	1.29278			204025_s_at	PDCD2	5134	2.09689	0.744184									SMAD2	2.15967	2.07926
211704_s_at	SPIN2A /// SPIN2B	474343 /// 54466	2.35128	0.744184			213581_at	PDCD2	5134	2.05765	0.744184									238890_at	2.15951	2.07926
210544_s_at	ALDH3A2	224	2.35082	2.07926			203415_at	PDCD6	10016	2.01773	1.29278									ANKRD41	2.15937	11.3205
226796_at	LOC116236	116236	2.34993	2.07926			217746_s_at	PDCD6IP	10015	2.1552	0.744184									C16orf28	2.15912	0.744184
218995_s_at	EDN1	1906	2.34968	0.744184			235115_at	PDE8B	8622	2.91417	2.07926									SLC16A10	2.15876	0.744184
207130_at	PRKCBP1	23613	2.34937	1.29278			208612_at	PDIA3	2923	1.99706	1.29278									USP5	2.1587	5.19491
225943_at	NLN	57486	2.34849	0.744184			208982_at	PECAM1	5175	2.00878	2.07926									ZNF473	2.15848	1.29278
201927_s_at	PKP4	8502	2.34836	0.744184			217923_at	PEF1	553115	2.33486	0.44703									EDF1	2.15832	0.744184
1560049_at	CUGBP2	10659	2.3453	0.744184			235431_s_at	PELI3	246330	2.17544	0.744184									FARSLA	2.15795	0.744184
226317_at	PPP4R2	151987	2.345	0.744184			218590_at	PEO1	56652	4.49229	0									RIOK1	2.15781	0.744184
217884_at	NAT10	55226	2.34415	0.44703			202212_at	PES1	23481	2.84357	0.147385									234819_at	2.15761	1.29278
229511_at	SMARCE1	6605	2.34279	0.744184			203244_at	PEX5	5830	2.04113	2.07926									HMGA1	2.15739	1.29278
218860_at	NOC4L	79050	2.34266	0.744184			213302_at	PFAS	5198	2.461	0.744184									BZW1 /// LOC151579	2.15714	3.37367
228318_s_at	CRIPAK	285464	2.34241	0.744184			233588_x_at	PFDN6	10471	2.18072	0.744184									CDKN2B	2.15638	2.07926
204182_s_at	ZBTB43	23099	2.34209	0.288649			222029_x_at	PFDN6	10471	1.99517	1.29278									PDCD6IP	2.1552	0.744184
204858_s_at	ECGF1	1890	2.34156	2.07926			226733_at	PFKFB2	5208	2.16948	3.37367									CIAPIN1	2.15472	0.744184
213509_x_at	CES2	8824	2.3415	2.07926			202464_s_at	PFKFB3	5209	3.99852	0.44703									ING5	2.15366	40.7922
212249_at	PIK3R1	5295	2.341	2.07926			201037_at	PFKP	5214	7.70964	0									DCTN4	2.15325	5.19491
201305_x_at	ANP32B	10541	2.34026	0.744184			200634_at	PFN1	5216	2.84973	0.147385									C22orf27	2.15202	2.07926
230766_at			2.34002	2.07926			201118_at	PGD /// UGDH	5226 /// 7358	2.09397	3.37367									FZD4	2.1518	15.5629
226298_at	RUNDC1	146923	2.33997	0.288649			200919_at	PHC2	1912	4.32434	0									UBQLN1	2.15178	0.744184
213320_at	PRMT3	10196	2.33974	0.744184			1557852_at	PHC2	1912	2.32696	2.07926									GAK	2.15168	0.744184
221037_s_at	SLC25A31	83447	2.33947	3.37367			222689_at	PHCA	55331	2.76446	1.29278									IQCE	2.15145	1.29278
213449_at	POP1	10940	2.33936	0.744184			202928_s_at	PHF1 /// DLEC1	5252 /// 9940	2.1331	2.07926									217038_at	2.15103	7.74949
229811_at			2.33772	1.29278			228095_at	PHF14	9678	2.26953	1.29278									ANKRD2	2.15081	11.3205
238099_at			2.3373	2.07926			204866_at	PHF16	9767	2.19507	0.744184									RPL3	2.14981	0.744184
233632_s_at	XRN1	54464	2.33705	1.29278			218517_at	PHF17	79960	2.21827	1.29278									PSMA7	2.14959	0.744184
223020_at	CLPTM1L	81037	2.33686	0.288649			225816_at	PHF17	79960	2.01767	2.07926									ABTB2	2.14837	5.19491
223041_at	CD99L2	83692	2.33683	0.288649			1558965_at	PHF21A	51317	2.43791	2.07926									NAT5	2.14788	0.44703
206472_s_at	TLE3	7090	2.33653	0.744184			244327_at	PHKA1	5255	3.08388	3.37367									235543_at	2.14747	3.37367
200619_at	SF3B2	10992	2.33567	0.288649			203709_at	PHKG2	5261	3.2267	0.147385									C2orf18	2.14676	1.29278
207813_s_at	FDXR	2232	2.33566	2.07926			225842_at	PHLDA1	22822	4.52829	1.29278									230860_at	2.14471	1.29278
1555088_x_at	STAT5B	6777	2.33548	0.744184			210191_s_at	PHTF1	10745	2.63567	0.744184									WDR45	2.14464	0.44703
225032_at	FNDC3B	64778	2.33488	1.29278			205702_at	PHTF1	10745	2.18898	1.29278									KIAA0323	2.14454	0.744184
217923_at	PEF1	553115	2.33486	0.44703			209345_s_at	PI4KII	55361	2.01415	1.29278									C6orf1	2.14343	1.29278
1558117_s_at	USP31	57478	2.33478	0.744184			235107_at	PIAS2	9063	2.30389	0.744184									COPS8	2.14339	1.29278
218333_at	DERL2	51009	2.33471	0.44703			212879_x_at	PIAS4	51588	2.27848	1.29278									BOLA2 /// BOLA2B	2.14312	0.744184
236105_at			2.33406	1.29278			204144_s_at	PIGQ	9091	2.32376	2.07926									RPGR	2.14247	3.37367
201327_s_at	CCT6A	908	2.33321	0.44703			217770_at	PIGT	51604	2.87975	0.288649									212993_at	2.14115	0.44703
213435_at	SATB2	23314	2.33298	0.44703			212249_at	PIK3R1	5295	2.341	2.07926									216189_at	2.1411	2.07926
1564521_x_at	PRMT5	10419	2.33287	0.288649			212240_s_at	PIK3R1	5295	2.10637	3.37367									BAX	2.14061	3.37367
214663_at	RIPK5	25778	2.33247	0.744184			211580_s_at	PIK3R3	8503	4.17915	0.147385									PTX3	2.14011	15.5629
224064_s_at	DHDDS /// LOC158957	158957 /// 79947	2.33219	1.29278			229965_at	PIK4CA	5297	3.20336	1.29278									ANGPT2	2.13965	1.29278
203504_s_at	ABCA1	19	2.3313	1.29278			207081_s_at	PIK4CA	5297	2.19654	0.744184									ACLY	2.13962	0.44703
216941_s_at	TAF1B	9014	2.33068	0.744184			224739_at	PIM3	415116	2.21665	2.07926									ZNF485	2.13938	2.07926
224831_at	CPEB4	80315	2.33045	0.288649			207469_s_at	PIR	8544	2.59002	1.29278									PRR8 /// LOC727871 /// LOC730348 /// LOC732019	2.13924	2.07926
240557_at	TSC22D2	9819	2.3304	3.37367			201192_s_at	PITPNA	5306	2.75126	0.147385									TMEM45A	2.13856	5.19491
210428_s_at	HGS	9146	2.32971	0.44703			201191_at	PITPNA	5306	2.44166	0.288649									SIRT7 /// LOC644124	2.13856	0.44703
241138_at			2.32954	0.744184			201927_s_at	PKP4	8502	2.34836	0.744184									TMCO6	2.13822	3.37367
223143_s_at	C6orf166	55122	2.32927	0.744184			236752_at	PKP4	8502	2.29427	0.744184									KPNA1	2.13779	1.29278
208689_s_at	RPN2	6185	2.32863	0.44703			219584_at	PLA1A	51365	7.06324	0									THRAP5	2.13734	0.744184
205205_at	RELB	5971	2.32766	2.07926			203649_s_at	PLA2G2A	5320	7.99957	0									CUTL1	2.13655	1.29278
1557852_at	PHC2	1912	2.32696	2.07926			209533_s_at	PLAA	9373	2.02702	1.29278									DKFZp434K1815	2.13599	0.744184
203341_at	CEBPZ	10153	2.32589	0.44703			205111_s_at	PLCE1	51196	2.71226	1.29278									NIP7	2.1359	1.29278
200987_x_at	PSME3	10197	2.32558	0.288649			205112_at	PLCE1	51196	2.55213	1.29278									213573_at	2.13475	1.29278
204144_s_at	PIGQ	9091	2.32376	2.07926			230081_at	PLCXD3	345557	3.48354	2.07926									BACH1	2.13451	2.07926
218721_s_at	C1orf27	54953	2.32374	0.744184			219024_at	PLEKHA1	59338	2.64921	0.744184									228775_at	2.13401	1.29278
203282_at	GBE1	2632	2.32343	1.29278			226247_at	PLEKHA1	59338	2.2305	1.29278									ZNF667	2.13368	2.07926
229143_at	CNOT3	4849	2.32279	1.29278			201410_at	PLEKHB2	55041	2.0155	2.07926									SRP72	2.13344	2.07926
203928_x_at	MAPT	4137	2.32238	0.744184			225727_at	PLEKHH1	57475	7.23181	0.44703									PHF1 /// DLEC1	2.1331	2.07926
229730_at	SMTNL2	342527	2.32162	0.44703			225726_s_at	PLEKHH1	57475	2.91058	0.744184									227755_at	2.13294	2.07926
205169_at	RBBP5	5929	2.32137	0.744184			212717_at	PLEKHM1	9842	2.55372	0.744184									GLT8D3	2.1328	2.07926
203938_s_at	TAF1C	9013	2.32072	2.07926			208890_s_at	PLXNB2	23654	3.11116	0.288649									228612_at	2.13189	0.744184
1554063_at	C8orf76	84933	2.32046	3.37367			242905_at	PNO1	56902	2.27997	2.07926									1561431_at	2.13136	7.74949
240665_at	CUGBP2	10659	2.32045	0.744184			203622_s_at	PNO1	56902	2.00522	1.29278									KLHL2	2.13128	0.744184
209748_at	SPAST	6683	2.31806	0.744184			233030_at	PNPLA3	80339	12.1568	0.44703									ZNF354A	2.13095	1.29278
213852_at	RBM8A	9939	2.31604	0.44703			220675_s_at	PNPLA3	80339	6.37645	2.07926									240057_at	2.13051	20.6673
218595_s_at	HEATR1	55127	2.31557	0.744184			222704_at	POLR1A	25885	2.10182	2.07926									FAM105B	2.1305	1.29278
201392_s_at	IGF2R	3482	2.31484	0.744184			209317_at	POLR1C	9533	2.82618	0.288649									PSMC4 /// LOC652826	2.13018	0.744184
229307_at	ANKRD28	23243	2.31434	2.07926			218258_at	POLR1D	51082	2.12348	0.744184									LYPLA2 /// LOC388499 /// LYPLA2P1	2.12978	2.07926
238619_at	FLJ43663	378805	2.31432	1.29278			218016_s_at	POLR3E	55718	2.77372	0									EGLN2	2.12977	7.74949
221931_s_at	SEH1L	81929	2.31317	0.744184			203782_s_at	POLRMT	5442	2.95772	0									TUBB2C	2.12841	0.744184
200603_at	PRKAR1A	5573	2.31241	0.44703			203783_x_at	POLRMT	5442	2.63699	2.07926									FLJ30428 /// LOC730024	2.12821	3.37367
228332_s_at	C11orf31	280636	2.31196	1.29278			217944_at	POMGNT1	55624	2.03158	1.29278									C20orf44	2.1274	5.19491
225164_s_at	EIF2AK4	440275	2.31154	1.29278			225560_at	POMT2	29954	2.12157	0.744184									APEX2	2.12673	3.37367
213523_at	CCNE1	898	2.3111	0.744184			213449_at	POP1	10940	2.33936	0.744184									225567_at	2.12666	0.744184
238156_at	RPS6	6194	2.30866	1.29278			204839_at	POP5	51367	2.08972	0.744184									SLC9A7	2.12531	7.74949
201293_x_at	PPIA	5478	2.30814	0.744184			219647_at	POPDC2	64091	2.20692	1.29278									TBX18	2.1252	26.4557
226189_at	ITGB8	3696	2.30749	2.07926			208928_at	POR	5447	4.89953	0									1553894_at	2.12453	3.37367
200894_s_at	FKBP4	2288	2.30707	1.29278			210809_s_at	POSTN	10631	3.17848	0.744184									C10orf89	2.12413	1.29278
209898_x_at	ITSN2	50618	2.307	0.288649			221649_s_at	PPAN	56342	3.71507	0									242691_at	2.12385	0.744184
203163_at	KATNB1	10300	2.30666	1.29278			203496_s_at	PPARBP	5469	2.91992	0.44703									DNAJC3	2.12278	7.74949
220399_at	FLJ22639 /// LOC728686	728686 /// 79854	2.3065	3.37367			208510_s_at	PPARG	5468	2.81765	3.37367									SERINC3	2.12229	0.744184
201268_at	NME2 /// NME1-NME2	4831 /// 654364	2.30608	0.44703			212841_s_at	PPFIBP2	8495	3.93695	3.37367									243508_at	2.12161	5.19491
216766_at	PRKCE	5581	2.30572	2.07926			226336_at	PPIA	5478	3.02875	0.288649									POMT2	2.12157	0.744184
212957_s_at	LOC92249	92249	2.30564	1.29278			211378_x_at	PPIA	5478	2.38439	0.44703									237408_at	2.12157	1.29278
225360_at	TRABD	80305	2.30503	2.07926			201293_x_at	PPIA	5478	2.30814	0.744184									LBR	2.12019	1.29278
214764_at	KIAA0507	57241	2.30448	0.744184			211765_x_at	PPIA	5478	2.29613	0.744184									MITF	2.12011	1.29278
224753_at	CDCA5	113130	2.3043	0.44703			212661_x_at	PPIA	5478	2.28007	0.744184									225767_at	2.12002	2.07926
235107_at	PIAS2	9063	2.30389	0.744184			211978_x_at	PPIA	5478	2.27107	0.744184									NOLC1	2.11982	1.29278
229757_at	LOC92345	92345	2.30347	1.29278			209299_x_at	PPIL2	23759	2.87407	0.288649									229728_at	2.11913	0.744184
208777_s_at	PSMD11	5717	2.3029	0.44703			214986_x_at	PPIL2	23759	2.19606	0.744184									213532_at	2.11905	1.29278
1552458_at	MBD3L1	85509	2.30264	3.37367			1558445_at	PPIL4	85313	4.29104	0									C1orf136	2.11813	1.29278
201810_s_at	SH3BP5	9467	2.30261	2.07926			1560910_at	PPIL6	285755	2.40616	0.44703									CABP1	2.11727	5.19491
219067_s_at	NSMCE4A	54780	2.30177	0.44703			229027_at	PPM1A	5494	2.54126	2.07926									BLM	2.11691	20.6673
201900_s_at	AKR1A1	10327	2.30152	3.37367			210407_at	PPM1A	5494	2.12549	3.37367									ACOT8	2.11623	1.29278
224741_x_at	GAS5	60674	2.30031	2.07926			49077_at	PPME1	51400	2.08119	0.44703									MIF	2.1162	2.07926
208678_at	ATP6V1E1	529	2.29961	0.44703			217841_s_at	PPME1	51400	2.0548	0.44703									ATP6V0E1	2.11426	0.744184
206874_s_at			2.29888	0.744184			201703_s_at	PPP1R10	5514	2.582	1.29278									TMEM33	2.11366	0.744184
219952_s_at	MCOLN1	57192	2.2986	0.744184			212680_x_at	PPP1R14B	26472	2.97358	0.147385									MED8	2.11313	1.29278
220525_s_at	AUP1	550	2.29764	0.288649			227409_at	PPP1R3E	90673	3.57018	0.288649									EXOSC3	2.11291	0.744184
223216_x_at	ZNF395 /// FBXO16	157574 /// 55893	2.29742	0.744184			226317_at	PPP4R2	151987	2.345	0.744184									ABCD2	2.1119	3.37367
217850_at	GNL3	26354	2.29704	1.29278			203737_s_at	PPRC1	23082	3.03786	0.147385									C9orf164	2.11107	3.37367
211765_x_at	PPIA	5478	2.29613	0.744184			218208_at	PQLC1	80148	2.24654	0.744184									VCPIP1	2.1105	0.744184
214434_at	HSPA12A	259217	2.29603	1.29278			1555781_at	PQLC2	54896	4.65634	0									PACSIN2	2.10932	1.29278
236752_at	PKP4	8502	2.29427	0.744184			1555783_x_at	PQLC2	54896	2.38639	0.744184									LARP4	2.10915	1.29278
240781_x_at			2.29407	1.29278			228224_at	PRELP	5549	3.62591	1.29278									MGC2752	2.1084	2.07926
218547_at	DHDDS	79947	2.29393	0.44703			201834_at	PRKAB1	5564	2.89317	0.288649									C14orf149	2.10838	2.07926
221882_s_at	TMEM8	58986	2.29391	0.288649			200604_s_at	PRKAR1A	5573	6.49157	0									RAC1	2.10799	0.288649
229366_at	CRBN	51185	2.29338	0.44703			200605_s_at	PRKAR1A	5573	2.65514	0.44703									ACTR1A	2.10753	0.744184
244032_at			2.29324	3.37367			242482_at	PRKAR1A	5573	2.57474	0.744184									DTNBP1	2.10668	1.29278
212565_at	STK38L	23012	2.29181	2.07926			200603_at	PRKAR1A	5573	2.31241	0.44703									EXOSC10	2.10661	5.19491
213572_s_at	SERPINB1	1992	2.29126	3.37367			207130_at	PRKCBP1	23613	2.34937	1.29278									244422_at	2.10656	1.29278
218715_at	UTP6	55813	2.29116	0.44703			209049_s_at	PRKCBP1	23613	2.01423	3.37367									IGFBP2	2.10595	3.37367
1555492_a_at	BEST3	144453	2.29079	0.44703			202545_at	PRKCD	5580	2.9933	3.37367									TXNDC1	2.10431	2.07926
222236_s_at	DDEFL1	55616	2.28965	0.744184			216766_at	PRKCE	5581	2.30572	2.07926									DNAL1	2.10422	0.744184
210652_s_at	C1orf34	22996	2.28936	2.07926			234609_at	PRKCE	5581	2.01427	2.07926									ZNF403	2.10394	0.744184
206688_s_at	CPSF4	10898	2.28827	0.44703			213320_at	PRMT3	10196	2.33974	0.744184									AGPS	2.10355	2.07926
212350_at	SMAD5 /// TBC1D1	23216 /// 4090	2.28758	2.07926			1564520_s_at	PRMT5	10419	2.61095	0.147385									KCTD11	2.10324	0.744184
232803_at	FLJ31958	143153	2.28698	0.744184			217786_at	PRMT5	10419	2.53312	0.44703									TEP1	2.10265	3.37367
227991_x_at			2.28666	0.744184			1564521_x_at	PRMT5	10419	2.33287	0.288649									236875_at	2.10224	2.07926
208908_s_at	CAST	831	2.28636	0.44703			214203_s_at	PRODH	5625	2.71365	3.37367									PDCD11	2.10224	3.37367
203660_s_at	PCNT	5116	2.28439	0.744184			226966_at	PRPF40B	25766	2.25465	2.07926									235280_at	2.10211	2.07926
205434_s_at	AAK1 /// LOC647217	22848 /// 647217	2.28434	0.288649			217794_at	PRR13	54458	2.05975	0.44703									POLR1A	2.10182	2.07926
213235_at	LOC400506	400506	2.28428	1.29278			1554096_a_at	PRR8 /// LOC727871 /// LOC730348 /// LOC732019	727871 /// 730348 /// 732019 /// 92454	2.13924	2.07926									CERK	2.10171	1.29278
218984_at	PUS7	54517	2.28398	0.744184			242888_at	PRRT3	285368	5.85931	0.44703									TEAD4	2.10162	1.29278
1555547_at	DNAJC6	9829	2.28344	1.29278			1552455_at	PRUNE2	158471	3.29566	3.37367									DDX43	2.10144	40.7922
209165_at	AATF	26574	2.28048	0.44703			200866_s_at	PSAP	5660	2.08485	1.29278									RAB3C	2.10137	7.74949
225856_at	TMEM165	55858	2.2801	0.744184			200871_s_at	PSAP	5660	2.00717	0.744184									MAN2A2	2.10102	2.07926
212661_x_at	PPIA	5478	2.28007	0.744184			201274_at	PSMA5	5686	2.16939	0.44703									DRAP1	2.10053	0.744184
242905_at	PNO1	56902	2.27997	2.07926			216088_s_at	PSMA7	5688	2.14959	0.744184									CBLB	2.10041	0.744184
234084_x_at			2.27949	0.744184			200039_s_at	PSMB2	5690	2.06724	1.29278									C7orf26	2.10012	0.744184
226360_at	ZNRF3	84133	2.27902	0.744184			204219_s_at	PSMC1	5700	2.00527	1.29278									TTLL2	2.09963	32.4514
212879_x_at	PIAS4	51588	2.27848	1.29278			201252_at	PSMC4 /// LOC652826	5704 /// 652826	2.13018	0.744184									SUPT6H	2.09902	1.29278
238771_at	FBS1	64319	2.27846	1.29278			209503_s_at	PSMC5	5705	2.06145	0.744184									TBC1D24	2.09875	0.44703
1560306_at	SSH2	85464	2.27833	0.744184			201199_s_at	PSMD1	5707	2.02964	0.744184									SLC26A2	2.09862	2.07926
201788_at	DDX42	11325	2.27802	0.744184			208777_s_at	PSMD11	5717	2.3029	0.44703									FAM86C	2.09756	3.37367
223639_s_at	ZNRD1	30834	2.27776	0.744184			202352_s_at	PSMD12	5718	2.4596	0.44703									PTRH2	2.09693	1.29278
207282_s_at	MYOG	4656	2.27733	2.07926			201388_at	PSMD3	5709	2.38849	0.44703									KNS2	2.09658	1.29278
221752_at	SSH1	54434	2.27729	1.29278			200820_at	PSMD8	5714	4.43694	0									HRH4	2.09615	11.3205
1552737_s_at	WWP2	11060	2.27682	1.29278			200987_x_at	PSME3	10197	2.32558	0.288649									1558512_at	2.096	1.29278
224574_at	C17orf49 /// MGC71993	124944 /// 440400	2.27641	0.44703			209853_s_at	PSME3	10197	2.10204	0.44703									RAB20	2.09584	2.07926
243472_at	KIAA0999	23387	2.276	3.37367			222796_at	PTCD1	26024	2.65679	1.29278									RY1	2.09538	2.07926
209600_s_at	ACOX1	51	2.27486	0.744184			215233_at	PTDSR	23210	2.57018	0.744184									MGC24103	2.09535	1.29278
201144_s_at	EIF2S1	1965	2.27444	0.288649			211711_s_at	PTEN	5728	2.26651	0.44703									ANAPC4	2.09503	1.29278
212520_s_at	SMARCA4	6597	2.27139	0.44703			204053_x_at	PTEN	5728	2.08124	0.744184									239425_at	2.09449	2.07926
211978_x_at	PPIA	5478	2.27107	0.744184			217492_s_at	PTEN /// PTENP1 /// LOC731292	11191 /// 5728 /// 731292	2.1598	0.44703									ZFYVE28	2.09414	3.37367
212264_s_at	WAPAL	23063	2.27043	0.44703			218083_at	PTGES2	80142	2.07221	1.29278									PGD /// UGDH	2.09397	3.37367
241089_at	ZNF562	54811	2.27024	2.07926			200636_s_at	PTPRF	5792	2.76587	3.37367									HPCAL4	2.09351	7.74949
228095_at	PHF14	9678	2.26953	1.29278			218732_at	PTRH2	51651	2.09693	1.29278									1556081_at	2.09241	0.744184
222395_s_at	UBE2Z	65264	2.26872	0.44703			203554_x_at	PTTG1	9232	2.44205	2.07926									DTNB	2.09222	2.07926
235063_at	C20orf196	149840	2.2674	3.37367			227718_at	PURB	5814	2.03212	1.29278									MATN3	2.09196	3.37367
211711_s_at	PTEN	5728	2.26651	0.44703			218670_at	PUS1	80324	2.59589	0.44703									NEDD4	2.0913	3.37367
230783_at	LOC283713	283713	2.26595	3.37367			218984_at	PUS7	54517	2.28398	0.744184									TMEM148	2.09083	2.07926
212379_at	GART	2618	2.26579	1.29278			1558290_a_at	PVT1	5820	4.59443	0									LTV1	2.08985	1.29278
210873_x_at	APOBEC3A	200315	2.26531	3.37367			201481_s_at	PYGB	5834	5.30031	2.07926									POP5	2.08972	0.744184
228006_at			2.26508	1.29278			201482_at	QSCN6	5768	3.91535	0									XPO5	2.08831	0.744184
229817_at	ZNF608	57507	2.26495	3.37367			219705_at	QSER1	79832	3.93409	1.29278									242909_at	2.08787	15.5629
210719_s_at	HMG20B	10362	2.26406	0.44703			221270_s_at	QTRT1	81890	2.01472	2.07926									C12orf10	2.08589	0.44703
218238_at	GTPBP4	23560	2.26337	0.44703			1563104_at	RAB11FIP3	9727	2.36251	1.29278									PSAP	2.08485	1.29278
208619_at	DDB1	1642	2.26334	0.744184			210879_s_at	RAB11FIP5	26056	2.16635	0.744184									SIX2	2.08434	2.07926
234657_at			2.26275	1.29278			219622_at	RAB20	55647	2.09584	2.07926									CCT7	2.08335	0.744184
218093_s_at	ANKRD10	55608	2.26204	1.29278			239527_at	RAB3GAP1	22930	2.07213	3.37367									METTL6	2.08332	2.07926
209556_at	NCDN	23154	2.26185	1.29278			238526_at	RAB3IP	117177	8.3857	0									1569029_at	2.08319	2.07926
222790_s_at	RSBN1	54665	2.26123	0.44703			223471_at	RAB3IP	117177	5.09082	0									TRUB2	2.08317	0.744184
1554079_at	GALNTL4	374378	2.26055	1.29278			238853_at	RAB3IP	117177	4.0105	0.288649									SC65	2.08317	7.74949
239606_at	GCNT2	2651	2.26046	1.29278			231399_at	RAB3IP	117177	3.16903	1.29278									ASPSCR1	2.08296	1.29278
219518_s_at	ELL3	80237	2.25999	0.744184			228521_s_at	RAB4B	53916	3.24969	0									DFNA5	2.08272	7.74949
212468_at	SPAG9	9043	2.25959	0.744184			218700_s_at	RAB7L1	8934	2.43321	1.29278									AIFM2	2.08269	1.29278
235567_at	LOC283666	283666	2.25884	2.07926			226633_at	RAB8B	51762	2.4832	2.07926									DKFZp313A2432	2.08268	1.29278
203835_at	LRRC32	2615	2.25879	2.07926			209180_at	RABGGTB	5876	2.02075	3.37367									KIAA0409	2.08238	1.29278
225010_at	CCDC6	8030	2.25825	0.44703			208641_s_at	RAC1	5879	2.10799	0.288649									CSNK1D	2.07996	1.29278
226206_at	MAFK	7975	2.25799	1.29278			208393_s_at	RAD50	10111	2.23648	0.744184									FRAP1	2.0787	1.29278
208821_at	SNRPB	6628	2.25796	0.44703			213205_s_at	RAD54L2	23132	2.67701	0.288649									ATOH8	2.07841	5.19491
213892_s_at	APRT	353	2.25782	0.744184			1552777_a_at	RAET1E	135250	3.91637	3.37367									MED19	2.07768	0.744184
223342_at	RRM2B	50484	2.25778	1.29278			202639_s_at	RANBP3	8498	3.09491	0.147385									RSL1D1	2.07638	0.744184
208960_s_at	KLF6	1316	2.25775	2.07926			212125_at	RANGAP1	5905	3.20284	0.147385									244386_at	2.07583	11.3205
202402_s_at	CARS	833	2.25759	0.44703			212127_at	RANGAP1	5905	2.8557	0.147385									ARMET	2.07528	1.29278
65133_i_at	ZNHIT4	83444	2.25728	0.44703			228037_at	RARA	5914	3.6323	0.288649									DENR /// LOC729557 /// LOC730632	2.07503	1.29278
209527_at	EXOSC2	23404	2.25727	0.744184			201330_at	RARS	5917	2.66658	1.29278									TAX1BP1	2.07496	0.288649
242996_at	MTRF1	9617	2.25721	3.37367			205169_at	RBBP5	5929	2.32137	0.744184									IL12RB2	2.07476	5.19491
218032_at	SNN	8303	2.25715	2.07926			217221_x_at	RBM10	8241	2.5737	0.744184									EML5	2.07432	0.744184
235398_at	ZNF805	390980	2.25692	0.44703			215089_s_at	RBM10	8241	2.55034	0.44703									PKP2	2.07397	5.19491
201573_s_at	ETF1	2107	2.25671	0.44703			208984_x_at	RBM10	8241	2.48071	0.44703									ACSBG1	2.07365	0.44703
208822_s_at	DAP3	7818	2.25659	0.44703			211686_s_at	RBM13	84549	2.24722	0.744184									243739_at	2.07291	5.19491
212890_at	MGC15523	124565	2.25546	0.288649			228455_at	RBM15	64783	2.16949	1.29278									DAXX	2.07275	1.29278
226055_at	ARRDC2	27106	2.25477	2.07926			1555762_s_at	RBM15	64783	2.15221	2.07926									PTGES2	2.07221	1.29278
226966_at	PRPF40B	25766	2.25465	2.07926			219286_s_at	RBM15	64783	2.06743	2.07926									RAB3GAP1	2.07213	3.37367
238418_at	SLC35B4	84912	2.25367	1.29278			205115_s_at	RBM19	9904	2.81565	0.288649									SEMA3A	2.07212	2.07926
233845_at			2.25291	2.07926			213852_at	RBM8A	9939	2.31604	0.44703									JRK	2.07171	11.3205
212470_at	SPAG9	9043	2.25284	0.44703			222443_s_at	RBM8A	9939	2.22232	0.44703									WNK1	2.07112	0.744184
244624_at	RPS27A /// LOC388720	388720 /// 6233	2.25251	1.29278			209219_at	RDBP	7936	2.75396	0.288649									TTC21B	2.07104	20.6673
234294_x_at	GATAD2A	54815	2.25191	0.744184			205205_at	RELB	5971	2.32766	2.07926									LIG3	2.07082	1.29278
201940_at	CPD	1362	2.25185	0.744184			227425_at	REPS2	9185	19.9221	0.44703									LOC574538	2.06971	1.29278
204009_s_at	KRAS	3845	2.25081	0.744184			242571_at	REPS2	9185	6.10766	3.37367									C20orf116	2.06881	2.07926
231262_at			2.25051	2.07926			215615_x_at	RERE	473	2.03994	2.07926									TTF2	2.06836	2.07926
218800_at	SRD5A2L	79644	2.24958	3.37367			218124_at	RETSAT	54884	2.52153	0.44703									229691_at	2.068	7.74949
202070_s_at	IDH3A	3419	2.24935	0.744184			1566472_s_at	RETSAT	54884	2.08045	2.07926									SLITRK4	2.0678	11.3205
214919_s_at	EIF4EBP3 /// MASK-BP3	404734 /// 8637	2.24876	0.744184			1552649_a_at	RFFL	117584	5.23654	0									PSMB2	2.06724	1.29278
212645_x_at	BRE	9577	2.24867	1.29278			228980_at	RFFL	117584	3.48223	0.147385									238709_at	2.06673	2.07926
221880_s_at	LOC400451	400451	2.24835	0.744184			218564_at	RFWD3	55159	2.37973	0.744184									RSAD1	2.06617	1.29278
221676_s_at	CORO1C	23603	2.24822	2.07926			222995_s_at	RHBDD2	57414	2.06018	0.44703									HEXB	2.06589	0.44703
214405_at	CUGBP2	10659	2.24788	2.07926			212099_at	RHOB	388	3.85646	0.288649									HSP90B1	2.06578	3.37367
206538_at	MRAS	22808	2.24754	0.744184			209441_at	RHOBTB2	23221	2.39286	1.29278									CXorf15	2.06535	1.29278
224973_at	FAM46A	55603	2.24743	3.37367			223168_at	RHOU	58480	3.12018	0.744184									ATN1	2.06522	2.07926
206401_s_at	MAPT	4137	2.2473	2.07926			226821_at	RIF1	55183	2.81723	0.44703									228254_at	2.06515	3.37367
211686_s_at	RBM13	84549	2.24722	0.744184			214872_at	RIF1	55183	2.06957	3.37367									LRP10	2.06302	0.44703
218208_at	PQLC1	80148	2.24654	0.744184			224450_s_at	RIOK1	83732	2.15781	0.744184									DENND1A	2.06266	1.29278
242555_at	LOC388272	388272	2.24615	2.07926			214663_at	RIPK5	25778	2.33247	0.744184									SCARB2	2.06248	1.29278
225323_at	CC2D1B	200014	2.2454	0.288649			222815_at	RNF12	51132	2.03165	2.07926									C19orf20	2.06199	2.07926
1559946_s_at	RUVBL2	10856	2.24491	0.288649			1565544_at	RNF141	50862	3.71502	0.147385									PSMC5	2.06145	0.744184
1552583_s_at	ABCC13	150000	2.24491	2.07926			224947_at	RNF26	79102	2.04401	3.37367									ZBED1	2.06079	3.37367
218594_at	HEATR1	55127	2.24489	0.44703			210479_s_at	RORA	6095	2.44045	1.29278									DBNDD2	2.06077	5.19491
211593_s_at	MAST2	23139	2.24435	1.29278			210426_x_at	RORA	6095	2.43019	1.29278									WASL	2.06048	3.37367
206561_s_at	AKR1B10	57016	2.24281	2.07926			1562529_s_at	RORA	6095	2.07188	1.29278									IPO8	2.06042	0.744184
243807_at	CDK6	1021	2.24261	2.07926			238047_at	RP13-102H20.1	158763	2.21466	3.37367									RHBDD2	2.06018	0.44703
229292_at	EPB41L5	57669	2.24258	1.29278			233167_at	RP3-402G11.5	83642	2.61432	0.44703									C20orf3	2.05984	1.29278
202158_s_at	CUGBP2	10659	2.24182	0.744184			240601_at	RPA3	6119	2.04315	1.29278									PRR13	2.05975	0.44703
226621_at			2.24173	2.07926			207624_s_at	RPGR	6103	2.14247	3.37367									238824_at	2.05939	3.37367
238510_at	ZNF720	124411	2.24159	0.744184			211073_x_at	RPL3	6122	2.14981	0.744184									AP3D1	2.05935	2.07926
202808_at	INTS3	65123	2.24092	3.37367			201217_x_at	RPL3	6122	2.10962	1.29278									EMG1	2.05897	0.744184
221561_at	SOAT1	6646	2.23975	1.29278			212039_x_at	RPL3	6122	2.08911	1.29278									224033_at	2.05887	15.5629
211043_s_at	CLTB	1212	2.23842	0.44703			211666_x_at	RPL3	6122	2.01579	2.07926									1570084_at	2.05832	20.6673
1563026_at			2.23749	3.37367			224767_at	RPL37	6167	2.01982	1.29278									HBM	2.05828	32.4514
230383_x_at			2.23685	0.744184			213491_x_at	RPN2	6185	2.91115	0									TOR3A	2.05828	0.744184
208393_s_at	RAD50	10111	2.23648	0.744184			213399_x_at	RPN2	6185	2.5896	0.147385									IFITM2	2.05801	2.07926
237118_at	ANP32A	8125	2.23561	2.07926			208689_s_at	RPN2	6185	2.32863	0.44703									1556110_at	2.05754	1.29278
239406_at	ZNF193	7746	2.23483	3.37367			213427_at	RPP40	10799	2.36223	1.29278									LOC646561	2.05744	5.19491
215696_s_at	KIAA0310	9919	2.23394	0.44703			244624_at	RPS27A /// LOC388720	388720 /// 6233	2.25251	1.29278									AKAP4	2.05702	15.5629
230084_at	SLC30A2	7780	2.2338	2.07926			222487_s_at	RPS27L	51065	2.91781	0									SMC5	2.05568	7.74949
231901_at	C19orf52	90580	2.2338	0.744184			218007_s_at	RPS27L	51065	2.7327	0									227396_at	2.05555	2.07926
226208_at	ZSWIM6	57688	2.23258	1.29278			238935_at	RPS27L	51065	2.45482	0.744184									240361_at	2.05548	26.4557
228726_at			2.23207	3.37367			238156_at	RPS6	6194	2.30866	1.29278									CPSF3	2.05335	0.744184
217118_s_at	C22orf9	23313	2.23193	3.37367			1554319_at	RPS6KA5	9252	6.14591	3.37367									TAF12	2.05329	0.744184
219946_x_at	MYH14	79784	2.23168	2.07926			204802_at	RRAD	6236	7.66631	0									CLPTM1	2.05264	0.744184
228797_at			2.2316	1.29278			204803_s_at	RRAD	6236	5.75968	0									TRMT12	2.05245	0.744184
212436_at	TRIM33	51592	2.23158	3.37367			231100_at	RRAD	6236	4.84977	0									FKBP2	2.05239	1.29278
210218_s_at	SP100	6672	2.23148	0.744184			223342_at	RRM2B	50484	2.25778	1.29278									235918_x_at	2.05228	1.29278
226706_at	FLJ23867	200058	2.23058	0.744184			216913_s_at	RRP12	23223	2.95276	0.44703									UBN1	2.05182	2.07926
201088_at	KPNA2 /// LOC728860	3838 /// 728860	2.23054	0.44703			204133_at	RRP9	9136	2.16158	0.744184									IL13RA1	2.05177	1.29278
226247_at	PLEKHA1	59338	2.2305	1.29278			209567_at	RRS1	23212	2.16801	0.744184									ILVBL	2.0515	0.744184
219189_at	FBXL6	26233	2.22994	1.29278			218307_at	RSAD1	55316	2.06617	1.29278									C10orf56	2.05129	2.07926
209247_s_at	ABCF2	10061	2.2294	0.288649			222790_s_at	RSBN1	54665	2.26123	0.44703									FAM113A	2.05124	11.3205
207180_s_at	HTATIP2	10553	2.22894	0.744184			212018_s_at	RSL1D1	26156	2.07638	0.744184									LETM1	2.05112	0.744184
239617_at	GHRL	51738	2.22882	2.07926			235040_at	RUNDC1	146923	2.68304	0.744184									ADH5	2.05109	1.29278
221526_x_at	PARD3	56288	2.22879	0.44703			226298_at	RUNDC1	146923	2.33997	0.288649									P2RX5	2.04925	0.744184
212383_at	ATP6V0A1	535	2.22855	0.744184			209360_s_at	RUNX1	861	10.2832	0.288649									SYNGR2	2.04862	2.07926
227222_at	FBXO10	26267	2.22838	0.744184			1557527_at	RUNX1	861	6.07192	0									INPP5F	2.04771	1.29278
216813_at			2.22818	0.744184			233690_at	RUNX1	861	5.90289	0.288649									EPPB9	2.04734	5.19491
212193_s_at	LARP1	23367	2.22608	0.44703			236114_at	RUNX1	861	4.64303	0									CHN2	2.0469	32.4514
238877_at			2.2252	1.29278			201614_s_at	RUVBL1	8607	2.18562	3.37367									ARSG	2.04584	3.37367
218745_x_at	TMEM161A	54929	2.22448	0.44703			201459_at	RUVBL2	10856	2.64185	0.147385									NASP	2.04552	0.744184
209206_at	SEC22B	9554	2.22275	1.29278			1559946_s_at	RUVBL2	10856	2.24491	0.288649									FLYWCH1	2.04524	1.29278
201231_s_at	ENO1	2023	2.22246	0.744184			242607_at	RY1	11017	2.09538	2.07926									YIPF3	2.04523	0.744184
222443_s_at	RBM8A	9939	2.22232	0.44703			202852_s_at	RYK	6259	3.25455	0									RNF26	2.04401	3.37367
205704_s_at	ATP6V0A2	23545	2.22048	0.744184			232205_at	RYK	6259	2.03024	3.37367									UTP18	2.04382	11.3205
214584_x_at	ACACB	32	2.21954	3.37367			202917_s_at	S100A8	6279	34.9184	0									MRPS23	2.04343	0.744184
227395_at			2.21927	2.07926			214370_at	S100A8	6279	25.5204	0									RPA3	2.04315	1.29278
209238_at	STX3	6809	2.21902	0.744184			203535_at	S100A9	6280	39.8991	0									C6orf106	2.04265	2.07926
55692_at	ELMO2	63916	2.21897	0.744184			214456_x_at	SAA1	6288	101.997	0									HD	2.04254	1.29278
218517_at	PHF17	79960	2.21827	1.29278			208607_s_at	SAA1 /// SAA2	6288 /// 6289	36.0624	0									1570099_at	2.04129	20.6673
208736_at	ARPC3	10094	2.2178	0.44703			207096_at	SAA4	6291	7.28953	0.288649									236817_at	2.04125	5.19491
210253_at	HTATIP2	10553	2.21729	2.07926			204900_x_at	SAP30	8819	2.44644	2.07926									PCDHB15	2.04068	0.744184
244523_at	VIL2	7430	2.21724	2.07926			209486_at	SAS10	57050	2.00747	1.29278									CRSP8	2.04047	3.37367
218408_at	TIMM10	26519	2.2167	0.744184			203455_s_at	SAT1	6303	4.1556	0.744184									IFNAR1	2.04002	3.37367
224739_at	PIM3	415116	2.21665	2.07926			213988_s_at	SAT1	6303	2.83549	1.29278									222303_at	2.03973	1.29278
225997_at	MOBKL1A	92597	2.21643	3.37367			210592_s_at	SAT1	6303	2.74052	0.44703									239330_at	2.0384	7.74949
210541_s_at	TRIM27	5987	2.21536	1.29278			215591_at	SATB2	23314	2.62984	0.44703									ESF1	2.03838	1.29278
236220_at			2.21529	1.29278			213435_at	SATB2	23314	2.33298	0.44703									KLHL8	2.03831	0.744184
212525_s_at	H2AFX	3014	2.21494	3.37367			204166_at	SBNO2	22904	5.80233	0.44703									DDX23	2.03814	1.29278
238047_at	RP13-102H20.1	158763	2.21466	3.37367			201647_s_at	SCARB2	950	2.06248	1.29278									LOC727871 /// LOC730348 /// LOC732019	2.0377	0.744184
213330_s_at	STIP1	10963	2.21223	0.744184			200831_s_at	SCD	6319	6.56044	0.744184									SERF2	2.03752	3.37367
214467_at	GPR65	8477	2.21133	2.07926			200832_s_at	SCD	6319	6.10466	0.44703									FTL	2.03744	1.29278
225256_at			2.21116	0.744184			204030_s_at	SCHIP1	29970	2.93383	0.44703									239356_at	2.03731	20.6673
221514_at	UTP14A	10813	2.21107	1.29278			205508_at	SCN1B	6324	2.20122	0.44703									DYX1C1	2.03668	11.3205
236934_at	IGF1R	3480	2.21101	2.07926			204722_at	SCN3B	55800	2.90589	0.744184									ZDHHC9	2.0366	1.29278
201759_at	TBCD	6904	2.21075	2.07926			204723_at	SCN3B	55800	2.18351	2.07926									WBP2	2.03589	1.29278
219083_at	SHQ1	55164	2.20929	0.44703			224961_at	SCYL2	55681	2.74984	0.147385									LOC400713	2.03367	5.19491
225049_at	BLOC1S2	282991	2.20916	1.29278			202071_at	SDC4	6385	3.12532	3.37367									FLJ32810	2.0334	0.744184
222679_s_at	DCUN1D1	54165	2.20879	2.07926			218681_s_at	SDF2L1	23753	2.99269	0.744184									CEP290	2.03306	2.07926
214363_s_at	MATR3	9782	2.20764	0.744184			209206_at	SEC22B	9554	2.22275	1.29278									PURB	2.03212	1.29278
206364_at	KIF14	9928	2.20724	3.37367			233020_at	SEC22B	9554	2.01051	2.07926									RNF12	2.03165	2.07926
219647_at	POPDC2	64091	2.20692	1.29278			212900_at	SEC24A	10802	2.3834	0.44703									239503_at	2.03107	7.74949
222034_at	GNB2L1	10399	2.20692	1.29278			202361_at	SEC24C	9632	2.00085	0.744184									DLST /// PA2G4	2.03002	1.29278
1569512_at	SVIL	6840	2.20534	1.29278			221931_s_at	SEH1L	81929	2.31317	0.744184									PSMD1	2.02964	0.744184
225200_at	DPH3	285381	2.20512	0.288649			1555274_a_at	SELI	85465	2.42849	0.44703									CD55	2.02935	1.29278
218904_s_at	C9orf40	55071	2.20511	2.07926			204563_at	SELL	6402	2.7233	0.44703									BBS12	2.02865	5.19491
202102_s_at	BRD4	23476	2.20494	0.44703			244163_at	SEMA3A	10371	2.07212	2.07926									LRRC41	2.0279	0.744184
212978_at	LRRC8B	23507	2.20474	0.744184			217756_x_at	SERF2	10169	2.03752	3.37367									PLAA	2.02702	1.29278
216295_s_at	CLTA	1211	2.20464	0.744184			224762_at	SERINC2	347735	2.9505	0.288649									ARV1	2.02487	1.29278
91684_g_at	EXOSC4	54512	2.2045	0.44703			221472_at	SERINC3	10955	2.12229	0.744184									CTNNB1 /// LOC440354 /// BOLA2 /// LOC595101	2.02466	2.07926
214250_at	NUMA1	4926	2.20283	2.07926			221471_at	SERINC3	10955	2.07602	0.44703									ZNF213	2.02443	0.744184
220688_s_at	MRT4	51154	2.20167	1.29278			202376_at	SERPINA3	12	20.7634	0									1554597_at	2.02439	0.744184
205508_at	SCN1B	6324	2.20122	0.44703			212268_at	SERPINB1	1992	2.72319	2.07926									HSPA4	2.02326	1.29278
202763_at	CASP3	836	2.20029	1.29278			213572_s_at	SERPINB1	1992	2.29126	3.37367									FLJ20487	2.02313	1.29278
221280_s_at	PARD3	56288	2.20027	2.07926			212493_s_at	SETD2	29072	2.16488	0.744184									231633_at	2.02294	7.74949
223054_at	DNAJB11	51726	2.1996	0.44703			241458_at	SETD2	29072	2.15153	2.07926									225750_at	2.02245	1.29278
226489_at	TMCC3	57458	2.19864	2.07926			1554555_a_at	SETD6	79918	2.17305	0.744184									TMEM147	2.02221	1.29278
206243_at	TIMP4	7079	2.19732	0.744184			214197_s_at	SETDB1	9869	2.00248	2.07926									GLRX2	2.0219	0.744184
227063_at	C17orf61	254863	2.19665	0.744184			1564972_x_at	SETDB2	83852	2.01935	0.744184									RABGGTB	2.02075	3.37367
207081_s_at	PIK4CA	5297	2.19654	0.744184			216457_s_at	SF3A1	10291	2.17289	0.288649									1557105_a_at	2.02037	3.37367
219366_at	AVEN	57099	2.19621	2.07926			209381_x_at	SF3A2	8175	3.09828	0.44703									TMTC3	2.02011	1.29278
214986_x_at	PPIL2	23759	2.19606	0.744184			200619_at	SF3B2	10992	2.33567	0.288649									RPL37	2.01982	1.29278
1565877_at	NUP153	9972	2.19546	2.07926			230165_at	SGOL2	151246	2.82213	0.44703									SETDB2	2.01935	0.744184
204866_at	PHF16	9767	2.19507	0.744184			222258_s_at	SH3BP4	23677	3.03001	1.29278									242303_at	2.01924	11.3205
212297_at	ATP13A3	79572	2.19457	2.07926			201810_s_at	SH3BP5	9467	2.30261	2.07926									1560982_at	2.01907	3.37367
225942_at	NLN	57486	2.19436	1.29278			1566251_at	SH3GLP3	6460	2.53255	2.07926									LOC285535	2.01851	1.29278
1555832_s_at	KLF6	1316	2.19384	1.29278			1557458_s_at	SHB	6461	2.38945	1.29278									BCL2L1	2.01831	2.07926
213199_at	DKFZP586P0123	26005	2.1935	0.744184			204657_s_at	SHB	6461	2.16561	1.29278									ABCC4	2.0183	2.07926
220789_s_at	TBRG4	9238	2.19341	0.744184			214853_s_at	SHC1	6464	2.36183	0.44703									SEC24A /// FAM39DP	2.01828	11.3205
210871_x_at	SSX2IP	117178	2.19286	1.29278			63009_at	SHQ1	55164	2.62105	0.147385									C19orf22	2.01783	1.29278
1570119_at	APRIN	23047	2.19239	3.37367			219083_at	SHQ1	55164	2.20929	0.44703									VCP	2.01763	1.29278
1562966_at	KIAA1217	56243	2.19157	1.29278			218765_at	SIDT2	51092	1.99801	3.37367									ACVR1	2.01708	1.29278
215068_s_at	FBXL18	80028	2.19002	0.744184			213600_at	SIPA1L3	23094	2.70118	2.07926									CAPN2	2.01663	1.29278
207628_s_at	WBSCR22	114049	2.18956	0.744184			1559034_at	SIRPB2	284759	2.56248	3.37367									PPP2CB	2.0157	7.74949
205702_at	PHTF1	10745	2.18898	1.29278			218797_s_at	SIRT7 /// LOC644124	51547 /// 644124	2.13856	0.44703									PLEKHB2	2.0155	2.07926
237850_at			2.18866	3.37367			206510_at	SIX2	10736	2.08434	2.07926									226885_at	2.01485	7.74949
204715_at	PANX1	24145	2.1879	2.07926			203727_at	SKIV2L	6499	2.42029	0.147385									QTRT1	2.01472	2.07926
201655_s_at	HSPG2	3339	2.18671	2.07926			209402_s_at	SLC12A4	6560	2.03593	1.29278									PI4KII	2.01415	1.29278
218058_at	CXXC1	30827	2.1865	0.44703			222939_s_at	SLC16A10	117247	2.15876	0.744184									FBL	2.014	0.744184
211297_s_at	CDK7	1022	2.18645	1.29278			230748_at	SLC16A6	9120	5.97199	0.147385									MRPS16	2.01347	1.29278
222620_s_at	DNAJC1	64215	2.18634	0.744184			207038_at	SLC16A6	9120	4.59149	0.44703									OSBPL3	2.01306	5.19491
58696_at	EXOSC4	54512	2.18615	0.44703			227506_at	SLC16A9	220963	3.04511	0.744184									202648_at	2.01301	5.19491
201614_s_at	RUVBL1	8607	2.18562	3.37367			205421_at	SLC22A3	6581	3.44826	0.744184									DNAJC13	2.01285	3.37367
207382_at	TP73L	8626	2.18537	0.744184			205074_at	SLC22A5	6584	5.63065	0									224258_at	2.01265	7.74949
212124_at	ZMIZ1	57178	2.18526	1.29278			223192_at	SLC25A28	81894	2.61385	0.288649									DAMS	2.01184	7.74949
223024_at	AP1M1	8907	2.18419	0.44703			221432_s_at	SLC25A28	81894	2.04934	0.744184									235015_at	2.01175	2.07926
222209_s_at	TMEM135	65084	2.18405	3.37367			221037_s_at	SLC25A31	83447	2.33947	3.37367									LRRN5	2.01144	20.6673
209460_at	ABAT	18	2.18402	2.07926			200657_at	SLC25A5	292	3.04099	0.44703									CP	2.01116	1.29278
209372_x_at	TUBB2A /// TUBB2B	347733 /// 7280	2.18401	2.07926			205097_at	SLC26A2	1836	2.09862	2.07926									GSTZ1	2.01081	3.37367
236972_at	TRIM63	84676	2.18363	1.29278			224959_at	SLC26A2	1836	2.09702	3.37367									SFTPG	2.01078	15.5629
204723_at	SCN3B	55800	2.18351	2.07926			238214_at	SLC26A7	115111	3.19956	1.29278									ID3	2.0102	2.07926
223228_at	LDOC1L	84247	2.18308	0.44703			225779_at	SLC27A4	10999	2.85438	0.288649									231890_at	2.00916	3.37367
209614_at	ADH1A /// ADH1B /// ADH1C	124 /// 125 /// 126	2.18259	2.07926			230084_at	SLC30A2	7780	2.2338	2.07926									ZBTB7B	2.00879	3.37367
214661_s_at	C4orf9	8602	2.18222	0.44703			203971_at	SLC31A1	1317	2.79508	0.44703									ZFAND6	2.00864	1.29278
243815_at	ZNF70	7621	2.18178	0.744184			209326_at	SLC35A2	7355	2.47702	0.44703									ZDHHC14	2.00821	7.74949
222978_at	SURF4	6836	2.18153	0.288649			238418_at	SLC35B4	84912	2.25367	1.29278									KIAA1430	2.00795	1.29278
214138_at	ZNF79	7633	2.18112	2.07926			213119_at	SLC36A1	206358	3.17214	0.288649									FLJ44796	2.00784	1.29278
233588_x_at	PFDN6	10471	2.18072	0.744184			224579_at	SLC38A1	81539	24.2006	0									SAS10	2.00747	1.29278
212428_at	KIAA0368	23392	2.18021	0.744184			218237_s_at	SLC38A1	81539	15.5398	0									WDR5	2.00705	2.07926
229068_at	CCT5	22948	2.18018	3.37367			224580_at	SLC38A1	81539	8.47234	0.44703									MLXIPL	2.00663	7.74949
200850_s_at	AHCYL1	10768	2.18013	0.744184			212110_at	SLC39A14	23516	4.3082	1.29278									CFH	2.0061	11.3205
215749_s_at	GORASP1	64689	2.18006	0.44703			219215_s_at	SLC39A4	55630	2.46013	0.44703									ZKSCAN1	2.00609	0.44703
200005_at	EIF3S7	8664	2.17996	0.44703			217859_s_at	SLC39A9	55334	2.83298	0.44703									MAGEB6	2.00584	20.6673
237003_at	BEST3	144453	2.17932	0.744184			200924_s_at	SLC3A2	6520	3.88016	0									PSMC1	2.00527	1.29278
209863_s_at	TP73L	8626	2.17922	0.744184			228918_at	SLC43A2	124935	9.11463	0									240500_at	2.00471	40.7922
227105_at	CSPP1	79848	2.17903	2.07926			204087_s_at	SLC5A6	8884	4.84171	0									CANT1	2.0027	0.744184
200704_at	LITAF	9516	2.17784	1.29278			203580_s_at	SLC7A6	9057	4.29117	0									ME1	2.00252	2.07926
233878_s_at	XRN2	22803	2.17779	1.29278			203578_s_at	SLC7A6	9057	3.81749	0									SETDB1	2.00248	2.07926
242141_at	HDAC2	3066	2.17731	1.29278			203579_s_at	SLC7A6	9057	3.37053	0.147385									WDR6	2.00205	3.37367
234196_at	TMCC3	57458	2.17709	0.44703			226125_at	SLC9A3	6550	5.64441	2.07926									LOC439938	2.00191	2.07926
219357_at	GTPBP1	9567	2.17705	0.744184			219911_s_at	SLCO4A1	28231	2.81551	2.07926									TRIM11	2.00164	3.37367
1570098_at	LOC643496	643496	2.17687	0.744184			238430_x_at	SLFN5	162394	2.58026	0.44703									ZC3H15	2.00116	1.29278
231727_s_at	MIF4GD	57409	2.17651	0.744184			203021_at	SLPI	6590	58.9232	0									SEC24C	2.00085	0.744184
218278_at	WDR74	54663	2.17645	2.07926			235598_at	SMAD2	4087	2.15967	2.07926									244785_at	2.00067	3.37367
204341_at	TRIM16 /// TRIM16L	10626 /// 147166	2.17627	3.37367			212350_at	SMAD5 /// TBC1D1	23216 /// 4090	2.28758	2.07926									CLTCL1	2.00042	2.07926
203126_at	IMPA2	3613	2.17625	0.744184			225282_at	SMAP1L	64744	4.59244	0.147385									1565830_at	2.00001	11.3205
235431_s_at	PELI3	246330	2.17544	0.744184			215714_s_at	SMARCA4	6597	4.79235	0									NCKAP1	1.99935	2.07926
241899_at	LOC553103	553103	2.17536	1.29278			208794_s_at	SMARCA4	6597	2.99381	0									LOC730051	1.99926	1.29278
231839_at	2'-PDE	201626	2.17487	0.744184			214728_x_at	SMARCA4	6597	2.86332	0									STK11IP	1.99906	1.29278
230072_at			2.17449	0.44703			213720_s_at	SMARCA4	6597	2.44793	0.288649									224691_at	1.99865	0.744184
201704_at	ENTPD6	955	2.17429	1.29278			212520_s_at	SMARCA4	6597	2.27139	0.44703									BRI3	1.9982	0.744184
205730_s_at	ABLIM3	22885	2.17352	2.07926			201072_s_at	SMARCC1	6599	2.66689	1.29278									SIDT2	1.99801	3.37367
1554555_a_at	SETD6	79918	2.17305	0.744184			201074_at	SMARCC1	6599	2.63353	0.44703									ANAPC7	1.99794	1.29278
216457_s_at	SF3A1	10291	2.17289	0.288649			229511_at	SMARCE1	6605	2.34279	0.744184									1557135_at	1.99753	5.19491
237104_at	CTSS	1520	2.17283	2.07926			201589_at	SMC1A	8243	2.60717	0.44703									SRPX	1.99722	3.37367
201326_at	CCT6A	908	2.17261	0.44703			212147_at	SMG5	23381	2.60549	3.37367									PDIA3	1.99706	1.29278
226442_at	ABTB1	80325	2.17212	2.07926			229730_at	SMTNL2	342527	2.32162	0.44703									CCND3	1.99649	2.07926
212691_at	NUP188	23511	2.17151	1.29278			243287_s_at	SMYD2	56950	2.51263	1.29278									NBR2	1.99644	1.29278
227539_at			2.17125	3.37367			208078_s_at	SNF1LK	150094	6.58197	0.288649									APBB1IP	1.99545	2.07926
202347_s_at	HIP2	3093	2.17125	0.744184			223430_at	SNF1LK2	23235	2.37343	1.29278									SLC11A1	1.9951	5.19491
208751_at	NAPA	8775	2.17062	0.744184			218033_s_at	SNN	8303	3.17044	0.147385									1557475_at	1.99504	7.74949
215135_at	DNPEP	23549	2.17002	1.29278			218032_at	SNN	8303	2.25715	2.07926									TYSND1	1.99496	7.74949
228455_at	RBM15	64783	2.16949	1.29278			208821_at	SNRPB	6628	2.25796	0.44703									213757_at	1.99478	5.19491
226733_at	PFKFB2	5208	2.16948	3.37367			223666_at	SNX5	27131	2.89679	0.44703									236242_at	1.99427	5.19491
201274_at	PSMA5	5686	2.16939	0.44703			221561_at	SOAT1	6646	2.23975	1.29278									KLHL21	1.99401	1.29278
238568_s_at	C18orf8	29919	2.16912	2.07926			227697_at	SOCS3	9021	7.10187	3.37367									236219_at	1.99396	3.37367
201415_at	GSS	2937	2.16859	0.744184			226178_at	SOCS4	122809	3.04015	0.147385									225667_s_at	1.99376	26.4557
204435_at	NUPL1	9818	2.16831	0.288649			1552792_at	SOCS4	122809	2.53328	2.07926									235483_at	1.99324	1.29278
230734_x_at			2.16818	0.744184			215223_s_at	SOD2	6648	16.3337	0									GEMIN8	1.99322	2.07926
209567_at	RRS1	23212	2.16801	0.744184			216841_s_at	SOD2	6648	13.5039	0									RPL10L	1.99291	11.3205
202948_at	IL1R1	3554	2.16748	1.29278			215078_at	SOD2	6648	8.7845	0.44703									STYXL1	1.99213	3.37367
241721_at			2.16728	2.07926			228038_at	SOX2	6657	2.50452	2.07926									CEP110	1.9914	2.07926
219806_s_at	C11orf75	56935	2.16688	3.37367			210218_s_at	SP100	6672	2.23148	0.744184									226615_at	1.99137	3.37367
210879_s_at	RAB11FIP5	26056	2.16635	0.744184			212468_at	SPAG9	9043	2.25959	0.744184									CHP	1.99062	1.29278
204657_s_at	SHB	6461	2.16561	1.29278			212470_at	SPAG9	9043	2.25284	0.44703									C1orf183	1.9905	11.3205
230656_s_at	CIRH1A /// FAM83G	644815 /// 84916	2.16507	0.44703			209748_at	SPAST	6683	2.31806	0.744184									CALR	1.98963	1.29278
212493_s_at	SETD2	29072	2.16488	0.744184			229331_at	SPATA18	132671	2.61733	2.07926									221720_s_at	1.98934	5.19491
232083_at	C20orf23	55614	2.16478	1.29278			222753_s_at	SPCS3	60559	2.87348	0.147385									SDF4	1.98923	5.19491
214949_at			2.16471	0.288649			1556058_s_at	SPEN	23013	3.44984	0.288649									HLX1	1.98821	1.29278
209929_s_at	IKBKG	8517	2.16434	1.29278			201996_s_at	SPEN	23013	2.6979	0.288649									C10orf89 /// AASS	1.98806	7.74949
229220_x_at	NOM1	64434	2.16298	0.44703			1556059_s_at	SPEN	23013	2.02796	1.29278									KIAA1967	1.9879	11.3205
243648_at	FBXO7	25793	2.1629	0.744184			211704_s_at	SPIN2A /// SPIN2B	474343 /// 54466	2.35128	0.744184									S100P	1.98753	11.3205
225737_s_at	FBXO22	26263	2.16243	0.744184			209875_s_at	SPP1	6696	2.78287	3.37367									TMEM55A	1.98719	15.5629
1560089_at	LOC286208	286208	2.16183	0.744184			217995_at	SQRDL	58472	2.75015	0.147385									TEX10	1.9865	1.29278
223199_at	MKNK2	2872	2.16171	1.29278			213112_s_at	SQSTM1	8878	3.25296	0.288649									NINJ1	1.98616	15.5629
204133_at	RRP9	9136	2.16158	0.744184			239004_at	SQSTM1	8878	2.11473	3.37367									HSD17B10	1.9856	1.29278
1558953_s_at	CEP164	22897	2.16133	0.744184			201471_s_at	SQSTM1	8878	2.05089	1.29278									IPO7	1.98442	1.29278
213574_s_at	KPNB1	3837	2.16088	0.744184			218800_at	SRD5A2L	79644	2.24958	3.37367									PUS3	1.98404	0.744184
222155_s_at	GPR172A	79581	2.16053	0.44703			202308_at	SREBF1	6720	4.34648	0.744184									235389_at	1.98401	2.07926
210128_s_at	LTB4R	1241	2.16034	3.37367			208095_s_at	SRP72	6731	2.13344	2.07926									ZMIZ2	1.98385	1.29278
218169_at	VAC14	55697	2.15988	1.29278			202200_s_at	SRPK1	6732	2.86045	0.147385									SF3B3	1.98372	1.29278
217492_s_at	PTEN /// PTENP1 /// LOC731292	11191 /// 5728 /// 731292	2.1598	0.44703			218140_x_at	SRPRB	58477	2.47782	0.288649									BTF3L4	1.9834	3.37367
235598_at	SMAD2	4087	2.15967	2.07926			227737_at	SRPRB	58477	2.01213	1.29278									C6orf125	1.98316	1.29278
238890_at			2.15951	2.07926			204955_at	SRPX	8406	1.99722	3.37367									LOC643911 /// LOC650242	1.98307	2.07926
221064_s_at	C16orf28	65259	2.15912	0.744184			208610_s_at	SRRM2	23524	2.68415	0.44703									MTP18	1.98225	5.19491
222939_s_at	SLC16A10	117247	2.15876	0.744184			225252_at	SRXN1	140809	5.07807	0.147385									WDR46	1.98213	1.29278
213124_at	ZNF473	25888	2.15848	1.29278			221753_at	SSH1	54434	2.83922	0.44703									BTBD7	1.98192	11.3205
209058_at	EDF1	8721	2.15832	0.744184			221752_at	SSH1	54434	2.27729	1.29278									SCO1	1.98164	2.07926
201306_s_at	ANP32B	10541	2.15799	0.44703			1555425_x_at	SSH2	85464	2.45871	0.744184									CTNS	1.98079	1.29278
202159_at	FARSLA	2193	2.15795	0.744184			1560306_at	SSH2	85464	2.27833	0.744184									SCEL	1.98042	20.6673
224450_s_at	RIOK1	83732	2.15781	0.744184			226080_at	SSH2	85464	2.12765	0.44703									ATIC	1.9785	1.29278
234819_at			2.15761	1.29278			200956_s_at	SSRP1	6749	3.11156	0									HSPC171	1.9785	0.744184
206074_s_at	HMGA1	3159	2.15739	1.29278			200957_s_at	SSRP1	6749	2.98356	0.147385									SRA1	1.97699	1.29278
215482_s_at	EIF2B4	8890	2.15727	0.44703			203016_s_at	SSX2IP	117178	3.83892	0									PSME1	1.97681	1.29278
200777_s_at	BZW1 /// LOC151579	151579 /// 9689	2.15714	3.37367			203017_s_at	SSX2IP	117178	2.6507	0.288649									RBP4	1.97667	5.19491
219417_s_at	C17orf59	54785	2.15647	1.29278			203018_s_at	SSX2IP	117178	2.6366	0.288649									C21orf13	1.97621	2.07926
236313_at	CDKN2B	1030	2.15638	2.07926			210871_x_at	SSX2IP	117178	2.19286	1.29278									C14orf151	1.97552	32.4514
201393_s_at	IGF2R	3482	2.1563	1.29278			203019_x_at	SSX2IP	117178	2.02839	2.07926									CDK5R1	1.97481	1.29278
217746_s_at	PDCD6IP	10015	2.1552	0.744184			203544_s_at	STAM	8027	2.51514	0.744184									LOC286437	1.97466	2.07926
208424_s_at	CIAPIN1	57019	2.15472	0.744184			202991_at	STARD3	10948	2.76038	0.44703									GEMIN6	1.97438	1.29278
1562260_at	BRE	9577	2.15347	0.288649			1553084_at	STARD6	147323	2.46933	2.07926									236330_at	1.97404	7.74949
212116_at	TRIM27	5987	2.15242	1.29278			209969_s_at	STAT1	6772	2.89049	2.07926									CCNK	1.9738	0.44703
1555762_s_at	RBM15	64783	2.15221	2.07926			1555088_x_at	STAT5B	6777	2.33548	0.744184									CANX	1.97375	0.744184
228449_at	C22orf27	150291	2.15202	2.07926			213330_s_at	STIP1	10963	2.21223	0.744184									SECISBP2	1.97362	2.07926
225421_at	ACY1L2	135293	2.15179	3.37367			204292_x_at	STK11	6794	2.50441	0.744184									ZNF581	1.97336	2.07926
222989_s_at	UBQLN1	29979	2.15178	0.744184			225713_at	STK11IP	114790	1.99906	1.29278									PSMB3	1.97318	0.744184
202281_at	GAK	2580	2.15168	0.744184			202693_s_at	STK17A	9263	3.80787	0.288649									RBM34	1.97293	1.29278
241458_at	SETD2	29072	2.15153	2.07926			212565_at	STK38L	23012	2.29181	2.07926									RIN1	1.97278	5.19491
204202_at	IQCE	23288	2.15145	1.29278			223852_s_at	STK40	83931	3.13219	0.288649									C7orf42	1.97249	0.744184
218438_s_at	MED28	80306	2.1509	0.288649			223246_s_at	STRBP	55342	3.62009	1.29278									IFT57	1.97222	5.19491
224722_at	MIB1	57534	2.15027	2.07926			203768_s_at	STS	412	2.43118	3.37367									PTRH1	1.97209	2.07926
211073_x_at	RPL3	6122	2.14981	0.744184			203767_s_at	STS	412	2.41734	1.29278									FBXO18	1.97146	0.744184
225247_at	C19orf6	91304	2.14962	0.744184			203769_s_at	STS	412	2.06026	2.07926									DBNL	1.97141	2.07926
216088_s_at	PSMA7	5688	2.14959	0.744184			209238_at	STX3	6809	2.21902	0.744184									243847_at	1.97141	7.74949
201090_x_at	K-ALPHA-1	10376	2.14869	0.744184			1554328_at	STXBP4	252983	2.36037	3.37367									LOC123688	1.97133	3.37367
221190_s_at	C18orf8	29919	2.1484	0.44703			235520_at	SUHW3	55609	2.81353	0.744184									BXDC1	1.97056	1.29278
223040_at	NAT5	51126	2.14788	0.44703			233334_x_at	SULT1A3 /// GIYD2 /// SULT1A4 /// GIYD1	445329 /// 548593 /// 6818 /// 79008	7.17138	0									ASIP	1.96962	3.37367
235543_at			2.14747	3.37367			208420_x_at	SUPT6H	6830	2.09902	1.29278									ITPA	1.96945	1.29278
222657_s_at	UBE2W	55284	2.14708	0.744184			208831_x_at	SUPT6H	6830	2.05466	1.29278									LACTB	1.96925	3.37367
242085_at	C2orf18	54978	2.14676	1.29278			208830_s_at	SUPT6H	6830	2.00366	0.744184									C2orf34	1.96817	1.29278
209105_at	NCOA1	8648	2.14635	3.37367			217646_at	SURF1	6834	3.02542	2.07926									235657_at	1.96811	5.19491
212614_at	ARID5B	84159	2.14479	3.37367			205224_at	SURF2	6835	3.85743	1.29278									CDC2L1 /// CDC2L2 /// LOC728642	1.96783	0.744184
230860_at			2.14471	1.29278			222978_at	SURF4	6836	2.18153	0.288649									236718_at	1.96718	3.37367
209216_at	WDR45	11152	2.14464	0.44703			1569512_at	SVIL	6840	2.20534	1.29278									ABCF1	1.96672	1.29278
212355_at	KIAA0323	23351	2.14454	0.744184			32402_s_at	SYMPK	8189	2.60268	0.288649									SLC6A2	1.9663	11.3205
226012_at	ANKRD11	29123	2.14348	1.29278			217834_s_at	SYNCRIP	10492	2.73655	0.288649									CD320	1.96599	2.07926
226306_at	C6orf1	221491	2.14343	1.29278			209024_s_at	SYNCRIP	10492	2.03228	1.29278									ARL8B	1.96569	1.29278
236204_at	COPS8	10920	2.14339	1.29278			217832_at	SYNCRIP	10492	1.99816	1.29278									MCM5	1.96546	2.07926
209836_x_at	BOLA2 /// BOLA2B	552900 /// 654483	2.14312	0.744184			244568_at	SYNE2	23224	3.08007	0.744184									EI24	1.9652	0.744184
207624_s_at	RPGR	6103	2.14247	3.37367			201079_at	SYNGR2	9144	2.04862	2.07926									PRDX6	1.96474	0.744184
212993_at			2.14115	0.44703			212990_at	SYNJ1	8867	2.02732	1.29278									PDE4D	1.96402	2.07926
216189_at			2.1411	2.07926			225720_at	SYNPO2	171024	3.41587	0.44703									LSG1	1.96337	1.29278
201369_s_at	ZFP36L2	678	2.14087	0.44703			225721_at	SYNPO2	171024	3.05079	0.44703									FLJ11903	1.962	7.74949
211833_s_at	BAX	581	2.14061	3.37367			225895_at	SYNPO2	171024	2.5066	1.29278									GGA3	1.9616	2.07926
205572_at	ANGPT2	285	2.13965	1.29278			240463_at	TACC2	10579	2.99878	0.44703									1569004_at	1.96154	0.744184
201128_s_at	ACLY	47	2.13962	0.44703			244069_at	TACR2	6865	3.07316	0.44703									235196_at	1.96136	2.07926
1552427_at	ZNF485	220992	2.13938	2.07926			209463_s_at	TAF12	6883	2.05329	0.744184									224939_at	1.96116	0.744184
1554096_a_at	PRR8 /// LOC727871 /// LOC730348 /// LOC732019	727871 /// 730348 /// 732019 /// 92454	2.13924	2.07926			216941_s_at	TAF1B	9014	2.33068	0.744184									217416_x_at	1.96077	3.37367
213295_at	CYLD	1540	2.13898	2.07926			214690_at	TAF1B	9014	2.10535	0.744184									SMEK1	1.96006	1.29278
218797_s_at	SIRT7 /// LOC644124	51547 /// 644124	2.13856	0.44703			203938_s_at	TAF1C	9013	2.32072	2.07926									ALDH18A1	1.95952	5.19491
211762_s_at	KPNA2 /// LOC728860	3838 /// 728860	2.13847	0.744184			213210_at	TAF6L	10629	4.06981	0.44703									FBXL14	1.95949	0.744184
221096_s_at	TMCO6	55374	2.13822	3.37367			1569230_at	TATDN1	83940	3.60988	2.07926									CEACAM19	1.95901	3.37367
202059_s_at	KPNA1	3836	2.13779	1.29278			200977_s_at	TAX1BP1	8887	2.07496	0.288649									SNRPE	1.95729	5.19491
43544_at	THRAP5	10025	2.13734	0.744184			218268_at	TBC1D15	64786	2.4277	0.288649									1562611_at	1.95674	32.4514
202367_at	CUTL1	1523	2.13655	1.29278			222116_s_at	TBC1D16	125058	2.0583	0.744184									GALNS	1.9567	2.07926
237367_x_at	CFLAR	8837	2.13627	3.37367			210144_at	TBC1D22A	25771	2.54927	0.288649									216068_at	1.95536	11.3205
225680_at	DKFZp434K1815	222229	2.13599	0.744184			216549_s_at	TBC1D22B	55633	7.82359	0									DPH2	1.95529	5.19491
212161_at	AP2A2	161	2.13591	0.744184			223375_at	TBC1D22B	55633	2.39418	0.744184									DNTTIP2	1.95518	1.29278
219031_s_at	NIP7	51388	2.1359	1.29278			227908_at	TBC1D24	57465	2.09875	0.44703									EXOC2	1.95507	2.07926
1566232_at	LOC126917	126917	2.13509	3.37367			201759_at	TBCD	6904	2.21075	2.07926									WDR77	1.95501	2.07926
242585_at	CKMT2	1160	2.13483	1.29278			201867_s_at	TBL1X	6907	2.46504	0.44703									EIF2S3	1.95491	1.29278
213573_at			2.13475	1.29278			212685_s_at	TBL2	26608	2.37733	0.44703									EDEM3	1.95478	2.07926
204194_at	BACH1	571	2.13451	2.07926			209820_s_at	TBL3	10607	2.71671	0.147385									243210_at	1.95418	3.37367
228775_at			2.13401	1.29278			220789_s_at	TBRG4	9238	2.19341	0.744184									TCF25 /// MXRA7	1.95405	1.29278
207120_at	ZNF667	63934	2.13368	2.07926			219715_s_at	TDP1	55775	2.51359	0.744184									CDK5RAP2	1.9539	2.07926
208095_s_at	SRP72	6731	2.13344	2.07926			41037_at	TEAD4	7004	2.10162	1.29278									UBE2G2	1.95381	1.29278
202928_s_at	PHF1 /// DLEC1	5252 /// 9940	2.1331	2.07926			205727_at	TEP1	7011	2.10265	3.37367									C7orf27	1.95375	0.744184
227755_at			2.13294	2.07926			229341_at	TFCP2L1	29842	3.8488	2.07926									EDEM1	1.95356	1.29278
218932_at	C1orf181	54680	2.13281	0.744184			212457_at	TFE3	7030	3.65787	0									PRPF4	1.9535	1.29278
232021_at	GLT8D3	283464	2.1328	2.07926			209747_at	TGFB3	7043	4.08828	0.147385									DDX50	1.95304	1.29278
228612_at			2.13189	0.744184			1566901_at	TGIF	7050	3.25847	0.288649									ASB6	1.95253	3.37367
214074_s_at	CTTN	2017	2.13162	2.07926			203313_s_at	TGIF	7050	3.19935	0.288649									RSHL2	1.95233	1.29278
219157_at	KLHL2	11275	2.13128	0.744184			54632_at	THADA	63892	2.90507	0.147385									SND1	1.95202	2.07926
205427_at	ZNF354A	6940	2.13095	1.29278			213192_at	THAP3	90326	2.9588	1.29278									GSTT2	1.95173	15.5629
229268_at	FAM105B	90268	2.1305	1.29278			222439_s_at	THRAP3	9967	2.86905	3.37367									FLJ14397	1.95161	15.5629
203023_at	HSPC111	51491	2.13047	2.07926			43544_at	THRAP5	10025	2.13734	0.744184									243103_at	1.95029	5.19491
201252_at	PSMC4 /// LOC652826	5704 /// 652826	2.13018	0.744184			202406_s_at	TIAL1	7073	2.04659	0.744184									TM9SF3	1.94997	0.744184
215568_x_at	LYPLA2 /// LOC388499 /// LYPLA2P1	11313 /// 388499 /// 653639	2.12978	2.07926			239140_at	TICAM2	353376	3.63497	0.744184									IFI6	1.94984	15.5629
203980_at	FABP4	2167	2.12841	1.29278			215455_at	TIMELESS	8914	3.43654	3.37367									242798_at	1.94957	5.19491
208977_x_at	TUBB2C	10383	2.12841	0.744184			218408_at	TIMM10	26519	2.2167	0.744184									ZNF326	1.94939	2.07926
226809_at	FLJ30428 /// LOC730024	150519 /// 730024	2.12821	3.37367			206243_at	TIMP4	7079	2.19732	0.744184									233697_at	1.94909	5.19491
217294_s_at	ENO1	2023	2.12813	1.29278			220052_s_at	TINF2	26277	2.49341	0.288649									BP75	1.94853	7.74949
226080_at	SSH2	85464	2.12765	0.44703			224809_x_at	TINF2	26277	2.04322	0.744184									SGPP1	1.94802	5.19491
204408_at	APEX2	27301	2.12673	3.37367			208699_x_at	TKT	7086	4.05007	0									BAT3	1.94791	11.3205
225567_at			2.12666	0.744184			208700_s_at	TKT	7086	2.44904	0.744184									217690_at	1.9469	7.74949
201123_s_at	EIF5A	1984	2.12606	3.37367			212770_at	TLE3	7090	7.31518	0									231103_at	1.94669	5.19491
223880_x_at	C20orf24	55969	2.12556	1.29278			228340_at	TLE3	7090	4.00257	0.288649									210524_x_at	1.94642	3.37367
210407_at	PPM1A	5494	2.12549	3.37367			206472_s_at	TLE3	7090	2.33653	0.744184									PABPC1	1.94629	1.29278
224333_s_at	MRPS5	64969	2.12535	1.29278			226489_at	TMCC3	57458	2.19864	2.07926									SAC3D1	1.94593	1.29278
213476_x_at	TUBB3	10381	2.12483	0.744184			234196_at	TMCC3	57458	2.17709	0.44703									1560222_at	1.94546	7.74949
1553894_at			2.12453	3.37367			221096_s_at	TMCO6	55374	2.13822	3.37367									ANKRD27	1.94544	1.29278
230129_at	C10orf89	118672	2.12413	1.29278			242263_at	TMED5	50999	2.06727	2.07926									NOL8	1.94484	1.29278
242691_at			2.12385	0.744184			233718_at	TMEM116	89894	2.7664	3.37367									LOC728190	1.94472	5.19491
218258_at	POLR1D	51082	2.12348	0.744184			236824_at	TMEM132B	114795	6.72603	0.44703									BBC3	1.94465	5.19491
204181_s_at	ZBTB43	23099	2.12291	1.29278			222209_s_at	TMEM135	65084	2.18405	3.37367									GTF2IRD1	1.94407	2.07926
221472_at	SERINC3	10955	2.12229	0.744184			218999_at	TMEM140	55281	3.03171	0.44703									LIPE	1.94387	7.74949
242984_at	MKLN1	4289	2.12186	2.07926			202475_at	TMEM147	10430	2.02221	1.29278									C1orf201	1.94362	26.4557
225560_at	POMT2	29954	2.12157	0.744184			1552856_at	TMEM148	197196	2.09083	2.07926									243917_at	1.94293	5.19491
237408_at			2.12157	1.29278			204488_at	TMEM15	22845	2.42508	0.44703									CHD1L	1.94292	0.744184
212356_at	KIAA0323	23351	2.12061	0.744184			218745_x_at	TMEM161A	54929	2.22448	0.44703									LMLN	1.94267	2.07926
201795_at	LBR	3930	2.12019	1.29278			43977_at	TMEM161A	54929	2.09635	0.44703									PSMD4	1.94264	1.29278
226066_at	MITF	4286	2.12011	1.29278			242046_at	TMEM163	81615	3.60977	0.744184									CTSB	1.94256	1.29278
225767_at			2.12002	2.07926			225856_at	TMEM165	55858	2.2801	0.744184									C20orf121	1.94248	1.29278
211951_at	NOLC1	9221	2.11982	1.29278			222642_s_at	TMEM33	55161	2.11366	0.744184									SRP19	1.94204	1.29278
225736_at	FBXO22	26263	2.11968	0.744184			231697_s_at	TMEM49	81671	3.48821	0.744184									MTMR9	1.94184	1.29278
208684_at	COPA	1314	2.11946	0.44703			1569003_at	TMEM49	81671	2.4286	1.29278									ZNF318	1.94177	1.29278
229728_at			2.11913	0.744184			219462_at	TMEM53	79639	2.39677	1.29278									MRPL17	1.94172	1.29278
213532_at			2.11905	1.29278			1558440_at	TMEM64	169200	2.53535	3.37367									PRPF40A	1.94144	3.37367
1557192_at	C1orf136	400574	2.11813	1.29278			1569377_at	TMEM67	91147	2.83326	2.07926									GAPVD1	1.94142	0.744184
222409_at	CORO1C	23603	2.11796	1.29278			221882_s_at	TMEM8	58986	2.29391	0.288649									LOC113230	1.94111	2.07926
204255_s_at	VDR	7421	2.11712	2.07926			214948_s_at	TMF1	7110	2.03487	0.44703									CD163	1.94044	15.5629
1559391_s_at	B4GALT5	9334	2.11655	0.744184			226604_at	TMTC3	160418	2.02011	1.29278									LRRC8A	1.94037	5.19491
40255_at	DDX28	55794	2.11631	1.29278			214657_s_at	TncRNA	283131	3.8443	0.744184									IL18	1.94011	5.19491
244484_at	ACOT8	10005	2.11623	1.29278			224566_at	TncRNA	283131	2.03641	3.37367									COPE	1.94007	1.29278
217871_s_at	MIF	4282	2.1162	2.07926			209295_at	TNFRSF10B	8795	2.57404	0.44703									SPTB	1.93994	2.07926
221747_at	TNS1	7145	2.11561	3.37367			218368_s_at	TNFRSF12A	51330	3.34445	0.744184									BCL3	1.93884	5.19491
1557422_at	CUGBP2	10659	2.11525	2.07926			227060_at	TNFRSF19L	84957	2.83822	0.744184									C14orf24	1.93806	5.19491
218587_s_at	C3orf9	56983	2.11522	2.07926			207643_s_at	TNFRSF1A	7132	3.15833	0									ATG16L1	1.93769	2.07926
239004_at	SQSTM1	8878	2.11473	3.37367			218856_at	TNFRSF21	27242	2.3812	3.37367									241274_at	1.93765	11.3205
200096_s_at	ATP6V0E1	8992	2.11426	0.744184			232160_s_at	TNIP2	79155	2.37372	1.29278									240112_at	1.93737	11.3205
236087_at	ABLIM2	84448	2.11395	2.07926			48531_at	TNIP2	79155	2.01659	1.29278									RCC1 /// SNHG3-RCC1	1.93737	2.07926
222642_s_at	TMEM33	55161	2.11366	0.744184			224792_at	TNKS1BP1	85456	3.36759	0.288649									1568616_a_at	1.93567	1.29278
213696_s_at	MED8	112950	2.11313	1.29278			218863_s_at	TNS1	7145	4.75516	1.29278									ALG9	1.93512	1.29278
227916_x_at	EXOSC3	51010	2.11291	0.744184			218864_at	TNS1	7145	3.08966	2.07926									FAM100B	1.93475	1.29278
1560434_x_at	CLTA	1211	2.11264	2.07926			221747_at	TNS1	7145	2.11561	3.37367									ZC3H12C	1.93467	1.29278
227551_at	C9orf77	51104	2.11233	1.29278			218459_at	TOR3A	64222	2.05828	0.744184									243136_at	1.93445	7.74949
207583_at	ABCD2	225	2.1119	3.37367			201746_at	TP53	7157	2.38399	1.29278									226040_at	1.93443	5.19491
204180_s_at	ZBTB43	23099	2.11187	0.44703			207382_at	TP73L	8626	2.18537	0.744184									COASY	1.93419	1.29278
208374_s_at	CAPZA1	829	2.11182	2.07926			209863_s_at	TP73L	8626	2.17922	0.744184									CDC20B	1.93413	15.5629
1562250_at	C9orf164	349236	2.11107	3.37367			225360_at	TRABD	80305	2.30503	2.07926									232667_at	1.93403	2.07926
38340_at	HIP1R /// LOC728014	728014 /// 9026	2.11103	0.744184			1729_at	TRADD	8717	2.6507	0.744184									IL17RB	1.93392	20.6673
1556228_a_at	VCPIP1	80124	2.1105	0.744184			215411_s_at	TRAF3IP2	10758	3.92429	0.147385									YIPF1 /// NECAP2 /// WDR8	1.93388	0.744184
201217_x_at	RPL3	6122	2.10962	1.29278			223029_s_at	TRAF7	84231	3.9016	0									PXK	1.93319	0.744184
227962_at	ACOX1	51	2.10951	0.744184			226566_at	TRIM11	81559	2.00164	3.37367									227462_at	1.93288	5.19491
201651_s_at	PACSIN2	11252	2.10932	1.29278			204341_at	TRIM16 /// TRIM16L	10626 /// 147166	2.17627	3.37367									CLOCK	1.93283	2.07926
212714_at	LARP4	113251	2.10915	1.29278			210541_s_at	TRIM27	5987	2.21536	1.29278									GABARAPL1	1.9327	2.07926
222694_at	MGC2752	65996	2.1084	2.07926			212116_at	TRIM27	5987	2.15242	1.29278									MGC9913	1.93235	2.07926
227699_at	C14orf149	112849	2.10838	2.07926			212118_at	TRIM27	5987	2.01058	1.29278									MGC13005	1.93225	11.3205
208641_s_at	RAC1	5879	2.10799	0.288649			210266_s_at	TRIM33	51592	2.41279	0.744184									MTCH1	1.93222	0.744184
200721_s_at	ACTR1A	10121	2.10753	0.744184			212436_at	TRIM33	51592	2.23158	3.37367									BRD2	1.93221	1.29278
222142_at	CYLD	1540	2.1073	3.37367			212435_at	TRIM33	51592	2.05516	2.07926									C12orf11	1.93218	1.29278
227952_at	ZNF718	255403	2.10718	3.37367			219272_at	TRIM62	55223	7.63562	0									PRNP	1.93145	5.19491
223763_at	DTNBP1	84062	2.10668	1.29278			58308_at	TRIM62	55223	5.03299	0									NUDT15	1.93122	2.07926
201027_s_at	EIF5B	9669	2.10661	0.744184			236972_at	TRIM63	84676	2.18363	1.29278									PHF11 /// RP13-36C9.1 /// RP13-36C9.3	1.93056	1.29278
244422_at			2.10656	1.29278			210463_x_at	TRMT1	55621	3.67246	0									RAPGEF1	1.93055	2.07926
212240_s_at	PIK3R1	5295	2.10637	3.37367			203701_s_at	TRMT1	55621	3.04197	0.147385									LOC646870	1.93052	11.3205
207345_at	FST	10468	2.10625	2.07926			219299_at	TRMT12	55039	2.05245	0.744184									C11orf48	1.93002	1.29278
202718_at	IGFBP2	3485	2.10595	3.37367			227653_at	TRMT5	57570	2.37511	2.07926									228315_at	1.92988	2.07926
214690_at	TAF1B	9014	2.10535	0.744184			222754_at	TRNT1	51095	2.83154	0.288649									MYCBP	1.92888	0.744184
209476_at	TXNDC1	81542	2.10431	2.07926			213027_at	TROVE2	6738	2.54418	0.44703									KIF9	1.9288	1.29278
217938_s_at	KCMF1	56888	2.10425	1.29278			223109_at	TRUB2	26995	2.08317	0.744184									TSSC4	1.92854	0.744184
223959_at	DNAL1	83544	2.10422	0.744184			240557_at	TSC22D2	9819	2.3304	3.37367									SLC25A14	1.92851	1.29278
233936_s_at	ZNF403	79893	2.10394	0.744184			208763_s_at	TSC22D3	1831	2.35165	1.29278									SOLH	1.92828	1.29278
225113_at	AGPS	8540	2.10355	2.07926			225879_at	TSEN54	283989	2.62268	2.07926									226311_at	1.92814	11.3205
235857_at	KCTD11	147040	2.10324	0.744184			233467_s_at	TSPAN32	10077	3.36758	3.37367									PC	1.92759	2.07926
205727_at	TEP1	7011	2.10265	3.37367			225387_at	TSPAN5	10098	4.79748	3.37367									DKFZP761M1511	1.92751	3.37367
225945_at	ZNF655	79027	2.10245	0.744184			218012_at	TSPYL2	64061	2.3791	1.29278									SCO2	1.92713	1.29278
236875_at			2.10224	2.07926			219481_at	TTC13	79573	2.95991	0									KIAA0701	1.9269	2.07926
212424_at	PDCD11	22984	2.10224	3.37367			213172_at	TTC9	23508	2.42097	2.07926									FNTA	1.9267	3.37367
235280_at			2.10211	2.07926			204407_at	TTF2	8458	2.06836	2.07926									ABHD13	1.92644	2.07926
209853_s_at	PSME3	10197	2.10204	0.44703			209372_x_at	TUBB2A /// TUBB2B	347733 /// 7280	2.18401	2.07926									ARFGAP3	1.92531	1.29278
211985_s_at	CALM1	801	2.10182	2.07926			208977_x_at	TUBB2C	10383	2.12841	0.744184									NEU1	1.92522	0.744184
222704_at	POLR1A	25885	2.10182	2.07926			213726_x_at	TUBB2C	10383	2.05998	1.29278									TRA16	1.92505	2.07926
218421_at	CERK	64781	2.10171	1.29278			202154_x_at	TUBB3	10381	2.60468	0.744184									TMEM87A	1.92466	1.29278
41037_at	TEAD4	7004	2.10162	1.29278			213476_x_at	TUBB3	10381	2.12483	0.744184									FBXO33	1.92427	3.37367
219999_at	MAN2A2	4122	2.10102	2.07926			201714_at	TUBG1	7283	2.71374	0									IGSF4C	1.92404	11.3205
211072_x_at	K-ALPHA-1	10376	2.10097	0.744184			213943_at	TWIST1	7291	6.42432	0.744184									LOC554206	1.92392	5.19491
203258_at	DRAP1	10589	2.10053	0.744184			209476_at	TXNDC1	81542	2.10431	2.07926									SLC25A6	1.92382	1.29278
209682_at	CBLB	868	2.10041	0.744184			208959_s_at	TXNDC4	23071	2.08845	0.744184									NAG8	1.92356	3.37367
219261_at	C7orf26	79034	2.10012	0.744184			201266_at	TXNRD1	7296	2.69065	0.44703									DIRAS1	1.92341	11.3205
208420_x_at	SUPT6H	6830	2.09902	1.29278			201377_at	UBAP2L	9898	2.42233	1.29278									PYCR2	1.9232	1.29278
227908_at	TBC1D24	57465	2.09875	0.44703			202779_s_at	UBE2S /// LOC731049	27338 /// 731049	3.10502	0.288649									CCDC94	1.92294	1.29278
205097_at	SLC26A2	1836	2.09862	2.07926			241887_at	UBE2W	55284	3.75079	0									POLR1B	1.92292	2.07926
1557261_at	WHDC1L1	339005	2.0986	0.744184			222656_at	UBE2W	55284	2.76982	1.29278									RBM7	1.92236	2.07926
220353_at	FAM86C	55199	2.09756	3.37367			218521_s_at	UBE2W	55284	2.59723	0.744184									1557353_at	1.92212	2.07926
224959_at	SLC26A2	1836	2.09702	3.37367			222657_s_at	UBE2W	55284	2.14708	0.744184									AP2A1	1.92211	2.07926
218732_at	PTRH2	51651	2.09693	1.29278			222395_s_at	UBE2Z	65264	2.26872	0.44703									225339_at	1.92197	1.29278
204025_s_at	PDCD2	5134	2.09689	0.744184			219131_at	UBIAD1	29914	2.38892	1.29278									SMPD1	1.92158	7.74949
212877_at	KNS2	3831	2.09658	1.29278			207253_s_at	UBN1	29855	2.05182	2.07926									NEK4	1.92143	2.07926
43977_at	TMEM161A	54929	2.09635	0.44703			215544_s_at	UBOX5	22888	2.42715	0.744184									226441_at	1.92107	0.744184
1558512_at			2.096	1.29278			205687_at	UBPH	56061	2.95859	0.147385									231533_at	1.92102	5.19491
219622_at	RAB20	55647	2.09584	2.07926			224878_at	UBPH	56061	2.01433	2.07926									FAM86A	1.92054	7.74949
242607_at	RY1	11017	2.09538	2.07926			222989_s_at	UBQLN1	29979	2.15178	0.744184									BMS1L	1.92042	0.44703
232568_at	MGC24103	158295	2.09535	1.29278			201387_s_at	UCHL1	7345	2.78801	2.07926									EIF4EBP1	1.91968	5.19491
232524_x_at	ANAPC4	29945	2.09503	1.29278			204616_at	UCHL3	7347	2.40026	0.44703									HSPA5	1.91967	5.19491
1553407_at	MACF1	23499	2.09495	1.29278			209825_s_at	UCK2	7371	3.28392	0.147385									EDEM2	1.91938	3.37367
239678_at	AP1GBP1	11276	2.09481	0.744184			209103_s_at	UFD1L	7353	2.48631	0.744184									1558686_at	1.91895	5.19491
239425_at			2.09449	2.07926			224967_at	UGCG	7357	3.24377	0.288649									MEF2B	1.91871	1.29278
1569369_at	ZFYVE28	57732	2.09414	3.37367			204881_s_at	UGCG	7357	2.76833	0.44703									SNHG3	1.91781	3.37367
201118_at	PGD /// UGDH	5226 /// 7358	2.09397	3.37367			227740_at	UHMK1	127933	2.66689	0.44703									BICD2	1.91728	11.3205
1560060_s_at	VPS37C	55048	2.09336	0.744184			235003_at	UHMK1	127933	2.45442	1.29278									PX19	1.91712	5.19491
1556081_at			2.09241	0.744184			212144_at	UNC84B	25777	2.42989	0.744184									HOXC5	1.91702	5.19491
233727_at	DTNB	1838	2.09222	2.07926			212996_s_at	URB1	9875	3.1249	0.288649									DPP9	1.91598	2.07926
206091_at	MATN3	4148	2.09196	3.37367			216957_at	USP22	23326	2.35636	2.07926									1558279_a_at	1.91568	3.37367
213012_at	NEDD4	4734	2.0913	3.37367			244441_at	USP31	57478	3.38812	0.744184									226550_at	1.91535	2.07926
236651_at	KALRN	8997	2.09117	3.37367			1558117_s_at	USP31	57478	2.33478	0.744184									IGF2BP2	1.91479	2.07926
1552856_at	TMEM148	197196	2.09083	2.07926			221514_at	UTP14A	10813	2.21107	1.29278									ALKBH2	1.91458	2.07926
239212_at	LTV1	84946	2.08985	1.29278			228050_at	UTP15	84135	2.36283	1.29278									SCARNA15	1.91412	3.37367
204839_at	POP5	51367	2.08972	0.744184			203721_s_at	UTP18	51096	2.03996	0.744184									TMEM106A /// LOC728772	1.91411	2.07926
212039_x_at	RPL3	6122	2.08911	1.29278			218715_at	UTP6	55813	2.29116	0.44703									1564729_at	1.91385	3.37367
208959_s_at	TXNDC4	23071	2.08845	0.744184			218169_at	VAC14	55697	2.15988	1.29278									TFPI	1.91376	3.37367
223055_s_at	XPO5	57510	2.08831	0.744184			201797_s_at	VARS	7407	3.42662	0									229908_s_at	1.91354	3.37367
218220_at	C12orf10	60314	2.08589	0.44703			208649_s_at	VCP	7415	2.01763	1.29278									LAMA5	1.9133	2.07926
200866_s_at	PSAP	5660	2.08485	1.29278			1556228_a_at	VCPIP1	80124	2.1105	0.744184									RAN	1.91307	2.07926
206510_at	SIX2	10736	2.08434	2.07926			204254_s_at	VDR	7421	3.15421	0.44703									TRIM32	1.913	2.07926
208865_at	CSNK1A1	1452	2.0843	0.744184			204255_s_at	VDR	7421	2.11712	2.07926									ANXA2P3	1.91258	15.5629
201946_s_at	CCT2	10576	2.08405	1.29278			208622_s_at	VIL2	7430	8.63682	0									FLJ21736	1.91242	1.29278
200812_at	CCT7	10574	2.08335	0.744184			208623_s_at	VIL2	7430	3.31516	0.288649									Kua	1.91222	3.37367
1553689_s_at	METTL6	131965	2.08332	2.07926			217234_s_at	VIL2	7430	3.20041	0.744184									RSNL2	1.91203	2.07926
1569029_at			2.08319	2.07926			244523_at	VIL2	7430	2.21724	2.07926									243713_at	1.91182	2.07926
223109_at	TRUB2	26995	2.08317	0.744184			204376_at	VPRBP	9730	4.19661	0.288649									HSPH1	1.91158	3.37367
218908_at	ASPSCR1	79058	2.08296	1.29278			243296_at	VPS13D	55187	2.89071	2.07926									223930_at	1.91121	7.74949
224461_s_at	AIFM2	84883	2.08269	1.29278			1560060_s_at	VPS37C	55048	2.09336	0.744184									SRP68	1.91118	0.744184
230285_at	DKFZp313A2432	258010	2.08268	1.29278			212264_s_at	WAPAL	23063	2.27043	0.44703									WBSCR18	1.91079	3.37367
203171_s_at	KIAA0409	23378	2.08238	1.29278			205809_s_at	WASL	8976	2.06048	3.37367									AAAS	1.91015	3.37367
218239_s_at	GTPBP4	23560	2.08139	0.744184			209117_at	WBP2	23558	2.03589	1.29278									1564547_x_at	1.91013	20.6673
204053_x_at	PTEN	5728	2.08124	0.744184			207628_s_at	WBSCR22	114049	2.18956	0.744184									LOC150763	1.90961	2.07926
49077_at	PPME1	51400	2.08119	0.44703			226938_at	WDR21A	26094	2.53351	0.744184									RANBP10	1.90961	0.744184
1566472_s_at	RETSAT	54884	2.08045	2.07926			239724_at	WDR26	80232	4.05844	1.29278									PSMD7	1.9096	0.744184
207945_s_at	CSNK1D	1453	2.07996	1.29278			218107_at	WDR26	80232	2.0687	0.744184									KIAA1787	1.9096	1.29278
200776_s_at	BZW1 /// LOC151579	151579 /// 9689	2.07956	3.37367			218882_s_at	WDR3	10885	2.4303	0.44703									TUBA1	1.90951	2.07926
202288_at	FRAP1	2475	2.0787	1.29278			226180_at	WDR36	134430	2.36314	1.29278									FLCN	1.90922	2.07926
226300_at	MED19	219541	2.07768	0.744184			241937_s_at	WDR4	10785	5.82652	0									210183_x_at	1.90891	5.19491
219625_s_at	COL4A3BP	10087	2.07744	0.44703			235551_at	WDR4	10785	3.20064	0.288649									237898_at	1.90882	26.4557
223144_s_at	C6orf166	55122	2.07724	1.29278			214662_at	WDR43	23160	2.80262	0.147385									GCN1L1	1.90818	0.744184
212018_s_at	RSL1D1	26156	2.07638	0.744184			209216_at	WDR45	11152	2.14464	0.44703									LOC644242	1.90816	7.74949
221471_at	SERINC3	10955	2.07602	0.44703			225170_at	WDR5	11091	2.00705	2.07926									BNC2	1.90761	5.19491
202655_at	ARMET	7873	2.07528	1.29278			217734_s_at	WDR6	11180	2.00205	3.37367									235427_at	1.90714	5.19491
238982_at	DENR /// LOC729557 /// LOC730632	729557 /// 730632 /// 8562	2.07503	1.29278			221712_s_at	WDR74	54663	2.72485	0.288649									TSTA3	1.90697	1.29278
200977_s_at	TAX1BP1	8887	2.07496	0.288649			218278_at	WDR74	54663	2.17645	2.07926									LOC286260	1.9069	11.3205
211950_at	ZUBR1	23352	2.07443	0.44703			224721_at	WDR75	84128	2.64969	0.44703									232493_at	1.90679	2.07926
1568777_at	EML5	161436	2.07432	0.744184			225676_s_at	WDSOF1	25879	2.69565	0.288649									226591_at	1.90668	2.07926
225337_at	ABHD2	11057	2.07425	3.37367			1555270_a_at	WFS1	7466	3.00434	0.744184									GRPEL1	1.90647	3.37367
1558097_at	C22orf30	253143	2.07369	0.744184			1557261_at	WHDC1L1	339005	2.0986	0.744184									PTHLH /// MOCOS	1.90642	5.19491
231137_at	ACSBG1	23205	2.07365	0.44703			221784_at	WIZ	58525	3.60111	0.44703									POLD2	1.90641	0.744184
223466_x_at	COL4A3BP	10087	2.0729	0.744184			39313_at	WNK1	65125	2.07112	0.744184									229810_at	1.90627	1.29278
216038_x_at	DAXX	1616	2.07275	1.29278			203137_at	WTAP	9589	2.91275	0.147385									LOC728210	1.9062	15.5629
218083_at	PTGES2	80142	2.07221	1.29278			210285_x_at	WTAP	9589	2.35306	0.744184									UBAP1	1.90613	3.37367
217985_s_at	BAZ1A	11177	2.07218	1.29278			1552737_s_at	WWP2	11060	2.27682	1.29278									PHF23	1.90606	1.29278
239527_at	RAB3GAP1	22930	2.07213	3.37367			204022_at	WWP2	11060	2.0551	0.744184									SLC7A6OS	1.90588	1.29278
244163_at	SEMA3A	10371	2.07212	2.07926			200670_at	XBP1	7494	2.38148	1.29278									YTHDF2	1.90582	0.744184
1562529_s_at	RORA	6095	2.07188	1.29278			224589_at	XIST	7503	4.90878	3.37367									227815_at	1.9055	2.07926
39313_at	WNK1	65125	2.07112	0.744184			227671_at	XIST	7503	4.59963	3.37367									EIF4G1	1.90488	1.29278
204123_at	LIG3	3980	2.07082	1.29278			209045_at	XPNPEP1	7511	2.67181	1.29278									SEC63	1.90447	1.29278
1562251_a_at	LOC574538	574538	2.06971	1.29278			208453_s_at	XPNPEP1	7511	2.41857	1.29278									1569809_at	1.9044	26.4557
214872_at	RIF1	55183	2.06957	3.37367			223055_s_at	XPO5	57510	2.08831	0.744184									SH3GLB2	1.90405	2.07926
204157_s_at	KIAA0999	23387	2.06923	0.744184			205071_x_at	XRCC4	7518	3.63686	2.07926									DYNC1I1	1.9039	5.19491
213741_s_at	KPNA1	3836	2.06917	1.29278			225814_at	XRN1	54464	3.18663	0.44703									STX12	1.90385	2.07926
221983_at	C2orf17	79137	2.06906	0.744184			233632_s_at	XRN1	54464	2.33705	1.29278									ZNF513	1.90375	2.07926
232438_at	EPS15L1	58513	2.06898	1.29278			233878_s_at	XRN2	22803	2.17779	1.29278									TSR1	1.90365	1.29278
218159_at	C20orf116	65992	2.06881	2.07926			212048_s_at	YARS	8565	2.50715	1.29278									DCTN1	1.90349	1.29278
218107_at	WDR26	80232	2.0687	0.744184			216338_s_at	YIPF3	25844	2.04523	0.744184									DRG2	1.90348	1.29278
204407_at	TTF2	8458	2.06836	2.07926			243309_at	YLPM1	56252	3.23418	0									DGCR13	1.90326	5.19491
219286_s_at	RBM15	64783	2.06743	2.07926			222703_s_at	YRDC	79693	2.95165	0.288649									HELLS	1.90315	5.19491
242263_at	TMED5	50999	2.06727	2.07926			203043_at	ZBED1	9189	2.06079	3.37367									TNFSF5IP1	1.90278	1.29278
200039_s_at	PSMB2	5690	2.06724	1.29278			214482_at	ZBTB25	7597	2.40674	1.29278									C1orf131	1.90255	1.29278
238709_at			2.06673	2.07926			204182_s_at	ZBTB43	23099	2.34209	0.288649									VAV2	1.902	5.19491
218307_at	RSAD1	55316	2.06617	1.29278			204181_s_at	ZBTB43	23099	2.12291	1.29278									SLC22A4	1.90177	5.19491
201944_at	HEXB	3074	2.06589	0.44703			204180_s_at	ZBTB43	23099	2.11187	0.44703									LOC128977	1.90147	1.29278
216449_x_at	HSP90B1	7184	2.06578	3.37367			235145_at	ZBTB7B	51043	2.00879	3.37367									EIF4ENIF1	1.90072	1.29278
227520_at	CXorf15	55787	2.06535	1.29278			218810_at	ZC3H12A	80149	3.15575	0.288649									C14orf94	1.90071	2.07926
208871_at	ATN1	1822	2.06522	2.07926			201593_s_at	ZC3H15	55854	2.00116	1.29278									HIST1H4H	1.90066	5.19491
228254_at			2.06515	3.37367			222451_s_at	ZDHHC9	51114	2.0366	1.29278									PIAS3	1.90056	1.29278
1557688_at	ARHGAP26	23092	2.06509	3.37367			226168_at	ZFAND2B	130617	2.3713	0.44703									UXT	1.90053	1.29278
237881_at	IGF1R	3480	2.06304	3.37367			239757_at	ZFAND6	54469	2.00864	1.29278									ZNF438	1.90006	2.07926
201412_at	LRP10	26020	2.06302	0.44703			211965_at	ZFP36L1	677	2.06196	3.37367									KHDRBS3	1.89999	5.19491
226849_at	DENND1A	57706	2.06266	1.29278			201368_at	ZFP36L2	678	2.58363	0.44703									AOF1	1.89872	2.07926
201647_s_at	SCARB2	950	2.06248	1.29278			201367_s_at	ZFP36L2	678	2.41655	0.44703									242155_x_at	1.89872	2.07926
227903_x_at	C19orf20	91978	2.06199	2.07926			201369_s_at	ZFP36L2	678	2.14087	0.44703									LOC730227	1.89862	7.74949
211965_at	ZFP36L1	677	2.06196	3.37367			1569369_at	ZFYVE28	57732	2.09414	3.37367									STX5	1.89847	2.07926
209503_s_at	PSMC5	5705	2.06145	0.744184			57539_at	ZGPAT	84619	2.39557	0.288649									SLC38A6	1.89829	3.37367
203043_at	ZBED1	9189	2.06079	3.37367			1557953_at	ZKSCAN1	7586	2.00609	0.44703									RCBTB2	1.89825	5.19491
205809_s_at	WASL	8976	2.06048	3.37367			212124_at	ZMIZ1	57178	2.18526	1.29278									IBRDC3	1.89808	1.29278
225528_at	IPO8	10526	2.06042	0.744184			227477_at	ZMYND19	116225	2.39383	0.744184									EME1	1.89803	1.29278
203769_s_at	STS	412	2.06026	2.07926			239406_at	ZNF193	7746	2.23483	3.37367									NPLOC4	1.89797	2.07926
222995_s_at	RHBDD2	57414	2.06018	0.44703			227207_x_at	ZNF213	7760	2.02443	0.744184									ISG15	1.89773	32.4514
213726_x_at	TUBB2C	10383	2.05998	1.29278			217185_s_at	ZNF259 /// LOC442240	442240 /// 8882	2.84533	0.147385									1561228_at	1.89729	7.74949
206656_s_at	C20orf3	57136	2.05984	1.29278			200054_at	ZNF259 /// LOC442240	442240 /// 8882	2.35171	0.288649									C9orf32	1.89659	1.29278
217794_at	PRR13	54458	2.05975	0.44703			205427_at	ZNF354A	6940	2.13095	1.29278									CCNB1	1.89639	11.3205
238824_at			2.05939	3.37367			223216_x_at	ZNF395 /// FBXO16	157574 /// 55893	2.29742	0.744184									TMEM167	1.89586	2.07926
208710_s_at	AP3D1	8943	2.05935	2.07926			233936_s_at	ZNF403	79893	2.10394	0.744184									LOC285147	1.89575	2.07926
209907_s_at	ITSN2	50618	2.05906	0.744184			208081_s_at	ZNF442	79973	3.19671	0.44703									FAM125A	1.89421	3.37367
209233_at	EMG1	10436	2.05897	0.744184			213124_at	ZNF473	25888	2.15848	1.29278									ACOT9	1.89405	2.07926
222047_s_at	ARS2	51593	2.05858	0.744184			1552427_at	ZNF485	220992	2.13938	2.07926									230913_at	1.89389	7.74949
222116_s_at	TBC1D16	125058	2.0583	0.744184			241089_at	ZNF562	54811	2.27024	2.07926									229641_at	1.89358	5.19491
218459_at	TOR3A	64222	2.05828	0.744184			204175_at	ZNF593	51042	2.52831	0.44703									ZC3H7A	1.89281	2.07926
201315_x_at	IFITM2	10581	2.05801	2.07926			225104_at	ZNF598	90850	2.51035	0.147385									ELTD1	1.89265	2.07926
213581_at	PDCD2	5134	2.05765	0.744184			229817_at	ZNF608	57507	2.26495	3.37367									VWF	1.89232	2.07926
1556110_at			2.05754	1.29278			236269_at	ZNF628	89887	2.36545	0.44703									241179_at	1.89227	20.6673
204366_s_at	GTF3C2	2976	2.05744	0.44703			1554958_at	ZNF641	121274	4.82473	0.744184									GBP2	1.89217	3.37367
227396_at			2.05555	2.07926			226509_at	ZNF641	121274	2.02519	2.07926									GTPBP5	1.89216	2.07926
212435_at	TRIM33	51592	2.05516	2.07926			228864_at	ZNF653	115950	9.18058	0									COQ10B	1.89086	7.74949
204022_at	WWP2	11060	2.0551	0.744184			223302_s_at	ZNF655	79027	3.88647	0.147385									ACE2	1.89046	5.19491
38069_at	CLCN7	1186	2.05481	0.44703			225945_at	ZNF655	79027	2.10245	0.744184									226779_at	1.88999	2.07926
217841_s_at	PPME1	51400	2.0548	0.44703			207120_at	ZNF667	63934	2.13368	2.07926									CORO6	1.88995	1.29278
208831_x_at	SUPT6H	6830	2.05466	1.29278			243815_at	ZNF70	7621	2.18178	0.744184									LCMT1	1.8895	3.37367
1563629_a_at	LOC283874	283874	2.05442	1.29278			227952_at	ZNF718	255403	2.10718	3.37367									RNF31	1.88875	1.29278
213671_s_at	MARS	4141	2.05419	0.44703			238510_at	ZNF720	124411	2.24159	0.744184									NBR1 /// LOC727732	1.88847	1.29278
225082_at	CPSF3	51692	2.05335	0.744184			219995_s_at	ZNF750	79755	25.8241	0.147385									HNRPA3P1 /// HNRPA3	1.88837	2.07926
209463_s_at	TAF12	6883	2.05329	0.744184			214138_at	ZNF79	7633	2.18112	2.07926									SEPN1	1.88826	2.07926
209667_at	CES2	8824	2.0531	3.37367			235398_at	ZNF805	390980	2.25692	0.44703									C12orf30	1.88807	1.29278
211136_s_at	CLPTM1	1209	2.05264	0.744184			238437_at	ZNF805	390980	2.0155	1.29278									ALG10	1.88794	2.07926
219299_at	TRMT12	55039	2.05245	0.744184			219050_s_at	ZNHIT2	741	4.33614	0									C1orf55	1.88793	3.37367
203391_at	FKBP2	2286	2.05239	1.29278			65133_i_at	ZNHIT4	83444	2.25728	0.44703									TUBB2A	1.88739	3.37367
235918_x_at			2.05228	1.29278			223639_s_at	ZNRD1	30834	2.27776	0.744184									LOC339229	1.88724	3.37367
207253_s_at	UBN1	29855	2.05182	2.07926			226360_at	ZNRF3	84133	2.27902	0.744184									LRRC8D	1.88708	1.29278
201888_s_at	IL13RA1	3597	2.05177	1.29278			237335_at	ZP1	22917	2.63477	2.07926									PPP1R13L	1.88678	7.74949
202993_at	ILVBL	10994	2.0515	0.744184			213097_s_at	ZRF1	27000	2.50687	0.288649									236372_at	1.88676	5.19491
212419_at	C10orf56	219654	2.05129	2.07926			226208_at	ZSWIM6	57688	2.23258	1.29278									CASKIN2	1.88669	1.29278
222006_at	LETM1	3954	2.05112	0.744184			211950_at	ZUBR1	23352	2.07443	0.44703									TPR /// BTRC	1.88621	2.07926
208847_s_at	ADH5	128	2.05109	1.29278			239591_at			14.1688	3.37367									TMEM43	1.88608	1.29278
201471_s_at	SQSTM1	8878	2.05089	1.29278			226034_at			10.0663	2.07926									TMEM24	1.88597	3.37367
208974_x_at	KPNB1	3837	2.05034	1.29278			238813_at			7.32657	0									ZNF33A	1.88532	2.07926
221432_s_at	SLC25A28	81894	2.04934	0.744184			240533_at			5.8691	1.29278									KIAA0179	1.88468	2.07926
210448_s_at	P2RX5	5026	2.04925	0.744184			1563329_s_at			5.76989	1.29278									NFX1	1.88459	2.07926
204512_at	HIVEP1	3096	2.04889	0.744184			228188_at			5.63983	0									NOG	1.88437	20.6673
201079_at	SYNGR2	9144	2.04862	2.07926			228910_at			5.45318	0.44703									1556216_s_at	1.88436	20.6673
230363_s_at	INPP5F	22876	2.04771	1.29278			228955_at			5.33687	0.147385									PTPLB	1.88419	1.29278
202406_s_at	TIAL1	7073	2.04659	0.744184			226333_at			5.0936	0									1557632_at	1.88413	7.74949
240099_at	ARSG	22901	2.04584	3.37367			238831_at			4.83707	0.147385									SVH	1.88338	3.37367
201970_s_at	NASP	4678	2.04552	0.744184			215185_at			4.75588	0.744184									C19orf58	1.88321	5.19491
223950_s_at	FLYWCH1	84256	2.04524	1.29278			239269_at			4.66986	2.07926									LOC728723	1.88294	11.3205
216338_s_at	YIPF3	25844	2.04523	0.744184			230227_at			4.52243	0.744184									1556186_s_at	1.8823	2.07926
224947_at	RNF26	79102	2.04401	3.37367			1556121_at			4.48234	0									236045_x_at	1.88191	2.07926
223156_at	MRPS23	51649	2.04343	0.744184			239615_at			4.43003	0.744184									YWHAB	1.88173	0.744184
218829_s_at	CHD7	55636	2.04329	2.07926			213383_at			4.26031	0									KRTCAP3	1.88106	15.5629
224809_x_at	TINF2	26277	2.04322	0.744184			225685_at			4.05919	0.288649									JAK3	1.88103	5.19491
240601_at	RPA3	6119	2.04315	1.29278			228108_at			4.02937	0.288649									ASB9	1.88088	5.19491
205457_at	C6orf106	64771	2.04265	2.07926			243323_s_at			4.02857	0.744184									SSR1	1.88082	2.07926
202389_s_at	HD	3064	2.04254	1.29278			233814_at			3.96934	3.37367									SETD3	1.88075	1.29278
205010_at	GNL3L	54552	2.04162	0.744184			228479_at			3.80131	0.288649									UTP20 /// LOC653877	1.88071	2.07926
1556148_s_at	LOC730116	730116	2.04121	3.37367			242931_at			3.68477	0									PRDM15 /// LOC728766	1.8803	1.29278
203244_at	PEX5	5830	2.04113	2.07926			230090_at			3.6672	2.07926									KIAA0247	1.87924	2.07926
231789_at	PCDHB15	56121	2.04068	0.744184			216636_at			3.63504	3.37367									LOC283951	1.87921	2.07926
221598_s_at	CRSP8	9442	2.04047	3.37367			242007_at			3.63059	0.744184									THYN1	1.878	3.37367
206491_s_at	NAPA	8775	2.04041	1.29278			232277_at			3.57464	1.29278									LZTS1	1.8779	3.37367
225669_at	IFNAR1	3454	2.04002	3.37367			223839_s_at			3.46516	1.29278									PSMD13	1.87787	1.29278
203721_s_at	UTP18	51096	2.03996	0.744184			242250_at			3.45101	0.288649									NRD1	1.87772	2.07926
215615_x_at	RERE	473	2.03994	2.07926			207731_at			3.42895	0.147385									227306_at	1.87764	3.37367
222303_at			2.03973	1.29278			227361_at			3.42888	1.29278									MFHAS1	1.87705	2.07926
209287_s_at	CDC42EP3	10602	2.0397	3.37367			1556997_a_at			3.36342	0.44703									AHCY	1.87668	2.07926
218859_s_at	ESF1	51575	2.03838	1.29278			217694_at			3.36283	3.37367									CTA-221G9.4	1.87593	5.19491
242648_at	KLHL8	57563	2.03831	0.744184			225345_s_at			3.31483	0									GMPPA	1.87581	1.29278
1552632_a_at	ARSG	22901	2.03816	2.07926			228724_at			3.28723	0.44703									OXER1	1.8749	15.5629
201440_at	DDX23	9416	2.03814	1.29278			1565558_at			3.27139	0.288649									PLP2	1.87489	3.37367
1554095_at	LOC727871 /// LOC730348 /// LOC732019	727871 /// 730348 /// 732019	2.0377	0.744184			232715_at			3.26002	3.37367									HYPK	1.87444	0.744184
217756_x_at	SERF2	10169	2.03752	3.37367			1561893_at			3.21902	0.288649									TUT1	1.87423	11.3205
213187_x_at	FTL	2512	2.03744	1.29278			1562921_at			3.2072	1.29278									USP45	1.87422	3.37367
217835_x_at	C20orf24	55969	2.03719	1.29278			233506_at			3.19777	3.37367									DNAJB9	1.87416	1.29278
222451_s_at	ZDHHC9	51114	2.0366	1.29278			235938_at			3.17943	1.29278									RABGEF1	1.87392	11.3205
224566_at	TncRNA	283131	2.03641	3.37367			237489_at			3.09411	1.29278									SEPX1	1.87365	7.74949
209402_s_at	SLC12A4	6560	2.03593	1.29278			236066_at			3.05072	0.147385									PTTG1IP	1.87364	2.07926
209117_at	WBP2	23558	2.03589	1.29278			236125_at			3.03737	0.744184									TNFRSF10D	1.8734	2.07926
207233_s_at	MITF	4286	2.03502	1.29278			225611_at			3.02206	0.44703									RRBP1	1.87326	3.37367
1566480_x_at	FLJ35848	284071	2.035	0.744184			244040_at			3.00257	1.29278									CPEB1	1.8728	15.5629
214948_s_at	TMF1	7110	2.03487	0.44703			1559116_s_at			2.97671	2.07926									PNN	1.87274	2.07926
230047_at	FLJ32810	143872	2.0334	0.744184			230354_at			2.97003	0.744184									244204_at	1.87228	5.19491
221683_s_at	CEP290	80184	2.03306	2.07926			244116_at			2.96067	2.07926									CCDC34	1.87216	1.29278
209024_s_at	SYNCRIP	10492	2.03228	1.29278			1566158_at			2.93039	0.744184									TTC15	1.87177	2.07926
227718_at	PURB	5814	2.03212	1.29278			237261_at			2.90269	0.744184									OGFR	1.87163	3.37367
209489_at	CUGBP1	10658	2.03191	1.29278			238289_at			2.88553	1.29278									LAMP1	1.87148	0.744184
222815_at	RNF12	51132	2.03165	2.07926			234985_at			2.88121	2.07926									PSMC6	1.8714	2.07926
217944_at	POMGNT1	55624	2.03158	1.29278			238879_at			2.86678	0.44703									LOC644246	1.87091	11.3205
232205_at	RYK	6259	2.03024	3.37367			221765_at			2.86271	3.37367									PPM1G	1.87049	1.29278
208676_s_at	DLST /// PA2G4	1743 /// 5036	2.03002	1.29278			1559030_a_at			2.84635	2.07926									RBBP7	1.86962	5.19491
201199_s_at	PSMD1	5707	2.02964	0.744184			230680_at			2.83446	2.07926									RACGAP1	1.86954	1.29278
201925_s_at	CD55	1604	2.02935	1.29278			235146_at			2.81894	1.29278									ALDH1B1	1.8695	7.74949
211984_at	CALM1	801	2.02908	2.07926			243465_at			2.81719	0.44703									NARG1	1.8686	3.37367
214356_s_at	KIAA0368	23392	2.02875	0.744184			222365_at			2.8021	3.37367									RAE1	1.86799	1.29278
203019_x_at	SSX2IP	117178	2.02839	2.07926			1559020_a_at			2.80083	0.744184									PDAP1	1.86777	11.3205
1556059_s_at	SPEN	23013	2.02796	1.29278			238044_at			2.79289	0.744184									FZD8	1.86723	2.07926
201932_at	LRRC41	10489	2.0279	0.744184			242834_at			2.7847	0.44703									CDC14B	1.86703	11.3205
212990_at	SYNJ1	8867	2.02732	1.29278			239253_at			2.78228	3.37367									212303_x_at	1.86674	2.07926
209533_s_at	PLAA	9373	2.02702	1.29278			243858_at			2.77581	0.44703									PPAPDC1B	1.86673	5.19491
221580_s_at	JOSD3	79101	2.0267	0.744184			228907_at			2.76275	1.29278									238758_at	1.86663	11.3205
240498_at	ETV6	2120	2.02665	1.29278			236261_at			2.76028	0.744184									APEH	1.86599	2.07926
237383_at	AFF1	4299	2.0265	1.29278			244834_at			2.75581	0.744184									NCBP2	1.86573	2.07926
226509_at	ZNF641	121274	2.02519	2.07926			228655_at			2.73744	0.288649									USP10	1.86552	5.19491
238140_at	ARV1	64801	2.02487	1.29278			212976_at			2.73613	2.07926									CUL4A	1.86522	1.29278
210396_s_at	CTNNB1 /// LOC440354 /// BOLA2 /// LOC595101	1499 /// 440354 /// 552900 /// 595101	2.02466	2.07926			226262_at			2.71443	0.44703									PSMD14	1.86468	2.07926
216260_at	DICER1	23405	2.02461	1.29278			1561300_at			2.7105	2.07926									NHEJ1	1.86324	0.744184
227207_x_at	ZNF213	7760	2.02443	0.744184			242067_at			2.68562	2.07926									USP36	1.86316	3.37367
1554597_at			2.02439	0.744184			235798_at			2.68317	0.744184									1561463_at	1.86284	11.3205
212422_at	PDCD11	22984	2.02417	0.744184			235825_at			2.65889	1.29278									1558804_at	1.86281	7.74949
213359_at	HNRPD	3184	2.0238	1.29278			242582_at			2.63734	0.744184									1557507_at	1.86279	7.74949
214246_x_at	MINK1	50488	2.02334	0.744184			235295_at			2.632	1.29278									229869_at	1.86268	11.3205
211015_s_at	HSPA4	3308	2.02326	1.29278			239488_at			2.61365	2.07926									ZNF131	1.86261	3.37367
223048_at	FLJ20487	54949	2.02313	1.29278			225007_at			2.58842	0.744184									KIAA0913	1.86254	0.744184
225750_at			2.02245	1.29278			238186_at			2.54396	1.29278									GPAA1	1.86245	0.744184
202475_at	TMEM147	10430	2.02221	1.29278			228962_at			2.5428	0.744184									KIAA0513	1.86211	1.29278
225459_at	AMOTL1	154810	2.02213	0.744184			236468_at			2.53109	2.07926									TNPO1	1.86192	1.29278
226750_at	LARP2	55132	2.02203	1.29278			228562_at			2.50724	0.744184									CKAP4	1.86179	1.29278
219933_at	GLRX2	51022	2.0219	0.744184			242826_at			2.50632	0.44703									PSMB4	1.86127	1.29278
202256_at	CD2BP2	10421	2.02109	0.744184			229572_at			2.50111	0.288649									PIK3CB	1.86123	1.29278
209180_at	RABGGTB	5876	2.02075	3.37367			229653_at			2.49442	0.744184									1557878_at	1.86118	1.29278
1557105_a_at			2.02037	3.37367			1556082_a_at			2.47905	0.744184									RXFP2	1.86101	11.3205
226604_at	TMTC3	160418	2.02011	1.29278			226725_at			2.45947	0.147385									231039_at	1.86097	5.19491
218974_at	FLJ10159	55084	2.0201	0.288649			217626_at			2.45887	2.07926									DNAJA1	1.86053	5.19491
[truncated: 7,151 more rows]

## Sheet: mas5 down
This is MAS5 Samr 500 down regulated in patients genes - using 5% FDR 1.5FC							This is MAS5 Samr 500 down regulated in patients genes - using 5% FDR 2FC							3 fold list							This is MAS5 Samr 500 down regulated in patients genes only (all)
Probe set	Gene Symbol	Entrez Gene	Fold Change	Fold Change	q-value(%)		Probe set	Gene Symbol	Entrez Gene	Fold Change	Fold Change	q-value(%)		Probe set	Gene Symbol	Entrez Gene	Fold Change	Fold Change	q-value(%)		Gene Symbol	Fold Change	q-value(%)
236028_at	IBSP	3381	0.0357822	-27.9469	0.44703		209994_s_at	ABCB1 /// ABCB4	5243 /// 5244	0.305893	-3.26911	0.44703		236028_at	IBSP	3381	0.0357822	-27.9469	0.44703		IBSP	-27.9469	0.44703
215795_at	MYH7B	57644	0.0380621	-26.2729	0		1570505_at	ABCB4	5244	0.147187	-6.79408	0		215795_at	MYH7B	57644	0.0380621	-26.2729	0		MYH7B	-26.2729	0
206349_at	LGI1	9211	0.0392876	-25.4533	0		207819_s_at	ABCB4	5244	0.178957	-5.58792	0		206349_at	LGI1	9211	0.0392876	-25.4533	0		LGI1	-25.4533	0
210067_at	AQP4	361	0.0466745	-21.425	0		215559_at	ABCC6	368	0.303111	-3.29913	3.37367		210067_at	AQP4	361	0.0466745	-21.425	0		AQP4	-21.425	0
210068_s_at	AQP4	361	0.056315	-17.7572	0		225747_at	ABCD4 /// COQ10A	5826 /// 93058	0.282006	-3.54603	0		210068_s_at	AQP4	361	0.056315	-17.7572	0		LOC729534	-17.4727	0
244572_at	LOC729534	729534	0.0572322	-17.4727	0		1552732_at	ABRA	137735	0.349485	-2.86136	0.288649		244572_at	LOC729534	729534	0.0572322	-17.4727	0		C5orf13	-15.8846	0
201309_x_at	C5orf13	9315	0.0629541	-15.8846	0		1552731_at	ABRA	137735	0.421252	-2.37388	0.744184		201309_x_at	C5orf13	9315	0.0629541	-15.8846	0		C3orf43	-13.4793	0
226228_at	AQP4	361	0.0691896	-14.453	0		1555321_at	ACOT11	26027	0.24772	-4.03681	2.07926		226228_at	AQP4	361	0.0691896	-14.453	0		CA14	-12.7545	0
201310_s_at	C5orf13	9315	0.0737058	-13.5674	0		214763_at	ACOT11	26027	0.358556	-2.78896	2.07926		201310_s_at	C5orf13	9315	0.0737058	-13.5674	0		CAPN6	-12.2258	0
1559429_a_at	C3orf43	255798	0.0741876	-13.4793	0		229725_at	ACSL6	23305	0.305876	-3.2693	0.44703		1559429_a_at	C3orf43	255798	0.0741876	-13.4793	0		FLJ39575	-12.0162	0
219464_at	CA14	23632	0.0784034	-12.7545	0		211207_s_at	ACSL6	23305	0.407181	-2.45591	2.07926		219464_at	CA14	23632	0.0784034	-12.7545	0		C21orf82	-11.452	0
210066_s_at	AQP4	361	0.0810906	-12.3319	0		203864_s_at	ACTN2	88	0.455889	-2.19352	0.744184		210066_s_at	AQP4	361	0.0810906	-12.3319	0		ITGB6	-10.9544	0
202965_s_at	CAPN6	827	0.0817941	-12.2258	0		206891_at	ACTN3	89	0.169071	-5.91466	1.29278		202965_s_at	CAPN6	827	0.0817941	-12.2258	0		PPP1R1C	-10.3606	0
239203_at	FLJ39575	286006	0.0832211	-12.0162	0		209765_at	ADAM19	8728	0.434802	-2.2999	0.744184		239203_at	FLJ39575	286006	0.0832211	-12.0162	0		IFIT1	-10.0364	0
237326_at	C21orf82	114036	0.0873212	-11.452	0		226071_at	ADAMTSL4	54507	0.369151	-2.70892	0.744184		237326_at	C21orf82	114036	0.0873212	-11.452	0		CTXN3	-7.87092	0
1569852_at	FLJ39575	286006	0.0902527	-11.08	0		213245_at	ADCY1	107	0.462816	-2.16069	2.07926		1569852_at	FLJ39575	286006	0.0902527	-11.08	0		239357_at	-7.75769	0
208084_at	ITGB6	3694	0.0912877	-10.9544	0		227198_at	AFF3	3899	0.473015	-2.1141	3.37367		208084_at	ITGB6	3694	0.0912877	-10.9544	0		TAL2	-7.34013	0
1555462_at	PPP1R1C	151242	0.0965194	-10.3606	0		203566_s_at	AGL	178	0.408791	-2.44624	0.44703		1555462_at	PPP1R1C	151242	0.0965194	-10.3606	0		IL17D	-7.10385	0
203153_at	IFIT1	3434	0.0996373	-10.0364	0		222930_s_at	AGMAT	79814	0.262669	-3.80708	0		203153_at	IFIT1	3434	0.0996373	-10.0364	0		LOC285419	-6.91819	0
208083_s_at	ITGB6	3694	0.113239	-8.83084	0		1556211_a_at	AIG1	51390	0.173777	-5.75449	0		208083_s_at	ITGB6	3694	0.113239	-8.83084	0		FBP2	-6.86923	0
231391_at	CTXN3	613212	0.12705	-7.87092	0		1556210_at	AIG1	51390	0.25302	-3.95226	0.147385		231391_at	CTXN3	613212	0.12705	-7.87092	0		ABCB4	-6.79408	0
239357_at			0.128904	-7.75769	0		232810_at	AIG1	51390	0.289401	-3.45541	0		239357_at			0.128904	-7.75769	0		ATP2B2	-6.74926	0
1553593_a_at	TAL2	6887	0.136237	-7.34013	0		223136_at	AIG1	51390	0.302026	-3.31097	0		1553593_a_at	TAL2	6887	0.136237	-7.34013	0		FRAS1	-6.67119	0
227401_at	IL17D	53342	0.140769	-7.10385	0		230520_at	AIG1	51390	0.477059	-2.09618	2.07926		227401_at	IL17D	53342	0.140769	-7.10385	0		DHRS7C	-6.66091	0
1563462_at	LOC285419	285419	0.144546	-6.91819	0		207016_s_at	ALDH1A2	8854	0.338797	-2.95162	0.288649		1563462_at	LOC285419	285419	0.144546	-6.91819	0		1564807_at	-6.48247	0
206844_at	FBP2	8789	0.145577	-6.86923	0		209424_s_at	AMACR	23600	0.403586	-2.47779	1.29278		206844_at	FBP2	8789	0.145577	-6.86923	0		SCTR	-6.4444	11.3205
1570505_at	ABCB4	5244	0.147187	-6.79408	0		209426_s_at	AMACR	23600	0.463953	-2.15539	2.07926		1570505_at	ABCB4	5244	0.147187	-6.79408	0		LMCD1	-6.3652	0
204685_s_at	ATP2B2	491	0.148164	-6.74926	0		206121_at	AMPD1	270	0.458839	-2.17941	1.29278		204685_s_at	ATP2B2	491	0.148164	-6.74926	0		LOH3CR2A	-6.01232	0
236573_at	MIB1	57534	0.149328	-6.69665	0		205609_at	ANGPT1	284	0.288924	-3.46111	0.147385		236573_at	MIB1	57534	0.149328	-6.69665	0		236038_at	-5.96217	0
226145_s_at	FRAS1	80144	0.149898	-6.67119	0		205608_s_at	ANGPT1	284	0.404908	-2.46969	0.44703		226145_s_at	FRAS1	80144	0.149898	-6.67119	0		NPY6R	-5.94867	0
230915_at	DHRS7C	201140	0.15013	-6.66091	0		205389_s_at	ANK1	286	0.369603	-2.70561	0.147385		230915_at	DHRS7C	201140	0.15013	-6.66091	0		NOV	-5.91476	0.147385
210906_x_at	AQP4	361	0.150504	-6.64433	0		208353_x_at	ANK1	286	0.383555	-2.60719	0.288649		210906_x_at	AQP4	361	0.150504	-6.64433	0		ACTN3	-5.91466	1.29278
213268_at	CAMTA1	23261	0.152166	-6.57179	0		208352_x_at	ANK1	286	0.408964	-2.4452	0.44703		213268_at	CAMTA1	23261	0.152166	-6.57179	0		FAM7A2	-5.89004	0
1564807_at			0.154262	-6.48247	0		207087_x_at	ANK1	286	0.422745	-2.36549	0.744184		1564807_at			0.154262	-6.48247	0		AIG1	-5.75449	0
218574_s_at	LMCD1	29995	0.157104	-6.3652	0		205391_x_at	ANK1	286	0.422772	-2.36534	0.44703		218574_s_at	LMCD1	29995	0.157104	-6.3652	0		MDFIC	-5.73544	0
220244_at	LOH3CR2A	29931	0.166325	-6.01232	0		223092_at	ANKH	56172	0.355091	-2.81618	0		220244_at	LOH3CR2A	29931	0.166325	-6.01232	0		PRR16	-5.70157	0
236038_at			0.167724	-5.96217	0		244239_at	ANKH	56172	0.373676	-2.67611	0.744184		236038_at			0.167724	-5.96217	0		KCNN2	-5.63714	0
236860_at	NPY6R	4888	0.168105	-5.94867	0		220076_at	ANKH	56172	0.388355	-2.57496	0.744184		236860_at	NPY6R	4888	0.168105	-5.94867	0		LUM	-5.60066	0
204501_at	NOV	4856	0.169068	-5.91476	0.147385		223093_at	ANKH	56172	0.443392	-2.25534	0.288649		204501_at	NOV	4856	0.169068	-5.91476	0.147385		LOC151121	-5.47904	0
206891_at	ACTN3	89	0.169071	-5.91466	1.29278		223094_s_at	ANKH	56172	0.447544	-2.23442	0.44703		206891_at	ACTN3	89	0.169071	-5.91466	1.29278		IRS1	-5.44829	0
1558750_a_at	FAM7A2	89839	0.169778	-5.89004	0		213419_at	APBB2	323	0.396386	-2.52279	0.744184		1558750_a_at	FAM7A2	89839	0.169778	-5.89004	0		237222_at	-5.35602	0
226535_at	STRN3	29966	0.171774	-5.8216	0		40148_at	APBB2	323	0.48036	-2.08177	2.07926		226535_at	STRN3	29966	0.171774	-5.8216	0		LOC646736 /// LOC649848	-5.3384	0
1556211_a_at	AIG1	51390	0.173777	-5.75449	0		244166_at	APLN	8862	0.469467	-2.13007	2.07926		1556211_a_at	AIG1	51390	0.173777	-5.75449	0		FLJ40852	-5.27615	0
217599_s_at	MDFIC	29969	0.174355	-5.73544	0		206160_at	APOBEC2	10930	0.410681	-2.43498	0.44703		217599_s_at	MDFIC	29969	0.174355	-5.73544	0		SRD5A2L2	-5.25053	0.147385
220014_at	PRR16	51334	0.17539	-5.70157	0		1554634_at	APRIN	23047	0.397472	-2.5159	1.29278		220014_at	PRR16	51334	0.17539	-5.70157	0		PPM2C	-5.1601	0
220116_at	KCNN2	3781	0.177395	-5.63714	0		210067_at	AQP4	361	0.0466745	-21.425	0		220116_at	KCNN2	3781	0.177395	-5.63714	0		OTUD1	-5.04548	0
201744_s_at	LUM	4060	0.17855	-5.60066	0		210068_s_at	AQP4	361	0.056315	-17.7572	0		201744_s_at	LUM	4060	0.17855	-5.60066	0		HDAC9	-4.97031	0
214321_at	NOV	4856	0.178681	-5.59658	0		226228_at	AQP4	361	0.0691896	-14.453	0		214321_at	NOV	4856	0.178681	-5.59658	0		HCN1	-4.94535	0.147385
207819_s_at	ABCB4	5244	0.178957	-5.58792	0		210066_s_at	AQP4	361	0.0810906	-12.3319	0		207819_s_at	ABCB4	5244	0.178957	-5.58792	0		C3orf45	-4.94093	0
230424_at	C5orf13	9315	0.18007	-5.55339	0		210906_x_at	AQP4	361	0.150504	-6.64433	0		230424_at	C5orf13	9315	0.18007	-5.55339	0		TMEM46	-4.9384	0
1560750_at	LOC151121	151121	0.182514	-5.47904	0		203946_s_at	ARG2	384	0.383813	-2.60543	3.37367		1560750_at	LOC151121	151121	0.182514	-5.47904	0		221648_s_at	-4.87272	0
1558645_at	MIB1	57534	0.18352	-5.449	0		225166_at	ARHGAP18	93663	0.421417	-2.37295	3.37367		1558645_at	MIB1	57534	0.18352	-5.449	0		C1orf127	-4.84477	0
204686_at	IRS1	3667	0.183544	-5.44829	0		221030_s_at	ARHGAP24	83478	0.3741	-2.67308	0.288649		204686_at	IRS1	3667	0.183544	-5.44829	0		SFRP4	-4.83229	0.288649
237222_at			0.186706	-5.35602	0		1568696_at	ARMETL1	441549	0.494521	-2.02216	2.07926		237222_at			0.186706	-5.35602	0		CALML6	-4.80048	0.147385
1570289_at	LOC646736 /// LOC649848	646736 /// 649848	0.187322	-5.3384	0		238878_at	ARX	170302	0.493802	-2.0251	2.07926		1570289_at	LOC646736 /// LOC649848	646736 /// 649848	0.187322	-5.3384	0		229024_at	-4.78387	0
1555370_a_at	CAMTA1	23261	0.188031	-5.31827	0		210980_s_at	ASAH1	427	0.492391	-2.03091	2.07926		1555370_a_at	CAMTA1	23261	0.188031	-5.31827	0		OGN	-4.77613	5.19491
1553634_a_at	FLJ40852	285962	0.189532	-5.27615	0		1553074_at	ASB11	140456	0.371009	-2.69535	0.744184		1553634_a_at	FLJ40852	285962	0.189532	-5.27615	0		SLIC1	-4.74728	0
241961_at	SRD5A2L2	253017	0.190457	-5.25053	0.147385		1564679_at	ASB15	142685	0.240335	-4.16085	0.147385		241961_at	SRD5A2L2	253017	0.190457	-5.25053	0.147385		228807_at	-4.67928	0
222572_at	PPM2C	54704	0.193795	-5.1601	0		237721_s_at	ASB4	51666	0.336669	-2.97027	0.288649		222572_at	PPM2C	54704	0.193795	-5.1601	0		P2RY1	-4.6619	0
218273_s_at	PPM2C	54704	0.195733	-5.109	0		217228_s_at	ASB4	51666	0.435671	-2.29531	2.07926		218273_s_at	PPM2C	54704	0.195733	-5.109	0		MLF1	-4.64273	0
226140_s_at	OTUD1	220213	0.198197	-5.04548	0		208481_at	ASB4	51666	0.455507	-2.19536	3.37367		226140_s_at	OTUD1	220213	0.198197	-5.04548	0		PGAM2	-4.6413	0
205659_at	HDAC9	9734	0.201195	-4.97031	0		206030_at	ASPA	443	0.323863	-3.08773	0		205659_at	HDAC9	9734	0.201195	-4.97031	0		LMOD1	-4.63198	0
1556351_at	HCN1	348980	0.20221	-4.94535	0.147385		219087_at	ASPN	54829	0.351706	-2.84329	0.44703		1556351_at	HCN1	348980	0.20221	-4.94535	0.147385		NDUFC1	-4.61746	0
237024_at	C3orf45	132228	0.202391	-4.94093	0		220556_at	ATP1B4	23439	0.332377	-3.00863	0.288649		237024_at	C3orf45	132228	0.202391	-4.94093	0		MASP1	-4.56549	0.147385
230493_at	TMEM46	387914	0.202495	-4.9384	0		204685_s_at	ATP2B2	491	0.148164	-6.74926	0		230493_at	TMEM46	387914	0.202495	-4.9384	0		RGS3	-4.55424	0
216120_s_at	ATP2B2	491	0.203486	-4.91435	0		216120_s_at	ATP2B2	491	0.203486	-4.91435	0		216120_s_at	ATP2B2	491	0.203486	-4.91435	0		COL3A1	-4.52561	0.147385
236374_at	CTXN3	613212	0.203522	-4.91346	0		211586_s_at	ATP2B2	491	0.230156	-4.34488	0		236374_at	CTXN3	613212	0.203522	-4.91346	0		TMEM182	-4.51916	0
233949_s_at	MYH7B	57644	0.203908	-4.90416	0		231484_at	ATP8A1	10396	0.371789	-2.6897	2.07926		233949_s_at	MYH7B	57644	0.203908	-4.90416	0		TYRP1	-4.49856	0.147385
221648_s_at			0.205224	-4.87272	0		226302_at	ATP8B1	5205	0.445841	-2.24295	2.07926		221648_s_at			0.205224	-4.87272	0		SEMA6D	-4.44151	0
1553444_a_at	C1orf127	148345	0.206408	-4.84477	0		1565804_at	ATXN1	6310	0.48264	-2.07194	2.07926		1553444_a_at	C1orf127	148345	0.206408	-4.84477	0		SEZ6	-4.43672	0
204051_s_at	SFRP4	6424	0.206941	-4.83229	0.288649		1553691_at	B3GALNT2	148789	0.474667	-2.10674	3.37367		204051_s_at	SFRP4	6424	0.206941	-4.83229	0.288649		CXXC6	-4.43451	0
1552402_at	CALML6	163688	0.208313	-4.80048	0.147385		205638_at	BAI3	577	0.416406	-2.4015	3.37367		1552402_at	CALML6	163688	0.208313	-4.80048	0.147385		XPO4	-4.42893	0
229024_at			0.209036	-4.78387	0		203684_s_at	BCL2	596	0.230637	-4.33582	0.288649		229024_at			0.209036	-4.78387	0		237244_at	-4.4238	0
1563641_a_at	SLIC1	124460	0.210647	-4.74728	0		203685_at	BCL2	596	0.372692	-2.68318	0.288649		1563641_a_at	SLIC1	124460	0.210647	-4.74728	0		DIXDC1	-4.4213	0
228807_at			0.213708	-4.67928	0		223185_s_at	BHLHB3	79365	0.242619	-4.12169	0.288649		228807_at			0.213708	-4.67928	0		231035_s_at	-4.40936	0
231925_at	P2RY1	5028	0.214505	-4.6619	0		221530_s_at	BHLHB3	79365	0.338275	-2.95617	0		231925_at	P2RY1	5028	0.214505	-4.6619	0		RNF150	-4.33888	0
204783_at	MLF1	4291	0.215391	-4.64273	0		231243_s_at	BHLHB3	79365	0.40856	-2.44762	2.07926		204783_at	MLF1	4291	0.215391	-4.64273	0		214862_x_at	-4.2768	0.147385
205736_at	PGAM2	5224	0.215457	-4.6413	0		241440_at	BOLA2 /// DKFZp547E087	283846 /// 552900	0.403081	-2.48089	3.37367		205736_at	PGAM2	5224	0.215457	-4.6413	0		PVALB	-4.25221	3.37367
211562_s_at	LMOD1	25802	0.21589	-4.63198	0		201235_s_at	BTG2	7832	0.339246	-2.94771	0.44703		211562_s_at	LMOD1	25802	0.21589	-4.63198	0		PPP1R3A	-4.24895	0
232146_at	NDUFC1	4717	0.216569	-4.61746	0		231196_x_at	C10orf51	387644	0.388655	-2.57298	3.37367		232146_at	NDUFC1	4717	0.216569	-4.61746	0		227061_at	-4.22017	0.288649
1554867_a_at	PRR16	51334	0.218728	-4.5719	0		232456_at	C10orf71	118461	0.437081	-2.28791	0.744184		1554867_a_at	PRR16	51334	0.218728	-4.5719	0		VMO1	-4.20889	45.7851
213749_at	MASP1	5648	0.219035	-4.56549	0.147385		1557544_at	C10orf80	159686	0.358382	-2.79032	3.37367		213749_at	MASP1	5648	0.219035	-4.56549	0.147385		MYOZ3	-4.1638	0
203823_at	RGS3	5998	0.219575	-4.55424	0		221599_at	C11orf67	28971	0.329019	-3.03934	0		203823_at	RGS3	5998	0.219575	-4.55424	0		ASB15	-4.16085	0.147385
211161_s_at	COL3A1	1281	0.220965	-4.52561	0.147385		221600_s_at	C11orf67	28971	0.37541	-2.66376	0		211161_s_at	COL3A1	1281	0.220965	-4.52561	0.147385		1563386_at	-4.15187	0.288649
1553301_a_at	TMEM182	130827	0.22128	-4.51916	0		229778_at	C12orf39	80763	0.242053	-4.13133	0		1553301_a_at	TMEM182	130827	0.22128	-4.51916	0		MYOM1	-4.1369	0
205694_at	TYRP1	7306	0.222293	-4.49856	0.147385		1552400_a_at	C15orf27	123591	0.409286	-2.44328	0.744184		205694_at	TYRP1	7306	0.222293	-4.49856	0.147385		C12orf39	-4.13133	0
222344_at	C5orf13	9315	0.22237	-4.49701	0		207996_s_at	C18orf1	753	0.282062	-3.54532	0		222344_at	C5orf13	9315	0.22237	-4.49701	0		PDZRN3	-4.1018	0
226492_at	SEMA6D	80031	0.225148	-4.44151	0		242551_at	C18orf1	753	0.363361	-2.75208	0.147385		226492_at	SEMA6D	80031	0.225148	-4.44151	0		ACOT11	-4.03681	2.07926
243429_at	SEZ6	124925	0.225392	-4.43672	0		209574_s_at	C18orf1	753	0.364652	-2.74234	0.147385		243429_at	SEZ6	124925	0.225392	-4.43672	0		FNDC1	-3.95402	0.288649
228906_at	CXXC6	80312	0.225504	-4.43451	0		1553444_a_at	C1orf127	148345	0.206408	-4.84477	0		228906_at	CXXC6	80312	0.225504	-4.43451	0		FILIP1L	-3.92997	0
222649_at	XPO4	64328	0.225788	-4.42893	0		227285_at	C1orf51	148523	0.488351	-2.04771	1.29278		222649_at	XPO4	64328	0.225788	-4.42893	0		239398_at	-3.88958	0
237244_at			0.22605	-4.4238	0		220988_s_at	C1QTNF3	114899	0.377996	-2.64553	2.07926		237244_at			0.22605	-4.4238	0		SEC14L5	-3.8894	0
214724_at	DIXDC1	85458	0.226178	-4.4213	0		1561677_at	C20orf133	140733	0.475343	-2.10374	3.37367		214724_at	DIXDC1	85458	0.226178	-4.4213	0		LOC400258	-3.8791	0.147385
231035_s_at			0.22679	-4.40936	0		232892_at	C20orf166	128826	0.319917	-3.12581	0.744184		231035_s_at			0.22679	-4.40936	0		PER3	-3.87648	0
243623_at	PIAS2	9063	0.229836	-4.35093	0.147385		1553311_at	C20orf197	284756	0.340514	-2.93674	0.744184		243623_at	PIAS2	9063	0.229836	-4.35093	0.147385		TLE1	-3.86662	0
211586_s_at	ATP2B2	491	0.230156	-4.34488	0		234654_at	C20orf4	25980	0.434461	-2.3017	3.37367		211586_s_at	ATP2B2	491	0.230156	-4.34488	0		CSRP3	-3.84501	0.147385
227657_at	RNF150	57484	0.230474	-4.33888	0		221211_s_at	C21orf7	56911	0.397314	-2.5169	1.29278		227657_at	RNF150	57484	0.230474	-4.33888	0		1570469_at	-3.84327	2.07926
203684_s_at	BCL2	596	0.230637	-4.33582	0.288649		237326_at	C21orf82	114036	0.0873212	-11.452	0		203684_s_at	BCL2	596	0.230637	-4.33582	0.288649		229580_at	-3.83238	0.147385
233882_s_at	SEMA6D	80031	0.230796	-4.33283	0.288649		1559429_a_at	C3orf43	255798	0.0741876	-13.4793	0		233882_s_at	SEMA6D	80031	0.230796	-4.33283	0.288649		CX3CR1	-3.82957	0
226279_at	PRSS23	11098	0.23082	-4.33237	0		237024_at	C3orf45	132228	0.202391	-4.94093	0		226279_at	PRSS23	11098	0.23082	-4.33237	0		TMEM159	-3.82883	0
203766_s_at	LMOD1	25802	0.233691	-4.27916	0		223204_at	C4orf18	51313	0.40754	-2.45375	0.744184		203766_s_at	LMOD1	25802	0.233691	-4.27916	0		DACT1	-3.82149	5.19491
214862_x_at			0.23382	-4.2768	0.147385		219872_at	C4orf18	51313	0.420464	-2.37833	3.37367		214862_x_at			0.23382	-4.2768	0.147385		MYOT	-3.80827	0
209525_at	HDGFRP3	50810	0.23405	-4.27258	0		201309_x_at	C5orf13	9315	0.0629541	-15.8846	0		209525_at	HDGFRP3	50810	0.23405	-4.27258	0		AGMAT	-3.80708	0
210444_at	NPY6R	4888	0.235087	-4.25374	0.147385		201310_s_at	C5orf13	9315	0.0737058	-13.5674	0		210444_at	NPY6R	4888	0.235087	-4.25374	0.147385		FBXO40	-3.78479	1.29278
205336_at	PVALB	5816	0.235172	-4.25221	3.37367		230424_at	C5orf13	9315	0.18007	-5.55339	0		205336_at	PVALB	5816	0.235172	-4.25221	3.37367		233805_at	-3.75481	0
206895_at	PPP1R3A	5506	0.235352	-4.24895	0		222344_at	C5orf13	9315	0.22237	-4.49701	0		206895_at	PPP1R3A	5506	0.235352	-4.24895	0		230968_at	-3.7531	0.44703
207213_s_at	USP2	9099	0.235388	-4.24831	0		1568554_x_at	C6orf142	90523	0.304633	-3.28264	2.07926		207213_s_at	USP2	9099	0.235388	-4.24831	0		EYA1	-3.67986	0.44703
227061_at			0.236957	-4.22017	0.288649		226301_at	C6orf192	116843	0.480311	-2.08198	2.07926		227061_at			0.236957	-4.22017	0.288649		CCDC80	-3.66835	0
213955_at	MYOZ3	91977	0.240165	-4.1638	0		242739_at	C6orf201	404220	0.493413	-2.0267	3.37367		213955_at	MYOZ3	91977	0.240165	-4.1638	0		DKK2	-3.63578	2.07926
1564679_at	ASB15	142685	0.240335	-4.16085	0.147385		225604_s_at	C9orf19	152007	0.458449	-2.18127	3.37367		1564679_at	ASB15	142685	0.240335	-4.16085	0.147385		204782_at	-3.59977	0.288649
1563386_at			0.240855	-4.15187	0.288649		212848_s_at	C9orf3	84909	0.414066	-2.41508	0.288649		1563386_at			0.240855	-4.15187	0.288649		1560646_at	-3.58483	0.44703
232871_at	MYOM1	8736	0.241727	-4.1369	0		219464_at	CA14	23632	0.0784034	-12.7545	0		232871_at	MYOM1	8736	0.241727	-4.1369	0		MXRA5	-3.57137	0.44703
233801_s_at	SEMA6D	80031	0.24173	-4.13684	0		204865_at	CA3	761	0.409211	-2.44373	0.744184		233801_s_at	SEMA6D	80031	0.24173	-4.13684	0		EML1	-3.56318	0.44703
229778_at	C12orf39	80763	0.242053	-4.13133	0		217515_s_at	CACNA1S	779	0.460856	-2.16988	0.744184		229778_at	C12orf39	80763	0.242053	-4.13133	0		COL15A1	-3.55125	0
223185_s_at	BHLHB3	79365	0.242619	-4.12169	0.288649		1552402_at	CALML6	163688	0.208313	-4.80048	0.147385		223185_s_at	BHLHB3	79365	0.242619	-4.12169	0.288649		ABCD4 /// COQ10A	-3.54603	0
212915_at	PDZRN3	23024	0.243795	-4.1018	0		213268_at	CAMTA1	23261	0.152166	-6.57179	0		212915_at	PDZRN3	23024	0.243795	-4.1018	0		1569539_at	-3.53937	0.288649
242947_at	DNAJC16	23341	0.24761	-4.03861	0		1555370_a_at	CAMTA1	23261	0.188031	-5.31827	0		242947_at	DNAJC16	23341	0.24761	-4.03861	0		LOC389257	-3.51113	0.147385
1555321_at	ACOT11	26027	0.24772	-4.03681	2.07926		211890_x_at	CAPN3	825	0.376227	-2.65797	0.44703		1555321_at	ACOT11	26027	0.24772	-4.03681	2.07926		1561700_at	-3.49439	0.288649
1553071_a_at	MYOZ3	91977	0.249747	-4.00405	0		214475_x_at	CAPN3	825	0.411945	-2.42751	0.744184		1553071_a_at	MYOZ3	91977	0.249747	-4.00405	0		OR7E47P	-3.49296	0.147385
232384_s_at	SLIC1	124460	0.251233	-3.98038	0		210944_s_at	CAPN3	825	0.481941	-2.07494	2.07926		232384_s_at	SLIC1	124460	0.251233	-3.98038	0		JAK2	-3.47168	0.288649
201852_x_at	COL3A1	1281	0.252668	-3.95776	0		202965_s_at	CAPN6	827	0.0817941	-12.2258	0		201852_x_at	COL3A1	1281	0.252668	-3.95776	0		1570452_at	-3.45072	2.07926
226930_at	FNDC1	84624	0.252907	-3.95402	0.288649		202966_at	CAPN6	827	0.328946	-3.04002	0.44703		226930_at	FNDC1	84624	0.252907	-3.95402	0.288649		NMNAT3	-3.43648	0.147385
1556210_at	AIG1	51390	0.25302	-3.95226	0.147385		208050_s_at	CASP2	835	0.366695	-2.72706	1.29278		1556210_at	AIG1	51390	0.25302	-3.95226	0.147385		FAM83B	-3.41987	1.29278
1553070_a_at	MYOZ3	91977	0.253217	-3.94918	0		219645_at	CASQ1	844	0.311111	-3.21429	0		1553070_a_at	MYOZ3	91977	0.253217	-3.94918	0		GPR133	-3.40536	0.147385
1554966_a_at	FILIP1L	11259	0.254455	-3.92997	0		238363_at	CAT	847	0.498261	-2.00698	2.07926		1554966_a_at	FILIP1L	11259	0.254455	-3.92997	0		1561244_at	-3.40325	2.07926
239398_at			0.257097	-3.88958	0		208204_s_at	CAV3	859	0.492668	-2.02976	1.29278		239398_at			0.257097	-3.88958	0		DKFZp451B082	-3.3887	0.147385
210169_at	SEC14L5	9717	0.257109	-3.8894	0		219611_s_at	CCDC21	64793	0.400821	-2.49488	0.288649		210169_at	SEC14L5	9717	0.257109	-3.8894	0		PHTF2	-3.3779	0.288649
207749_s_at	PPP2R3A	5523	0.257157	-3.88868	0		227818_at	CCDC21	64793	0.464821	-2.15137	1.29278		207749_s_at	PPP2R3A	5523	0.257157	-3.88868	0		229376_at	-3.37677	1.29278
1558421_a_at	LOC400258	400258	0.257792	-3.8791	0.147385		225242_s_at	CCDC80	151887	0.272602	-3.66835	0		1558421_a_at	LOC400258	400258	0.257792	-3.8791	0.147385		229670_at	-3.3592	0
221045_s_at	PER3	8863	0.257966	-3.87648	0		243863_at	CCDC80	151887	0.440515	-2.27007	2.07926		221045_s_at	PER3	8863	0.257966	-3.87648	0		SLC25A30	-3.35808	0.744184
228284_at	TLE1	7088	0.258624	-3.86662	0		208650_s_at	CD24	934	0.32503	-3.07664	3.37367		228284_at	TLE1	7088	0.258624	-3.86662	0		242979_at	-3.3574	0.744184
1556713_at	FANCF	2188	0.259508	-3.85345	0		216379_x_at	CD24	934	0.407835	-2.45197	3.37367		1556713_at	FANCF	2188	0.259508	-3.85345	0		SNAI3	-3.34288	0.288649
205553_s_at	CSRP3	8048	0.260078	-3.84501	0.147385		241929_at	CD36	948	0.32695	-3.05857	0.147385		205553_s_at	CSRP3	8048	0.260078	-3.84501	0.147385		238834_at	-3.32747	0.147385
1570469_at			0.260195	-3.84327	2.07926		209555_s_at	CD36	948	0.429844	-2.32642	2.07926		1570469_at			0.260195	-3.84327	2.07926		LOC339240	-3.3268	40.7922
215218_s_at	WDR62	284403	0.260897	-3.83293	0.147385		205692_s_at	CD38	952	0.331395	-3.01754	0.147385		215218_s_at	WDR62	284403	0.260897	-3.83293	0.147385		238310_at	-3.31829	3.37367
229580_at			0.260934	-3.83238	0.147385		236191_at	CD38	952	0.360876	-2.77104	2.07926		229580_at			0.260934	-3.83238	0.147385		ABCC6	-3.29913	3.37367
205898_at	CX3CR1	1524	0.261126	-3.82957	0		225081_s_at	CDCA7L	55536	0.333741	-2.99633	0		205898_at	CX3CR1	1524	0.261126	-3.82957	0		UNC13C	-3.29068	0.744184
213272_s_at	TMEM159	57146	0.261176	-3.82883	0		204726_at	CDH13	1012	0.381626	-2.62036	0.44703		213272_s_at	TMEM159	57146	0.261176	-3.82883	0		SLC6A1	-3.28745	0.288649
242795_at	MYOT	9499	0.262587	-3.80827	0		244091_at	CDH13	1012	0.479244	-2.08662	1.29278		242795_at	MYOT	9499	0.262587	-3.80827	0		CNN1	-3.2777	7.74949
222930_s_at	AGMAT	79814	0.262669	-3.80708	0		204159_at	CDKN2C	1031	0.456562	-2.19028	3.37367		222930_s_at	AGMAT	79814	0.262669	-3.80708	0		RASL12	-3.27507	0
219892_at	TM6SF1	53346	0.263119	-3.80057	0.147385		220508_at	CESK1	150160	0.340716	-2.935	3.37367		219892_at	TM6SF1	53346	0.263119	-3.80057	0.147385		NIPSNAP3B	-3.27405	0
1556499_s_at	COL1A1	1277	0.263274	-3.79832	0.44703		205393_s_at	CHEK1	1111	0.398698	-2.50816	1.29278		1556499_s_at	COL1A1	1277	0.263274	-3.79832	0.44703		ACSL6	-3.2693	0.44703
209632_at	PPP2R3A	5523	0.263327	-3.79757	0		209763_at	CHRDL1	91851	0.459187	-2.17776	1.29278		209632_at	PPP2R3A	5523	0.263327	-3.79757	0		ABCB1 /// ABCB4	-3.26911	0.44703
1554965_at	FILIP1L	11259	0.263842	-3.79014	0		212308_at	CLASP2	23122	0.464746	-2.15171	2.07926		1554965_at	FILIP1L	11259	0.263842	-3.79014	0		PLN	-3.26836	0.147385
220164_s_at	FBXO40	51725	0.264215	-3.78479	1.29278		212306_at	CLASP2	23122	0.466276	-2.14465	0.44703		220164_s_at	FBXO40	51725	0.264215	-3.78479	1.29278		229327_s_at	-3.26206	0.288649
233805_at			0.266325	-3.75481	0		212309_at	CLASP2	23122	0.494319	-2.02298	1.29278		233805_at			0.266325	-3.75481	0		DOK5	-3.25348	0
230968_at			0.266447	-3.7531	0.44703		208437_at	CLCN1	1180	0.41556	-2.40639	0.744184		230968_at			0.266447	-3.7531	0.44703		236798_at	-3.22492	0
238867_at	TMEM182	130827	0.268652	-3.72228	0		205200_at	CLEC3B	7123	0.354873	-2.81791	0.147385		238867_at	TMEM182	130827	0.268652	-3.72228	0		IL12B	-3.21495	0.44703
215076_s_at	COL3A1	1281	0.268947	-3.71821	0.147385		205830_at	CLGN	1047	0.494347	-2.02287	3.37367		215076_s_at	COL3A1	1281	0.268947	-3.71821	0.147385		CASQ1	-3.21429	0
214608_s_at	EYA1	2138	0.27175	-3.67986	0.44703		218900_at	CNNM4	26504	0.44324	-2.25611	0.744184		214608_s_at	EYA1	2138	0.27175	-3.67986	0.44703		TOB1	-3.2082	0.147385
225242_s_at	CCDC80	151887	0.272602	-3.66835	0		234951_s_at	COL12A1	1303	0.453719	-2.20401	2.07926		225242_s_at	CCDC80	151887	0.272602	-3.66835	0		EPB41L2	-3.18317	0
204784_s_at	MLF1	4291	0.273123	-3.66136	0		203477_at	COL15A1	1306	0.281591	-3.55125	0		204784_s_at	MLF1	4291	0.273123	-3.66136	0		UBE2D1	-3.18316	0.44703
204052_s_at	SFRP4	6424	0.274603	-3.64162	0.744184		1556499_s_at	COL1A1	1277	0.263274	-3.79832	0.44703		204052_s_at	SFRP4	6424	0.274603	-3.64162	0.744184		MPPED2	-3.17195	0
219908_at	DKK2	27123	0.275044	-3.63578	2.07926		202310_s_at	COL1A1	1277	0.419369	-2.38454	1.29278		219908_at	DKK2	27123	0.275044	-3.63578	2.07926		229114_at	-3.16806	0.288649
231036_at	DLG1	1739	0.27697	-3.6105	0.44703		202403_s_at	COL1A2	1278	0.342077	-2.92332	0.288649		231036_at	DLG1	1739	0.27697	-3.6105	0.44703		CYP39A1	-3.1601	0.288649
204782_at			0.277795	-3.59977	0.288649		202404_s_at	COL1A2	1278	0.352847	-2.83409	1.29278		204782_at			0.277795	-3.59977	0.288649		CACNB2	-3.15944	11.3205
1560646_at			0.278953	-3.58483	0.44703		208096_s_at	COL21A1	81578	0.369752	-2.70451	1.29278		1560646_at			0.278953	-3.58483	0.44703		LRP1B	-3.15698	0.147385
209596_at	MXRA5	25878	0.280004	-3.57137	0.44703		211161_s_at	COL3A1	1281	0.220965	-4.52561	0.147385		209596_at	MXRA5	25878	0.280004	-3.57137	0.44703		CYP4Z2P	-3.15507	7.74949
204797_s_at	EML1	2009	0.280648	-3.56318	0.44703		201852_x_at	COL3A1	1281	0.252668	-3.95776	0		204797_s_at	EML1	2009	0.280648	-3.56318	0.44703		MPP7	-3.15095	0.288649
203477_at	COL15A1	1306	0.281591	-3.55125	0		215076_s_at	COL3A1	1281	0.268947	-3.71821	0.147385		203477_at	COL15A1	1306	0.281591	-3.55125	0		MND1	-3.15012	5.19491
225747_at	ABCD4 /// COQ10A	5826 /// 93058	0.282006	-3.54603	0		212489_at	COL5A1	1289	0.372479	-2.68471	1.29278		225747_at	ABCD4 /// COQ10A	5826 /// 93058	0.282006	-3.54603	0		REEP1	-3.14626	0
207996_s_at	C18orf1	753	0.282062	-3.54532	0		212488_at	COL5A1	1289	0.381801	-2.61917	1.29278		207996_s_at	C18orf1	753	0.282062	-3.54532	0		PENK	-3.14086	0.288649
1569539_at			0.282536	-3.53937	0.288649		206353_at	COX6A2	1339	0.465124	-2.14997	1.29278		1569539_at			0.282536	-3.53937	0.288649		SLC25A34	-3.1367	0.288649
211675_s_at	MDFIC	29969	0.283861	-3.52286	0		229228_at	CREB5	9586	0.293792	-3.40376	0.147385		211675_s_at	MDFIC	29969	0.283861	-3.52286	0		MYH8	-3.13556	0.744184
230671_at	LOC389257	389257	0.284808	-3.51113	0.147385		205931_s_at	CREB5	9586	0.325842	-3.06897	0.147385		230671_at	LOC389257	389257	0.284808	-3.51113	0.147385		PTPRR	-3.12806	2.07926
1561700_at			0.286173	-3.49439	0.288649		210262_at	CRISP2	7180	0.457824	-2.18424	3.37367		1561700_at			0.286173	-3.49439	0.288649		C20orf166	-3.12581	0.744184
222304_x_at	OR7E47P	26628	0.28629	-3.49296	0.147385		205553_s_at	CSRP3	8048	0.260078	-3.84501	0.147385		222304_x_at	OR7E47P	26628	0.28629	-3.49296	0.147385		KIAA1109	-3.12454	0.744184
205841_at	JAK2	3717	0.288045	-3.47168	0.288649		215930_s_at	CTAGE5	4253	0.395085	-2.5311	0.44703		205841_at	JAK2	3717	0.288045	-3.47168	0.288649		MLCK	-3.1194	0.288649
205609_at	ANGPT1	284	0.288924	-3.46111	0.147385		204055_s_at	CTAGE5	4253	0.486321	-2.05625	3.37367		205609_at	ANGPT1	284	0.288924	-3.46111	0.147385		PTPN3	-3.10346	0
232810_at	AIG1	51390	0.289401	-3.45541	0		220815_at	CTNNA3	29119	0.399337	-2.50415	2.07926		232810_at	AIG1	51390	0.289401	-3.45541	0		1570246_at	-3.09205	20.6673
1570452_at			0.289795	-3.45072	2.07926		231391_at	CTXN3	613212	0.12705	-7.87092	0		1570452_at			0.289795	-3.45072	2.07926		ASPA	-3.08773	0
211169_s_at	PPP1R3A	5506	0.290921	-3.43736	0.744184		236374_at	CTXN3	613212	0.203522	-4.91346	0		211169_s_at	PPP1R3A	5506	0.290921	-3.43736	0.744184		KRT31	-3.08504	2.07926
243737_at	NMNAT3	349565	0.290996	-3.43648	0.147385		205898_at	CX3CR1	1524	0.261126	-3.82957	0		243737_at	NMNAT3	349565	0.290996	-3.43648	0.147385		TMEM108	-3.07953	0.147385
241208_at	PDLIM5	10611	0.292008	-3.42456	0.44703		209687_at	CXCL12	6387	0.413509	-2.41833	0.44703		241208_at	PDLIM5	10611	0.292008	-3.42456	0.44703		CD24	-3.07664	3.37367
232202_at	FAM83B	222584	0.292408	-3.41987	1.29278		228906_at	CXXC6	80312	0.225504	-4.43451	0		232202_at	FAM83B	222584	0.292408	-3.41987	1.29278		CD36	-3.05857	0.147385
1564984_at	GPR133	283383	0.293654	-3.40536	0.147385		207063_at	CYorf14	55410	0.346365	-2.88713	3.37367		1564984_at	GPR133	283383	0.293654	-3.40536	0.147385		OPCML	-3.05739	0.44703
229228_at	CREB5	9586	0.293792	-3.40376	0.147385		205073_at	CYP2J2	1573	0.334752	-2.98729	0.288649		229228_at	CREB5	9586	0.293792	-3.40376	0.147385		TFRC	-3.05577	1.29278
1561244_at			0.293837	-3.40325	2.07926		220432_s_at	CYP39A1	51302	0.316446	-3.1601	0.288649		1561244_at			0.293837	-3.40325	2.07926		LOC255275	-3.04736	0.288649
1563511_at	DKFZp451B082	401282	0.295098	-3.3887	0.147385		244407_at	CYP39A1	51302	0.445876	-2.24278	3.37367		1563511_at	DKFZp451B082	401282	0.295098	-3.3887	0.147385		PEBP4	-3.04451	0.44703
205842_s_at	JAK2	3717	0.295693	-3.38188	0		231747_at	CYSLTR1	10800	0.437087	-2.28787	3.37367		205842_s_at	JAK2	3717	0.295693	-3.38188	0		C11orf67	-3.03934	0
215286_s_at	PHTF2	57157	0.296042	-3.3779	0.288649		232552_at	DAAM1	23002	0.468548	-2.13425	2.07926		215286_s_at	PHTF2	57157	0.296042	-3.3779	0.288649		DPPA4	-3.03416	7.74949
229376_at			0.296141	-3.37677	1.29278		1560257_at	DAPK2	23604	0.420221	-2.3797	2.07926		229376_at			0.296141	-3.37677	1.29278		PPM1K	-3.02247	0.147385
238204_at	LMOD1	25802	0.297178	-3.36498	0		211070_x_at	DBI	1622	0.369414	-2.70699	0.147385		238204_at	LMOD1	25802	0.297178	-3.36498	0		CD38	-3.01754	0.147385
229670_at			0.29769	-3.3592	0		202428_x_at	DBI	1622	0.383186	-2.6097	0.288649		229670_at			0.29769	-3.3592	0		CDCA7L	-2.99633	0
226782_at	SLC25A30	253512	0.29779	-3.35808	0.744184		209389_x_at	DBI	1622	0.421689	-2.37142	0.44703		226782_at	SLC25A30	253512	0.29779	-3.35808	0.744184		1562380_at	-2.99143	3.37367
242979_at			0.29785	-3.3574	0.744184		209782_s_at	DBP	1628	0.388701	-2.57267	0.44703		242979_at			0.29785	-3.3574	0.744184		ESR1	-2.99139	0
1560228_at	SNAI3	333929	0.299144	-3.34288	0.288649		229456_s_at	DDAH1	23576	0.346671	-2.88458	0.44703		1560228_at	SNAI3	333929	0.299144	-3.34288	0.288649		CYP2J2	-2.98729	0.288649
238834_at			0.300529	-3.32747	0.147385		1557309_at	DENND1B	163486	0.346222	-2.88832	1.29278		238834_at			0.300529	-3.32747	0.147385		217440_at	-2.98673	0.44703
238310_at			0.30136	-3.31829	3.37367		230915_at	DHRS7C	201140	0.15013	-6.66091	0		238310_at			0.30136	-3.31829	3.37367		SMTNL1	-2.98608	0.288649
223136_at	AIG1	51390	0.302026	-3.31097	0		1560763_at	DIP2C	22982	0.427434	-2.33955	0.44703		223136_at	AIG1	51390	0.302026	-3.31097	0		217623_at	-2.98008	0.44703
215559_at	ABCC6	368	0.303111	-3.29913	3.37367		1565681_s_at	DIP2C	22982	0.442573	-2.25952	0.44703		215559_at	ABCC6	368	0.303111	-3.29913	3.37367		DTNA	-2.97839	1.29278
1556096_s_at	UNC13C	440279	0.303888	-3.29068	0.744184		214724_at	DIXDC1	85458	0.226178	-4.4213	0		1556096_s_at	UNC13C	440279	0.303888	-3.29068	0.744184		LOC387882	-2.95923	0.44703
205152_at	SLC6A1	6529	0.304187	-3.28745	0.288649		1563511_at	DKFZp451B082	401282	0.295098	-3.3887	0.147385		205152_at	SLC6A1	6529	0.304187	-3.28745	0.288649		228101_at	-2.95506	0.744184
1562371_s_at	MGC26733	200403	0.304458	-3.28452	3.37367		219908_at	DKK2	27123	0.275044	-3.63578	2.07926		1562371_s_at	MGC26733	200403	0.304458	-3.28452	3.37367		RAB10	-2.95469	0
1568554_x_at	C6orf142	90523	0.304633	-3.28264	2.07926		231036_at	DLG1	1739	0.27697	-3.6105	0.44703		1568554_x_at	C6orf142	90523	0.304633	-3.28264	2.07926		TMEM52	-2.95158	0.44703
204796_at	EML1	2009	0.305059	-3.27806	0.147385		209560_s_at	DLK1	8788	0.470702	-2.12449	2.07926		204796_at	EML1	2009	0.305059	-3.27806	0.147385		BTG2	-2.94771	0.44703
219167_at	RASL12	51285	0.305337	-3.27507	0		203811_s_at	DNAJB4	11080	0.42488	-2.35361	1.29278		219167_at	RASL12	51285	0.305337	-3.27507	0		GOT1	-2.94416	3.37367
223764_x_at	NIPSNAP3B	55335	0.305432	-3.27405	0		242947_at	DNAJC16	23341	0.24761	-4.03861	0		223764_x_at	NIPSNAP3B	55335	0.305432	-3.27405	0		NEK10	-2.93713	0.288649
229725_at	ACSL6	23305	0.305876	-3.2693	0.44703		220380_at	DNASE2B	58511	0.483851	-2.06675	3.37367		229725_at	ACSL6	23305	0.305876	-3.2693	0.44703		C20orf197	-2.93674	0.744184
209994_s_at	ABCB1 /// ABCB4	5243 /// 5244	0.305893	-3.26911	0.44703		214844_s_at	DOK5	55816	0.307363	-3.25348	0		209994_s_at	ABCB1 /// ABCB4	5243 /// 5244	0.305893	-3.26911	0.44703		CESK1	-2.935	3.37367
204940_at	PLN	5350	0.305964	-3.26836	0.147385		1554863_s_at	DOK5	55816	0.322876	-3.09716	0.147385		204940_at	PLN	5350	0.305964	-3.26836	0.147385		GPR111	-2.93049	5.19491
229327_s_at			0.306555	-3.26206	0.288649		213071_at	DPT	1805	0.424509	-2.35566	3.37367		229327_s_at			0.306555	-3.26206	0.288649		1557149_at	-2.92706	1.29278
214844_s_at	DOK5	55816	0.307363	-3.25348	0		203498_at	DSCR1L1	10231	0.458466	-2.18119	2.07926		214844_s_at	DOK5	55816	0.307363	-3.25348	0		COL1A2	-2.92332	0.288649
204135_at	FILIP1L	11259	0.30924	-3.23373	0		208430_s_at	DTNA	1837	0.335751	-2.97839	1.29278		204135_at	FILIP1L	11259	0.30924	-3.23373	0		1556694_a_at	-2.91905	26.4557
236798_at			0.310085	-3.22492	0		210091_s_at	DTNA	1837	0.396469	-2.52226	1.29278		236798_at			0.310085	-3.22492	0		TCBA1	-2.91369	0.744184
207901_at	IL12B	3593	0.311047	-3.21495	0.44703		210611_s_at	DTNA	1837	0.421969	-2.36984	1.29278		207901_at	IL12B	3593	0.311047	-3.21495	0.44703		231478_at	-2.91107	1.29278
219645_at	CASQ1	844	0.311111	-3.21429	0		210736_x_at	DTNA	1837	0.434839	-2.2997	2.07926		219645_at	CASQ1	844	0.311111	-3.21429	0		NEDD1	-2.91036	0.744184
228834_at	TOB1	10140	0.311701	-3.2082	0.147385		244142_at	DTNA	1837	0.45487	-2.19843	0.744184		228834_at	TOB1	10140	0.311701	-3.2082	0.147385		ZNF711	-2.91029	0.744184
209633_at	PPP2R3A	5523	0.313289	-3.19194	0		227084_at	DTNA	1837	0.466497	-2.14364	2.07926		209633_at	PPP2R3A	5523	0.313289	-3.19194	0		SBK1	-2.9041	0
242652_at	EPB41L2	2037	0.314152	-3.18317	0		240125_at	DTNA	1837	0.479398	-2.08595	2.07926		242652_at	EPB41L2	2037	0.314152	-3.18317	0		LRRC39	-2.90037	0.147385
214590_s_at	UBE2D1	7321	0.314154	-3.18316	0.44703		217270_s_at	DYRK1B	9149	0.495703	-2.01734	2.07926		214590_s_at	UBE2D1	7321	0.314154	-3.18316	0.44703		1570332_at	-2.89945	0.744184
1555090_x_at	TMEM182	130827	0.314741	-3.17721	0.288649		219990_at	E2F8	79733	0.369969	-2.70293	1.29278		1555090_x_at	TMEM182	130827	0.314741	-3.17721	0.288649		ITGB1BP2	-2.8968	0
243541_at	PREPL	9581	0.314991	-3.1747	2.07926		241164_at	EEF1G	1937	0.499922	-2.00031	2.07926		243541_at	PREPL	9581	0.314991	-3.1747	2.07926		DENND1B	-2.88832	1.29278
205413_at	MPPED2	744	0.315263	-3.17195	0		204797_s_at	EML1	2009	0.280648	-3.56318	0.44703		205413_at	MPPED2	744	0.315263	-3.17195	0		CYorf14	-2.88713	3.37367
229114_at			0.31565	-3.16806	0.288649		204796_at	EML1	2009	0.305059	-3.27806	0.147385		229114_at			0.31565	-3.16806	0.288649		226002_at	-2.88322	0.288649
220432_s_at	CYP39A1	51302	0.316446	-3.1601	0.288649		223893_at	ENAM	10117	0.382101	-2.61711	0.744184		220432_s_at	CYP39A1	51302	0.316446	-3.1601	0.288649		RET	-2.8814	1.29278
219643_at	LRP1B	53353	0.316758	-3.15698	0.147385		212570_at	ENDOD1	23052	0.464395	-2.15334	0.744184		219643_at	LRP1B	53353	0.316758	-3.15698	0.147385		NRAP	-2.88047	0.744184
238451_at	MPP7	143098	0.317365	-3.15095	0.288649		206191_at	ENTPD3	956	0.429962	-2.32579	0.44703		238451_at	MPP7	143098	0.317365	-3.15095	0.288649		222954_at	-2.86405	0.288649
204364_s_at	REEP1	65055	0.317838	-3.14626	0		242652_at	EPB41L2	2037	0.314152	-3.18317	0		204364_s_at	REEP1	65055	0.317838	-3.14626	0		ABRA	-2.86136	0.288649
213791_at	PENK	5179	0.318384	-3.14086	0.288649		1553371_at	EPHA10	284656	0.3798	-2.63297	3.37367		213791_at	PENK	5179	0.318384	-3.14086	0.288649		FGL2	-2.85323	0.44703
232245_at	SLC25A34	284723	0.318807	-3.1367	0.288649		205225_at	ESR1	2099	0.334293	-2.99139	0		232245_at	SLC25A34	284723	0.318807	-3.1367	0.288649		LOC729013	-2.8526	0
34471_at	MYH8	4626	0.318923	-3.13556	0.744184		244216_at	ESRRG	2104	0.412672	-2.42323	3.37367		34471_at	MYH8	4626	0.318923	-3.13556	0.744184		SLC38A3	-2.84566	2.07926
206084_at	PTPRR	5801	0.319687	-3.12806	2.07926		232599_at	EXOC6	54536	0.38309	-2.61035	0.744184		206084_at	PTPRR	5801	0.319687	-3.12806	2.07926		ASPN	-2.84329	0.44703
232892_at	C20orf166	128826	0.319917	-3.12581	0.744184		206329_at	EXTL1	2134	0.406534	-2.45982	2.07926		232892_at	C20orf166	128826	0.319917	-3.12581	0.744184		ODZ2	-2.84037	3.37367
216294_s_at	KIAA1109	84162	0.320047	-3.12454	0.744184		214608_s_at	EYA1	2138	0.27175	-3.67986	0.44703		216294_s_at	KIAA1109	84162	0.320047	-3.12454	0.744184		SCN7A	-2.8401	0.147385
1562411_at	MLCK	91807	0.320575	-3.1194	0.288649		1558750_a_at	FAM7A2	89839	0.169778	-5.89004	0		1562411_at	MLCK	91807	0.320575	-3.1194	0.288649		TMEM58	-2.83884	0.744184
203997_at	PTPN3	5774	0.322221	-3.10346	0		232202_at	FAM83B	222584	0.292408	-3.41987	1.29278		203997_at	PTPN3	5774	0.322221	-3.10346	0		LOC286367	-2.82872	0.288649
1554863_s_at	DOK5	55816	0.322876	-3.09716	0.147385		1556713_at	FANCF	2188	0.259508	-3.85345	0		1554863_s_at	DOK5	55816	0.322876	-3.09716	0.147385		212701_at	-2.82539	0.44703
206030_at	ASPA	443	0.323863	-3.08773	0		202765_s_at	FBN1	2200	0.439948	-2.273	2.07926		206030_at	ASPA	443	0.323863	-3.08773	0		PLCB1	-2.82324	0.147385
206677_at	KRT31	3881	0.324145	-3.08504	2.07926		206844_at	FBP2	8789	0.145577	-6.86923	0		206677_at	KRT31	3881	0.324145	-3.08504	2.07926		243984_at	-2.82083	2.07926
223523_at	TMEM108	66000	0.324725	-3.07953	0.147385		218432_at	FBXO3	26273	0.43871	-2.27941	0.744184		223523_at	TMEM108	66000	0.324725	-3.07953	0.147385		222315_at	-2.81827	5.19491
208650_s_at	CD24	934	0.32503	-3.07664	3.37367		220164_s_at	FBXO40	51725	0.264215	-3.78479	1.29278		208650_s_at	CD24	934	0.32503	-3.07664	3.37367		CLEC3B	-2.81791	0.147385
220910_at	FRAS1	80144	0.325594	-3.07131	1.29278		227265_at	FGL2	10875	0.35048	-2.85323	0.44703		220910_at	FRAS1	80144	0.325594	-3.07131	1.29278		ANKH	-2.81618	0
205931_s_at	CREB5	9586	0.325842	-3.06897	0.147385		202949_s_at	FHL2	2274	0.426749	-2.3433	0.744184		205931_s_at	CREB5	9586	0.325842	-3.06897	0.147385		RCSD1	-2.8082	0.288649
238778_at	MPP7	143098	0.326738	-3.06055	2.07926		1554966_a_at	FILIP1L	11259	0.254455	-3.92997	0		238778_at	MPP7	143098	0.326738	-3.06055	2.07926		231347_at	-2.80768	5.19491
241929_at	CD36	948	0.32695	-3.05857	0.147385		1554965_at	FILIP1L	11259	0.263842	-3.79014	0		241929_at	CD36	948	0.32695	-3.05857	0.147385		PALM2	-2.80654	1.29278
214111_at	OPCML	4978	0.327076	-3.05739	0.44703		204135_at	FILIP1L	11259	0.30924	-3.23373	0		214111_at	OPCML	4978	0.327076	-3.05739	0.44703		C10orf80	-2.79032	3.37367
207332_s_at	TFRC	7037	0.32725	-3.05577	1.29278		1564164_at	FLJ20054	54530	0.467153	-2.14063	1.29278		207332_s_at	TFRC	7037	0.32725	-3.05577	1.29278		KIAA1655	-2.7892	1.29278
242378_at	LOC255275	255275	0.328153	-3.04736	0.288649		1553991_s_at	FLJ20674	54621	0.379701	-2.63365	1.29278		242378_at	LOC255275	255275	0.328153	-3.04736	0.288649		FZD7	-2.77159	2.07926
227848_at	PEBP4	157310	0.32846	-3.04451	0.44703		220137_at	FLJ20674	54621	0.45276	-2.20867	3.37367		227848_at	PEBP4	157310	0.32846	-3.04451	0.44703		1569760_at	-2.74684	3.37367
202966_at	CAPN6	827	0.328946	-3.04002	0.44703		228728_at	FLJ21986	79974	0.486326	-2.05623	2.07926		202966_at	CAPN6	827	0.328946	-3.04002	0.44703		RWDD3	-2.71713	2.07926
221599_at	C11orf67	28971	0.329019	-3.03934	0		1559353_at	FLJ25476	149076	0.3291	-3.03859	3.37367		221599_at	C11orf67	28971	0.329019	-3.03934	0		ADAMTSL4	-2.70892	0.744184
1559353_at	FLJ25476	149076	0.3291	-3.03859	3.37367		1558212_at	FLJ35024	401491	0.412781	-2.42259	2.07926		1559353_at	FLJ25476	149076	0.3291	-3.03859	3.37367		DBI	-2.70699	0.147385
208691_at	TFRC	7037	0.329238	-3.03732	1.29278		239203_at	FLJ39575	286006	0.0832211	-12.0162	0		208691_at	TFRC	7037	0.329238	-3.03732	1.29278		ANK1	-2.70561	0.147385
228202_at	PLN	5350	0.330364	-3.02696	0.288649		1569852_at	FLJ39575	286006	0.0902527	-11.08	0		228202_at	PLN	5350	0.330364	-3.02696	0.288649		RASGRP3	-2.70545	0.744184
235061_at	PPM1K	152926	0.330856	-3.02247	0.147385		1553634_a_at	FLJ40852	285962	0.189532	-5.27615	0		235061_at	PPM1K	152926	0.330856	-3.02247	0.147385		COL21A1	-2.70451	1.29278
205692_s_at	CD38	952	0.331395	-3.01754	0.147385		222853_at	FLRT3	23767	0.499161	-2.00336	2.07926		205692_s_at	CD38	952	0.331395	-3.01754	0.147385		SAMD4A	-2.70446	3.37367
220556_at	ATP1B4	23439	0.332377	-3.00863	0.288649		212464_s_at	FN1	2335	0.382407	-2.61502	0.44703		220556_at	ATP1B4	23439	0.332377	-3.00863	0.288649		E2F8	-2.70293	1.29278
225081_s_at	CDCA7L	55536	0.333741	-2.99633	0		211719_x_at	FN1	2335	0.393376	-2.54209	0.744184		225081_s_at	CDCA7L	55536	0.333741	-2.99633	0		TTC3	-2.70136	1.29278
1562380_at			0.334288	-2.99143	3.37367		210495_x_at	FN1	2335	0.428648	-2.33292	0.744184		1562380_at			0.334288	-2.99143	3.37367		243661_at	-2.69775	0.744184
205225_at	ESR1	2099	0.334293	-2.99139	0		216442_x_at	FN1	2335	0.431726	-2.31628	1.29278		205225_at	ESR1	2099	0.334293	-2.99139	0		ASB11	-2.69535	0.744184
205073_at	CYP2J2	1573	0.334752	-2.98729	0.288649		226930_at	FNDC1	84624	0.252907	-3.95402	0.288649		205073_at	CYP2J2	1573	0.334752	-2.98729	0.288649		ATP8A1	-2.6897	2.07926
217440_at			0.334814	-2.98673	0.44703		226096_at	FNDC5	252995	0.40186	-2.48843	1.29278		217440_at			0.334814	-2.98673	0.44703		INMT	-2.68643	0.288649
230367_at	SMTNL1	219537	0.334888	-2.98608	0.288649		226097_at	FNDC5	252995	0.486145	-2.057	2.07926		230367_at	SMTNL1	219537	0.334888	-2.98608	0.288649		COL5A1	-2.68471	1.29278
217623_at			0.335561	-2.98008	0.44703		230422_at	FPRL2	2359	0.434792	-2.29995	2.07926		217623_at			0.335561	-2.98008	0.44703		PRKCQ	-2.68324	0.288649
227812_at	TNFRSF19	55504	0.335691	-2.97893	1.29278		226145_s_at	FRAS1	80144	0.149898	-6.67119	0		227812_at	TNFRSF19	55504	0.335691	-2.97893	1.29278		237565_at	-2.68322	0.744184
208430_s_at	DTNA	1837	0.335751	-2.97839	1.29278		220910_at	FRAS1	80144	0.325594	-3.07131	1.29278		208430_s_at	DTNA	1837	0.335751	-2.97839	1.29278		MFAP4	-2.66748	1.29278
237721_s_at	ASB4	51666	0.336669	-2.97027	0.288649		225481_at	FRMD6	122786	0.475751	-2.10194	2.07926		237721_s_at	ASB4	51666	0.336669	-2.97027	0.288649		MAP6D1	-2.66181	0.147385
1559977_a_at	SLC25A34	284723	0.337131	-2.96621	0.288649		225464_at	FRMD6	122786	0.483417	-2.06861	2.07926		1559977_a_at	SLC25A34	284723	0.337131	-2.96621	0.288649		CAPN3	-2.65797	0.44703
225105_at	LOC387882	387882	0.337926	-2.95923	0.44703		204072_s_at	FRY	10129	0.392033	-2.5508	0.288649		225105_at	LOC387882	387882	0.337926	-2.95923	0.44703		244207_at	-2.65025	0.44703
221530_s_at	BHLHB3	79365	0.338275	-2.95617	0		218204_s_at	FYCO1	79443	0.420438	-2.37847	0.44703		221530_s_at	BHLHB3	79365	0.338275	-2.95617	0		MICALCL	-2.64981	2.07926
228101_at			0.338402	-2.95506	0.744184		1555523_a_at	FYCO1	79443	0.441427	-2.26538	2.07926		228101_at			0.338402	-2.95506	0.744184		ZNF704	-2.64873	5.19491
222981_s_at	RAB10	10890	0.338445	-2.95469	0		203706_s_at	FZD7	8324	0.360804	-2.77159	2.07926		222981_s_at	RAB10	10890	0.338445	-2.95469	0		C1QTNF3	-2.64553	2.07926
207016_s_at	ALDH1A2	8854	0.338797	-2.95162	0.288649		203705_s_at	FZD7	8324	0.418768	-2.38796	0.744184		207016_s_at	ALDH1A2	8854	0.338797	-2.95162	0.288649		UPK3A	-2.64017	3.37367
230467_at	TMEM52	339456	0.338802	-2.95158	0.44703		225998_at	GAB1	2549	0.399155	-2.50529	0.744184		230467_at	TMEM52	339456	0.338802	-2.95158	0.44703		237673_at	-2.63648	3.37367
201235_s_at	BTG2	7832	0.339246	-2.94771	0.44703		218885_s_at	GALNT12	79695	0.380358	-2.62911	2.07926									MARCKS	-2.63382	0.744184
1568190_at	GOT1	2805	0.339656	-2.94416	3.37367		205848_at	GAS2	2620	0.477859	-2.09267	1.29278									FLJ20674	-2.63365	1.29278
206078_at	KALRN	8997	0.339872	-2.94228	0.147385		203178_at	GATM	2628	0.402669	-2.48343	1.29278									EPHA10	-2.63297	3.37367
204938_s_at	PLN	5350	0.340062	-2.94064	0.147385		206397_x_at	GDF1 /// LASS1	10715 /// 2657	0.465599	-2.14777	2.07926									241400_at	-2.63172	0
237227_at	NEK10	152110	0.340468	-2.93713	0.288649		207145_at	GDF8	2660	0.453402	-2.20555	2.07926									GALNT12	-2.62911	2.07926
1553311_at	C20orf197	284756	0.340514	-2.93674	0.744184		1560095_s_at	GNB5	10681	0.426392	-2.34526	1.29278									ZNF204	-2.62169	0.744184
220508_at	CESK1	150160	0.340716	-2.935	3.37367		234352_x_at	GOLGA7	51125	0.345118	-2.89756	3.37367									212985_at	-2.62128	1.29278
1557149_at			0.341639	-2.92706	1.29278		234907_x_at	GOLGA7	51125	0.437453	-2.28596	3.37367									CDH13	-2.62036	0.44703
202403_s_at	COL1A2	1278	0.342077	-2.92332	0.288649		1568190_at	GOT1	2805	0.339656	-2.94416	3.37367									ADORA2B	-2.6199	7.74949
242002_at	TCBA1	154215	0.343208	-2.91369	0.744184		1564984_at	GPR133	283383	0.293654	-3.40536	0.147385									RP11-139H14.4	-2.61972	26.4557
208123_at	KCNB2	9312	0.343431	-2.91179	1.29278		224839_s_at	GPT2	84706	0.425009	-2.35289	0.44703									ENAM	-2.61711	0.744184
231478_at			0.343516	-2.91107	1.29278		1569949_at	GRK5	2869	0.410083	-2.43853	0.744184									RHOBTB1	-2.61668	0.744184
1552417_a_at	NEDD1	121441	0.343601	-2.91036	0.744184		1556671_s_at	GTF3C2	2976	0.486086	-2.05725	2.07926									OMD	-2.61603	3.37367
228988_at	ZNF711	7552	0.343608	-2.91029	0.744184		202947_s_at	GYPC	2995	0.482729	-2.07156	1.29278									WNT5A	-2.61549	1.29278
226548_at	SBK1	388228	0.344341	-2.9041	0		211569_s_at	HADH	3033	0.443059	-2.25703	0.744184									LOC643854	-2.61364	0.44703
227532_at	LRRC39	127495	0.344784	-2.90037	0.147385		203821_at	HBEGF	1839	0.443017	-2.25725	1.29278									LMO1	-2.6116	0.744184
1570332_at			0.344893	-2.89945	0.744184		1556351_at	HCN1	348980	0.20221	-4.94535	0.147385									TIGD3	-2.61149	2.07926
234352_x_at	GOLGA7	51125	0.345118	-2.89756	3.37367		229408_at	HDAC5	10014	0.495742	-2.01718	2.07926									EXOC6	-2.61035	0.744184
219829_at	ITGB1BP2	26548	0.345209	-2.8968	0		205659_at	HDAC9	9734	0.201195	-4.97031	0									IRX3	-2.608	7.74949
213241_at	PLXNC1	10154	0.345778	-2.89203	0.44703		209525_at	HDGFRP3	50810	0.23405	-4.27258	0									ARG2	-2.60543	3.37367
221104_s_at	NIPSNAP3B	55335	0.345797	-2.89187	0.744184		232080_at	HECW2	57520	0.450023	-2.22211	2.07926									PKIA	-2.60073	0.288649
1557309_at	DENND1B	163486	0.346222	-2.88832	1.29278		237632_at	HERC1	8925	0.454098	-2.20217	0.744184									NOS1	-2.5905	2.07926
1556645_s_at	RHOBTB2	23221	0.346298	-2.88768	0.44703		210148_at	HIPK3	10114	0.447666	-2.23381	1.29278									LRRC3B	-2.59037	3.37367
207063_at	CYorf14	55410	0.346365	-2.88713	3.37367		239975_at	HLA-DPB2	3116	0.402823	-2.48248	1.29278									241206_at	-2.58938	2.07926
227317_at	LMCD1	29995	0.346659	-2.88468	0.744184		1564117_at	HMCN2	256158	0.491118	-2.03617	2.07926									229116_at	-2.58845	0.744184
229456_s_at	DDAH1	23576	0.346671	-2.88458	0.44703		227566_at	HNT	50863	0.388601	-2.57333	2.07926									1569761_x_at	-2.58643	3.37367
226002_at			0.346835	-2.88322	0.288649		219984_s_at	HRASLS	57110	0.451742	-2.21365	0.44703									SLC45A3	-2.58582	0.744184
211421_s_at	RET	5979	0.347054	-2.8814	1.29278		219983_at	HRASLS	57110	0.481183	-2.07821	0.44703									C8orf56	-2.57755	15.5629
235313_at	NRAP	4892	0.347165	-2.88047	0.744184		211538_s_at	HSPA2	3306	0.466352	-2.1443	2.07926									PLCL1	-2.5757	0.744184
217097_s_at	PHTF2	57157	0.348264	-2.87138	0.44703		205824_at	HSPB2	3316	0.47141	-2.12129	0.744184									HNT	-2.57333	2.07926
222954_at			0.349156	-2.86405	0.288649		207927_at	HTR7	3363	0.387329	-2.58179	0.744184									C10orf51	-2.57298	3.37367
1552732_at	ABRA	137735	0.349485	-2.86136	0.288649		236028_at	IBSP	3381	0.0357822	-27.9469	0.44703									DBP	-2.57267	0.44703
213732_at	TCF3	6929	0.350356	-2.85424	0.744184		203153_at	IFIT1	3434	0.0996373	-10.0364	0									PARP15	-2.56485	1.29278
227265_at	FGL2	10875	0.35048	-2.85323	0.44703		207901_at	IL12B	3593	0.311047	-3.21495	0.44703									216828_at	-2.55093	2.07926
1559867_at	LOC729013	729013	0.350558	-2.8526	0		227401_at	IL17D	53342	0.140769	-7.10385	0									216737_at	-2.54788	1.29278
205972_at	SLC38A3	10991	0.351412	-2.84566	2.07926		1560512_at	INADL	10207	0.465091	-2.15012	0.44703									KCNS3	-2.54473	0.744184
219087_at	ASPN	54829	0.351706	-2.84329	0.44703		224061_at	INMT	11185	0.372241	-2.68643	0.288649									HS3ST5	-2.54215	5.19491
231867_at	ODZ2	57451	0.352066	-2.84037	3.37367		204686_at	IRS1	3667	0.183544	-5.44829	0									LOC145837	-2.53963	2.07926
239984_at	SCN7A	6332	0.352101	-2.8401	0.147385		219829_at	ITGB1BP2	26548	0.345209	-2.8968	0									KLHDC3	-2.53761	0.288649
226674_at	TMEM58	149345	0.352257	-2.83884	0.744184		208084_at	ITGB6	3694	0.0912877	-10.9544	0									205296_at	-2.53678	0.44703
206717_at	MYH8	4626	0.352537	-2.83658	0.744184		208083_s_at	ITGB6	3694	0.113239	-8.83084	0									CTAGE5	-2.5311	0.44703
202404_s_at	COL1A2	1278	0.352847	-2.83409	1.29278		1553243_at	ITIH5	80760	0.473617	-2.11141	0.744184									LOC642959 /// LOC650197	-2.52768	5.19491
229015_at	LOC286367	286367	0.353517	-2.82872	0.288649		205841_at	JAK2	3717	0.288045	-3.47168	0.288649									RSPO3	-2.52412	0.44703
212701_at			0.353933	-2.82539	0.44703		205842_s_at	JAK2	3717	0.295693	-3.38188	0									APBB2	-2.52279	0.744184
213222_at	PLCB1	23236	0.354203	-2.82324	0.147385		206078_at	KALRN	8997	0.339872	-2.94228	0.147385									PTGDS	-2.52235	1.29278
243984_at			0.354506	-2.82083	2.07926		227750_at	KALRN	8997	0.451794	-2.2134	0.744184									FLJ40330	-2.52183	7.74949
205200_at	CLEC3B	7123	0.354873	-2.81791	0.147385		208123_at	KCNB2	9312	0.343431	-2.91179	1.29278									230195_at	-2.51877	1.29278
223092_at	ANKH	56172	0.355091	-2.81618	0		220116_at	KCNN2	3781	0.177395	-5.63714	0									PCSK2	-2.51543	7.74949
225763_at	RCSD1	92241	0.356099	-2.8082	0.288649		205968_at	KCNS3	3790	0.392969	-2.54473	0.744184									LDB3	-2.51389	0.44703
1554640_at	PALM2	114299	0.35631	-2.80654	1.29278		244455_at	KCNT2	343450	0.368808	-2.71144	2.07926									PSG2	-2.51228	7.74949
202458_at	PRSS23	11098	0.356942	-2.80158	0.44703		233406_at	KIAA0256	9728	0.390425	-2.56131	1.29278									CHEK1	-2.50816	1.29278
1557544_at	C10orf80	159686	0.358382	-2.79032	3.37367		205150_s_at	KIAA0644	9865	0.472143	-2.118	3.37367									SPACA4	-2.50589	0.744184
215673_at	KIAA1655	85370	0.358525	-2.7892	1.29278		205151_s_at	KIAA0644	9865	0.498998	-2.00402	3.37367									GAB1	-2.50529	0.744184
214763_at	ACOT11	26027	0.358556	-2.78896	2.07926		227283_at	KIAA0953	22979	0.433595	-2.3063	0.44703									CTNNA3	-2.50415	2.07926
203706_s_at	FZD7	8324	0.360804	-2.77159	2.07926		216294_s_at	KIAA1109	84162	0.320047	-3.12454	0.744184									PPM1J	-2.50223	1.29278
236191_at	CD38	952	0.360876	-2.77104	2.07926		212779_at	KIAA1109	84162	0.398741	-2.50789	0.288649									CCDC21	-2.49488	0.288649
242551_at	C18orf1	753	0.363361	-2.75208	0.147385		221868_at	KIAA1155	400961	0.422807	-2.36514	1.29278									216103_at	-2.49288	1.29278
1569760_at			0.364054	-2.74684	3.37367		228984_at	KIAA1394	57571	0.464493	-2.15288	2.07926									PPP1R16A	-2.4926	0.44703
209574_s_at	C18orf1	753	0.364652	-2.74234	0.147385		215673_at	KIAA1655	85370	0.358525	-2.7892	1.29278									NRG4	-2.492	7.74949
229996_s_at	PCGF5	84333	0.365665	-2.73474	3.37367		1569302_at	KIAA1731	85459	0.46954	-2.12974	2.07926									1556097_at	-2.49023	1.29278
208050_s_at	CASP2	835	0.366695	-2.72706	1.29278		1556232_at	KIF6	221458	0.492587	-2.0301	3.37367									FNDC5	-2.48843	1.29278
238578_at	TMEM182	130827	0.367119	-2.72391	0.288649		226534_at	KITLG	4254	0.489293	-2.04377	1.29278									GATM	-2.48343	1.29278
217648_at	RWDD3	25950	0.368036	-2.71713	2.07926		229881_at	KLF12	11278	0.497728	-2.00913	2.07926									HLA-DPB2	-2.48248	1.29278
244455_at	KCNT2	343450	0.368808	-2.71144	2.07926		214383_x_at	KLHDC3	116138	0.394071	-2.53761	0.288649									RBM9	-2.48217	0.44703
226071_at	ADAMTSL4	54507	0.369151	-2.70892	0.744184		244771_at	KLHDC6	166348	0.411376	-2.43087	0.44703									BOLA2 /// DKFZp547E087	-2.48089	3.37367
211070_x_at	DBI	1622	0.369414	-2.70699	0.147385		224534_at	KREMEN1	83999	0.454277	-2.2013	1.29278									MBOAT1	-2.47836	0.744184
205389_s_at	ANK1	286	0.369603	-2.70561	0.147385		206677_at	KRT31	3881	0.324145	-3.08504	2.07926									237480_at	-2.47512	7.74949
205801_s_at	RASGRP3	25780	0.369625	-2.70545	0.744184		1554679_a_at	LAPTM4B	55353	0.420276	-2.37939	0.44703									NPY1R	-2.4726	5.19491
208096_s_at	COL21A1	81578	0.369752	-2.70451	1.29278		208767_s_at	LAPTM4B	55353	0.490092	-2.04043	1.29278									FCER1A	-2.46894	5.19491
215495_s_at	SAMD4A	23034	0.36976	-2.70446	3.37367		213717_at	LDB3	11155	0.39779	-2.51389	0.44703									1560066_at	-2.46229	15.5629
219990_at	E2F8	79733	0.369969	-2.70293	1.29278		216887_s_at	LDB3	11155	0.400461	-2.49712	0.44703									PIK3C2B	-2.46137	0.44703
1569969_a_at	UNC13C	440279	0.370023	-2.70253	2.07926		213371_at	LDB3	11155	0.442963	-2.25752	0.744184									EXTL1	-2.45982	2.07926
1569472_s_at	TTC3	7267	0.370184	-2.70136	1.29278		216405_at	LGALS1	3956	0.447472	-2.23478	2.07926									SGCG	-2.45932	0.744184
243661_at			0.370679	-2.69775	0.744184		206349_at	LGI1	9211	0.0392876	-25.4533	0									1563704_at	-2.45814	2.07926
1553074_at	ASB11	140456	0.371009	-2.69535	0.744184		213880_at	LGR5	8549	0.40742	-2.45447	3.37367									PDE5A	-2.45717	1.29278
231484_at	ATP8A1	10396	0.371789	-2.6897	2.07926		218574_s_at	LMCD1	29995	0.157104	-6.3652	0									LRRC51	-2.4564	0.744184
1559856_s_at	MLL	4297	0.372112	-2.68736	3.37367		227317_at	LMCD1	29995	0.346659	-2.88468	0.744184									LGR5	-2.45447	3.37367
224061_at	INMT	11185	0.372241	-2.68643	0.288649		206718_at	LMO1	4004	0.382906	-2.6116	0.744184									C4orf18	-2.45375	0.744184
212489_at	COL5A1	1289	0.372479	-2.68471	1.29278		211562_s_at	LMOD1	25802	0.21589	-4.63198	0									243144_at	-2.45234	3.37367
223503_at	TMEM163	81615	0.372547	-2.68423	2.07926		203766_s_at	LMOD1	25802	0.233691	-4.27916	0									SCUBE2	-2.45232	2.07926
210038_at	PRKCQ	5588	0.372684	-2.68324	0.288649		238204_at	LMOD1	25802	0.297178	-3.36498	0									MYH4	-2.45117	2.07926
237565_at			0.372687	-2.68322	0.744184		1564139_at	LOC144571	144571	0.499919	-2.00032	2.07926									MYOZ2	-2.44692	1.29278
203685_at	BCL2	596	0.372692	-2.68318	0.288649		239594_at	LOC145837	145837	0.393758	-2.53963	2.07926									AGL	-2.44624	0.44703
235312_s_at	NRAP	4892	0.373107	-2.6802	0.744184		1560750_at	LOC151121	151121	0.182514	-5.47904	0									CA3	-2.44373	0.744184
244239_at	ANKH	56172	0.373676	-2.67611	0.744184		229567_at	LOC161247	161247	0.455402	-2.19586	0.288649									C15orf27	-2.44328	0.744184
221030_s_at	ARHGAP24	83478	0.3741	-2.67308	0.288649		230331_at	LOC196541	196541	0.415645	-2.4059	1.29278									OLIG1 /// LOC728598 /// LOC732056	-2.44256	32.4514
212713_at	MFAP4	4239	0.374886	-2.66748	1.29278		242378_at	LOC255275	255275	0.328153	-3.04736	0.288649									227458_at	-2.43877	0.288649
221600_s_at	C11orf67	28971	0.37541	-2.66376	0		229211_at	LOC285193	285193	0.433309	-2.30782	0.288649									VSNL1	-2.43585	1.29278
221713_s_at	MAP6D1	79929	0.375685	-2.66181	0.147385		1563462_at	LOC285419	285419	0.144546	-6.91819	0									APOBEC2	-2.43498	0.44703
211890_x_at	CAPN3	825	0.376227	-2.65797	0.44703		244151_at	LOC285733	285733	0.493994	-2.02432	3.37367									KLHDC6	-2.43087	0.44703
240450_at	PAPPA	5069	0.376662	-2.6549	1.29278		235619_at	LOC285986	285986	0.493745	-2.02534	3.37367									LOC286071	-2.42825	1.29278
234984_at	NEDD1	121441	0.376832	-2.65371	0.744184		231032_at	LOC286071	286071	0.411818	-2.42825	1.29278									LOC652968	-2.42331	2.07926
244207_at			0.377323	-2.65025	0.44703		230661_at	LOC286191	286191	0.450342	-2.22053	2.07926									ESRRG	-2.42323	3.37367
243610_at	MICALCL	84953	0.377386	-2.64981	2.07926		229015_at	LOC286367	286367	0.353517	-2.82872	0.288649									FLJ35024	-2.42259	2.07926
220988_s_at	C1QTNF3	114899	0.377996	-2.64553	2.07926		241749_at	LOC347273	347273	0.44137	-2.26568	1.29278									244463_at	-2.42054	2.07926
206771_at	UPK3A	7380	0.378763	-2.64017	3.37367		225105_at	LOC387882	387882	0.337926	-2.95923	0.44703									TSPAN2	-2.41959	1.29278
239938_x_at	MEF2C	4208	0.379139	-2.63755	1.29278		230671_at	LOC389257	389257	0.284808	-3.51113	0.147385									CXCL12	-2.41833	0.44703
237673_at			0.379293	-2.63648	3.37367		225381_at	LOC399959	399959	0.437997	-2.28312	0.44703									C9orf3	-2.41508	0.288649
201668_x_at	MARCKS	4082	0.379677	-2.63382	0.744184		1558421_a_at	LOC400258	400258	0.257792	-3.8791	0.147385									PCDH8	-2.41355	5.19491
1553991_s_at	FLJ20674	54621	0.379701	-2.63365	1.29278		215549_x_at	LOC643854	643854	0.382608	-2.61364	0.44703									225274_at	-2.41177	0.44703
1553371_at	EPHA10	284656	0.3798	-2.63297	3.37367		1570289_at	LOC646736 /// LOC649848	646736 /// 649848	0.187322	-5.3384	0									234901_at	-2.41038	11.3205
241400_at			0.379979	-2.63172	0		1566984_at	LOC651250 /// LOC729074	651250 /// 729074	0.464169	-2.15439	3.37367									CLCN1	-2.40639	0.744184
218885_s_at	GALNT12	79695	0.380358	-2.62911	2.07926		233528_s_at	LOC652968	652968	0.412659	-2.42331	2.07926									LOC196541	-2.4059	1.29278
214823_at	ZNF204	7754	0.381433	-2.62169	0.744184		229951_x_at	LOC728855	728855	0.475227	-2.10426	0.744184									MFAP3L	-2.4029	38.3328
212985_at			0.381493	-2.62128	1.29278		1559867_at	LOC729013	729013	0.350558	-2.8526	0									BAI3	-2.4015	3.37367
204726_at	CDH13	1012	0.381626	-2.62036	0.44703		244572_at	LOC729534	729534	0.0572322	-17.4727	0									1561230_at	-2.39989	7.74949
212488_at	COL5A1	1289	0.381801	-2.61917	1.29278		220244_at	LOH3CR2A	29931	0.166325	-6.01232	0									1564212_at	-2.39727	2.07926
223893_at	ENAM	10117	0.382101	-2.61711	0.744184		219643_at	LRP1B	53353	0.316758	-3.15698	0.147385									242122_at	-2.39477	40.7922
212651_at	RHOBTB1	9886	0.382163	-2.61668	0.744184		218550_s_at	LRRC20	55222	0.499461	-2.00216	2.07926									PXDNL	-2.38465	7.74949
205908_s_at	OMD	4958	0.382258	-2.61603	3.37367		227532_at	LRRC39	127495	0.344784	-2.90037	0.147385									1560758_at	-2.38207	11.3205
231227_at	WNT5A	7474	0.382338	-2.61549	1.29278		229085_at	LRRC3B	116135	0.386045	-2.59037	3.37367									LAPTM4B	-2.37939	0.44703
212464_s_at	FN1	2335	0.382407	-2.61502	0.44703		1568882_at	LRRC51	220074	0.407099	-2.4564	0.744184									230928_at	-2.37854	1.29278
215549_x_at	LOC643854	643854	0.382608	-2.61364	0.44703		201744_s_at	LUM	4060	0.17855	-5.60066	0									FYCO1	-2.37847	0.44703
244011_at	PPM1K	152926	0.382711	-2.61294	1.29278		228150_at	LZTR2	89866	0.47013	-2.12707	1.29278									MYOM2	-2.37612	0.744184
206718_at	LMO1	4004	0.382906	-2.6116	0.744184		209348_s_at	MAF	4094	0.474916	-2.10564	1.29278									PRICKLE1	-2.37319	1.29278
229789_at	TIGD3	220359	0.382923	-2.61149	2.07926		225474_at	MAGI1	9223	0.459699	-2.17534	0.44703									ARHGAP18	-2.37295	3.37367
232599_at	EXOC6	54536	0.38309	-2.61035	0.744184		218918_at	MAN1C1	57134	0.46298	-2.15992	0.744184									MYL3	-2.36988	2.07926
202428_x_at	DBI	1622	0.383186	-2.6097	0.288649		221713_s_at	MAP6D1	79929	0.375685	-2.66181	0.147385									233392_at	-2.36529	7.74949
208353_x_at	ANK1	286	0.383555	-2.60719	0.288649		201668_x_at	MARCKS	4082	0.379677	-2.63382	0.744184									KIAA1155	-2.36514	1.29278
203946_s_at	ARG2	384	0.383813	-2.60543	3.37367		201669_s_at	MARCKS	4082	0.470391	-2.12589	1.29278									221969_at	-2.36235	15.5629
226864_at	PKIA	5569	0.384507	-2.60073	0.288649		213749_at	MASP1	5648	0.219035	-4.56549	0.147385									SLC27A5	-2.36153	1.29278
1560974_s_at	NOS1	4842	0.386025	-2.5905	2.07926		214397_at	MBD2	8932	0.431276	-2.3187	3.37367									TPM4	-2.36145	15.5629
229085_at	LRRC3B	116135	0.386045	-2.59037	3.37367		227379_at	MBOAT1	154141	0.403492	-2.47836	0.744184									DPT	-2.35566	3.37367
241206_at			0.386192	-2.58938	2.07926		217599_s_at	MDFIC	29969	0.174355	-5.73544	0									DNAJB4	-2.35361	1.29278
229116_at			0.386331	-2.58845	0.744184		211675_s_at	MDFIC	29969	0.283861	-3.52286	0									GPT2	-2.35289	0.44703
1569761_x_at			0.386633	-2.58643	3.37367		239938_x_at	MEF2C	4208	0.379139	-2.63755	1.29278									TRPC4	-2.35282	7.74949
228696_at	SLC45A3	85414	0.386725	-2.58582	0.744184		209200_at	MEF2C	4208	0.470207	-2.12672	1.29278									GNB5	-2.34526	1.29278
207927_at	HTR7	3363	0.387329	-2.58179	0.744184		207968_s_at	MEF2C	4208	0.487403	-2.05169	1.29278									PFAAP5	-2.34501	0.744184
205934_at	PLCL1	5334	0.388243	-2.5757	0.744184		212713_at	MFAP4	4239	0.374886	-2.66748	1.29278									FHL2	-2.3433	0.744184
220076_at	ANKH	56172	0.388355	-2.57496	0.744184		213764_s_at	MFAP5	8076	0.437701	-2.28467	3.37367									DIP2C	-2.33955	0.44703
223900_s_at	PB1	55193	0.388391	-2.57472	2.07926		213765_at	MFAP5	8076	0.455126	-2.19719	3.37367									NPNT	-2.33625	7.74949
216179_x_at	RNF24	11237	0.388437	-2.57442	1.29278		1562371_s_at	MGC26733	200403	0.304458	-3.28452	3.37367									TPSAB1	-2.33432	2.07926
227566_at	HNT	50863	0.388601	-2.57333	2.07926		220449_at	MGC5566	79015	0.444152	-2.25148	2.07926									233059_at	-2.33383	15.5629
231196_x_at	C10orf51	387644	0.388655	-2.57298	3.37367		201403_s_at	MGST3	4259	0.468011	-2.1367	0.744184									ENTPD3	-2.32579	0.44703
209782_s_at	DBP	1628	0.388701	-2.57267	0.44703		236573_at	MIB1	57534	0.149328	-6.69665	0									234357_at	-2.32484	5.19491
1564310_a_at	PARP15	165631	0.389886	-2.56485	1.29278		1558645_at	MIB1	57534	0.18352	-5.449	0									PRR8	-2.3247	3.37367
209980_s_at	SHMT1	6470	0.390207	-2.56274	1.29278		243610_at	MICALCL	84953	0.377386	-2.64981	2.07926									235921_at	-2.32464	5.19491
233406_at	KIAA0256	9728	0.390425	-2.56131	1.29278		1562411_at	MLCK	91807	0.320575	-3.1194	0.288649									225897_at	-2.32167	0.744184
217525_at	OLFML1	283298	0.391022	-2.5574	1.29278		204783_at	MLF1	4291	0.215391	-4.64273	0									1558226_a_at	-2.32087	11.3205
216828_at			0.392015	-2.55093	2.07926		204784_s_at	MLF1	4291	0.273123	-3.66136	0									C9orf102	-2.31867	15.5629
204072_s_at	FRY	10129	0.392033	-2.5508	0.288649		1559856_s_at	MLL	4297	0.372112	-2.68736	3.37367									1555727_at	-2.31626	2.07926
216737_at			0.392483	-2.54788	1.29278		205330_at	MN1	4330	0.467831	-2.13752	3.37367									NTF5	-2.31357	1.29278
205968_at	KCNS3	3790	0.392969	-2.54473	0.744184		238451_at	MPP7	143098	0.317365	-3.15095	0.288649									PAK6	-2.31121	2.07926
211719_x_at	FN1	2335	0.393376	-2.54209	0.744184		238778_at	MPP7	143098	0.326738	-3.06055	2.07926									FRMPD3	-2.30838	5.19491
239594_at	LOC145837	145837	0.393758	-2.53963	2.07926		205413_at	MPPED2	744	0.315263	-3.17195	0									LOC285193	-2.30782	0.288649
214383_x_at	KLHDC3	116138	0.394071	-2.53761	0.288649		243009_at	MSI2	124540	0.451592	-2.21439	0.744184									KIAA0953	-2.3063	0.44703
203222_s_at	TLE1	7088	0.394162	-2.53703	0.288649		226856_at	MUSTN1	389125	0.454736	-2.19908	1.29278									PAQR9	-2.30562	1.29278
205296_at			0.394201	-2.53678	0.44703		209596_at	MXRA5	25878	0.280004	-3.57137	0.44703									FPRL2	-2.29995	2.07926
215930_s_at	CTAGE5	4253	0.395085	-2.5311	0.44703		208148_at	MYH4	4622	0.407968	-2.45117	2.07926									ADAM19	-2.2999	0.744184
233744_at	RERG	85004	0.395899	-2.52589	2.07926		215795_at	MYH7B	57644	0.0380621	-26.2729	0									1554871_at	-2.298	3.37367
209700_x_at	PDE4DIP	9659	0.396106	-2.52458	0.288649		233949_s_at	MYH7B	57644	0.203908	-4.90416	0									SCN2B	-2.2976	1.29278
228186_s_at	RSPO3	84870	0.396178	-2.52412	0.44703		34471_at	MYH8	4626	0.318923	-3.13556	0.744184									240795_at	-2.29693	11.3205
213419_at	APBB2	323	0.396386	-2.52279	0.744184		206717_at	MYH8	4626	0.352537	-2.83658	0.744184									39142	-2.29274	5.19491
239744_at	RGS3	5998	0.396402	-2.52269	0.744184		205589_at	MYL3	4634	0.421962	-2.36988	2.07926									ZNF556	-2.29232	11.3205
212187_x_at	PTGDS	5730	0.396456	-2.52235	1.29278		216054_x_at	MYL4	4635	0.473138	-2.11355	1.29278									236399_at	-2.29218	5.19491
210091_s_at	DTNA	1837	0.396469	-2.52226	1.29278		204173_at	MYL6B	140465	0.473378	-2.11248	2.07926									C10orf71	-2.28791	0.744184
218479_s_at	XPO4	64328	0.396951	-2.5192	0.44703		228097_at	MYLIP	29116	0.443131	-2.25667	1.29278									CYSLTR1	-2.28787	3.37367
230195_at			0.397019	-2.51877	1.29278		232871_at	MYOM1	8736	0.241727	-4.1369	0									240460_at	-2.28783	20.6673
221211_s_at	C21orf7	56911	0.397314	-2.5169	1.29278		205826_at	MYOM2	9172	0.420853	-2.37612	0.744184									H-plk	-2.28513	11.3205
1554634_at	APRIN	23047	0.397472	-2.5159	1.29278		242795_at	MYOT	9499	0.262587	-3.80827	0									MFAP5	-2.28467	3.37367
213717_at	LDB3	11155	0.39779	-2.51389	0.44703		211476_at	MYOZ2	51778	0.408677	-2.44692	1.29278									SLC25A36	-2.28366	0.744184
205393_s_at	CHEK1	1111	0.398698	-2.50816	1.29278		213955_at	MYOZ3	91977	0.240165	-4.1638	0									TMEM119	-2.28267	3.37367
212779_at	KIAA1109	84162	0.398741	-2.50789	0.288649		1553071_a_at	MYOZ3	91977	0.249747	-4.00405	0									226773_at	-2.28114	0.744184
231054_at	SPACA4	171169	0.399059	-2.50589	0.744184		1553070_a_at	MYOZ3	91977	0.253217	-3.94918	0									FBXO3	-2.27941	0.744184
225998_at	GAB1	2549	0.399155	-2.50529	0.744184		232146_at	NDUFC1	4717	0.216569	-4.61746	0									PFKFB4	-2.27938	2.07926
226549_at	SBK1	388228	0.39933	-2.50419	0.44703		1552417_a_at	NEDD1	121441	0.343601	-2.91036	0.744184									SLC35F5	-2.27609	11.3205
220815_at	CTNNA3	29119	0.399337	-2.50415	2.07926		234984_at	NEDD1	121441	0.376832	-2.65371	0.744184									FBN1	-2.273	2.07926
229484_at	PPM1J	333926	0.399644	-2.50223	1.29278		1560116_a_at	NEDD1	121441	0.442134	-2.26176	1.29278									HRH1	-2.27234	7.74949
203221_at	TLE1	7088	0.399986	-2.50009	0.44703		237227_at	NEK10	152110	0.340468	-2.93713	0.288649									RECQL4	-2.26982	3.37367
223524_s_at	TMEM108	66000	0.40037	-2.49769	0.44703		211467_s_at	NFIB	4781	0.468022	-2.13665	2.07926									LOC347273	-2.26568	1.29278
216887_s_at	LDB3	11155	0.400461	-2.49712	0.44703		213033_s_at	NFIB	4781	0.489753	-2.04185	2.07926									1562327_at	-2.26563	3.37367
219611_s_at	CCDC21	64793	0.400821	-2.49488	0.288649		223764_x_at	NIPSNAP3B	55335	0.305432	-3.27405	0									ZNF192	-2.26139	2.07926
216103_at			0.401143	-2.49288	1.29278		221104_s_at	NIPSNAP3B	55335	0.345797	-2.89187	0.744184									PCYOX1	-2.25797	1.29278
225203_at	PPP1R16A	84988	0.401188	-2.4926	0.44703		243737_at	NMNAT3	349565	0.290996	-3.43648	0.147385									HBEGF	-2.25725	1.29278
1556097_at			0.401569	-2.49023	1.29278		1560974_s_at	NOS1	4842	0.386025	-2.5905	2.07926									MYLIP	-2.25667	1.29278
226096_at	FNDC5	252995	0.40186	-2.48843	1.29278		204501_at	NOV	4856	0.169068	-5.91476	0.147385									CNNM4	-2.25611	0.744184
228646_at	PPP1R1C	151242	0.402378	-2.48523	3.37367		214321_at	NOV	4856	0.178681	-5.59658	0									227210_at	-2.25243	1.29278
203178_at	GATM	2628	0.402669	-2.48343	1.29278		236860_at	NPY6R	4888	0.168105	-5.94867	0									236576_at	-2.25233	1.29278
239975_at	HLA-DPB2	3116	0.402823	-2.48248	1.29278		210444_at	NPY6R	4888	0.235087	-4.25374	0.147385									MGC5566	-2.25148	2.07926
213901_x_at	RBM9	23543	0.402873	-2.48217	0.44703		205259_at	NR3C2	4306	0.462275	-2.16321	1.29278									PACRG	-2.2489	5.19491
210039_s_at	PRKCQ	5588	0.402877	-2.48215	0.44703		235313_at	NRAP	4892	0.347165	-2.88047	0.744184									OXNAD1	-2.24888	2.07926
241440_at	BOLA2 /// DKFZp547E087	283846 /// 552900	0.403081	-2.48089	3.37367		235312_s_at	NRAP	4892	0.373107	-2.6802	0.744184									241523_at	-2.24431	5.19491
227379_at	MBOAT1	154141	0.403492	-2.47836	0.744184		207089_at	NRAP	4892	0.417921	-2.3928	1.29278									TXLNB	-2.24402	1.29278
209424_s_at	AMACR	23600	0.403586	-2.47779	1.29278		231785_at	NTF5	4909	0.432233	-2.31357	1.29278									RNF165	-2.24304	3.37367
211764_s_at	UBE2D1	7321	0.403882	-2.47597	1.29278		231867_at	ODZ2	57451	0.352066	-2.84037	3.37367									PCDHA9 /// PCDHAC2 /// PCDHAC1 /// PCDHA13 /// PCDHA12 /// PCDHA11 /// PCDHA10 /// PCDHA8 /// PCDHA7 /// PCDHA6 /// PCDHA5 /// PCDHA4 /// PCDHA3 /// PCDHA2 /// PCDHA1	-2.24048	15.5629
205608_s_at	ANGPT1	284	0.404908	-2.46969	0.44703		217525_at	OLFML1	283298	0.391022	-2.5574	1.29278									KREMEN1	-2.23553	7.74949
205121_at	SGCB	6443	0.406009	-2.463	0.744184		213125_at	OLFML2B	25903	0.477773	-2.09305	1.29278									LGALS1	-2.23478	2.07926
204484_at	PIK3C2B	5287	0.406278	-2.46137	0.44703		205908_s_at	OMD	4958	0.382258	-2.61603	3.37367									HIPK3	-2.23381	1.29278
206329_at	EXTL1	2134	0.406534	-2.45982	2.07926		214111_at	OPCML	4978	0.327076	-3.05739	0.44703									COLEC12	-2.22598	7.74949
207302_at	SGCG	6445	0.406616	-2.45932	0.744184		222304_x_at	OR7E47P	26628	0.28629	-3.49296	0.147385									240236_at	-2.22218	15.5629
1563704_at			0.406811	-2.45814	2.07926		226140_s_at	OTUD1	220213	0.198197	-5.04548	0									HECW2	-2.22211	2.07926
206757_at	PDE5A	8654	0.406973	-2.45717	1.29278		215262_at	OXNAD1	92106	0.444666	-2.24888	2.07926									LOC286191	-2.22053	2.07926
1568882_at	LRRC51	220074	0.407099	-2.4564	0.744184		231925_at	P2RY1	5028	0.214505	-4.6619	0									1556262_at	-2.21986	5.19491
211207_s_at	ACSL6	23305	0.407181	-2.45591	2.07926		1555310_a_at	PAK6	56924	0.432675	-2.31121	2.07926									NDRG4	-2.21422	7.74949
213880_at	LGR5	8549	0.40742	-2.45447	3.37367		1554640_at	PALM2	114299	0.35631	-2.80654	1.29278									HRASLS	-2.21365	0.44703
223204_at	C4orf18	51313	0.40754	-2.45375	0.744184		240450_at	PAPPA	5069	0.376662	-2.6549	1.29278									SLC35F4	-2.20967	7.74949
243144_at			0.407774	-2.45234	3.37367		201981_at	PAPPA	5069	0.4378	-2.28415	3.37367									PIP5K2A /// PRKCBP1	-2.20861	5.19491
219197_s_at	SCUBE2	57758	0.407777	-2.45232	2.07926		1558322_a_at	PAQR9	344838	0.433723	-2.30562	1.29278									GDF8	-2.20555	2.07926
216379_x_at	CD24	934	0.407835	-2.45197	3.37367		1564310_a_at	PARP15	165631	0.389886	-2.56485	1.29278									CRYGC	-2.20495	11.3205
208148_at	MYH4	4622	0.407968	-2.45117	2.07926		223900_s_at	PB1	55193	0.388391	-2.57472	2.07926									RXRG	-2.20485	3.37367
231243_s_at	BHLHB3	79365	0.40856	-2.44762	2.07926		229996_s_at	PCGF5	84333	0.365665	-2.73474	3.37367									203863_at	-2.20425	0.744184
211476_at	MYOZ2	51778	0.408677	-2.44692	1.29278		203803_at	PCYOX1	51449	0.442876	-2.25797	1.29278									HERC1	-2.20217	0.744184
203566_s_at	AGL	178	0.408791	-2.44624	0.44703		209700_x_at	PDE4DIP	9659	0.396106	-2.52458	0.288649									1569858_at	-2.20172	2.07926
208352_x_at	ANK1	286	0.408964	-2.4452	0.44703		206757_at	PDE5A	8654	0.406973	-2.45717	1.29278									MUSTN1	-2.19908	1.29278
204865_at	CA3	761	0.409211	-2.44373	0.744184		227088_at	PDE5A	8654	0.458476	-2.18114	1.29278									220701_at	-2.1975	11.3205
1552400_a_at	C15orf27	123591	0.409286	-2.44328	0.744184		219304_s_at	PDGFD	80310	0.45558	-2.195	2.07926									LOC161247	-2.19586	0.288649
227458_at			0.410042	-2.43877	0.288649		219165_at	PDLIM2	64236	0.498865	-2.00455	2.07926									PDGFD	-2.195	2.07926
1569949_at	GRK5	2869	0.410083	-2.43853	0.744184		241208_at	PDLIM5	10611	0.292008	-3.42456	0.44703									HSA251708	-2.19456	5.19491
203797_at	VSNL1	7447	0.410535	-2.43585	1.29278		1563487_at	PDLIM5	10611	0.447239	-2.23594	0.44703									SLC25A40	-2.19454	2.07926
206160_at	APOBEC2	10930	0.410681	-2.43498	0.44703		212915_at	PDZRN3	23024	0.243795	-4.1018	0									ACTN2	-2.19352	0.744184
244771_at	KLHDC6	166348	0.411376	-2.43087	0.44703		238165_at	PDZRN3	23024	0.413695	-2.41724	1.29278									CDKN2C	-2.19028	3.37367
231032_at	LOC286071	286071	0.411818	-2.42825	1.29278		227848_at	PEBP4	157310	0.32846	-3.04451	0.44703									241859_at	-2.18713	0.744184
214475_x_at	CAPN3	825	0.411945	-2.42751	0.744184		213791_at	PENK	5179	0.318384	-3.14086	0.288649									CD2	-2.18622	11.3205
233528_s_at	LOC652968	652968	0.412659	-2.42331	2.07926		221045_s_at	PER3	8863	0.257966	-3.87648	0									CTGLF2	-2.18594	20.6673
244216_at	ESRRG	2104	0.412672	-2.42323	3.37367		1569701_at	PER3	8863	0.416314	-2.40204	2.07926									SERPINE2	-2.18514	2.07926
1558212_at	FLJ35024	401491	0.412781	-2.42259	2.07926		214388_at	PFAAP5	10443	0.426437	-2.34501	0.744184									CRISP2	-2.18424	3.37367
244463_at			0.413131	-2.42054	2.07926		235547_at	PFAAP5	10443	0.487503	-2.05127	3.37367									241474_at	-2.18368	2.07926
227236_at	TSPAN2	10100	0.413294	-2.41959	1.29278		207537_at	PFKFB1	5207	0.497464	-2.0102	3.37367									SLC15A1	-2.18355	11.3205
209687_at	CXCL12	6387	0.413509	-2.41833	0.44703		228499_at	PFKFB4	5210	0.438716	-2.27938	2.07926									KCNQ4	-2.1819	5.19491
238165_at	PDZRN3	23024	0.413695	-2.41724	1.29278		205736_at	PGAM2	5224	0.215457	-4.6413	0									C9orf19	-2.18127	3.37367
212848_s_at	C9orf3	84909	0.414066	-2.41508	0.288649		215286_s_at	PHTF2	57157	0.296042	-3.3779	0.288649									DSCR1L1	-2.18119	2.07926
225274_at			0.414634	-2.41177	0.44703		217097_s_at	PHTF2	57157	0.348264	-2.87138	0.44703									TRIM7	-2.18104	0.744184
222835_at	THSD4	79875	0.415096	-2.40908	1.29278		243623_at	PIAS2	9063	0.229836	-4.35093	0.147385									1556507_at	-2.18094	1.29278
208437_at	CLCN1	1180	0.41556	-2.40639	0.744184		204484_at	PIK3C2B	5287	0.406278	-2.46137	0.44703									KLHL13	-2.1797	7.74949
230331_at	LOC196541	196541	0.415645	-2.4059	1.29278		226864_at	PKIA	5569	0.384507	-2.60073	0.288649									AMPD1	-2.17941	1.29278
1569701_at	PER3	8863	0.416314	-2.40204	2.07926		204612_at	PKIA	5569	0.43509	-2.29837	0.744184									CHRDL1	-2.17776	1.29278
205638_at	BAI3	577	0.416406	-2.4015	3.37367		213222_at	PLCB1	23236	0.354203	-2.82324	0.147385									ZNF469	-2.17561	1.29278
1564212_at			0.417141	-2.39727	2.07926		205934_at	PLCL1	5334	0.388243	-2.5757	0.744184									RASL10B	-2.17321	3.37367
207089_at	NRAP	4892	0.417921	-2.3928	1.29278		204940_at	PLN	5350	0.305964	-3.26836	0.147385									RAVER2	-2.17306	2.07926
203705_s_at	FZD7	8324	0.418768	-2.38796	0.744184		228202_at	PLN	5350	0.330364	-3.02696	0.288649									PLGLB2 /// PLGLB1	-2.17148	5.19491
202310_s_at	COL1A1	1277	0.419369	-2.38454	1.29278		204938_s_at	PLN	5350	0.340062	-2.94064	0.147385									241444_at	-2.17027	20.6673
1560257_at	DAPK2	23604	0.420221	-2.3797	2.07926		204939_s_at	PLN	5350	0.447145	-2.23641	0.744184									CACNA1S	-2.16988	0.744184
1554679_a_at	LAPTM4B	55353	0.420276	-2.37939	0.44703		214081_at	PLXDC1	57125	0.497701	-2.00924	1.29278									KCNA7	-2.16906	5.19491
230928_at			0.420426	-2.37854	1.29278		213241_at	PLXNC1	10154	0.345778	-2.89203	0.44703									230577_at	-2.16901	3.37367
218204_s_at	FYCO1	79443	0.420438	-2.37847	0.44703		209740_s_at	PNPLA4	8228	0.475152	-2.10459	0.744184									MATN2	-2.16352	11.3205
219872_at	C4orf18	51313	0.420464	-2.37833	3.37367		229484_at	PPM1J	333926	0.399644	-2.50223	1.29278									NR3C2	-2.16321	1.29278
205826_at	MYOM2	9172	0.420853	-2.37612	0.744184		235061_at	PPM1K	152926	0.330856	-3.02247	0.147385									TNNI1	-2.16289	2.07926
1552731_at	ABRA	137735	0.421252	-2.37388	0.744184		244011_at	PPM1K	152926	0.382711	-2.61294	1.29278									ADCY1	-2.16069	2.07926
226069_at	PRICKLE1	144165	0.421374	-2.37319	1.29278		222572_at	PPM2C	54704	0.193795	-5.1601	0									MAN1C1	-2.15992	0.744184
225166_at	ARHGAP18	93663	0.421417	-2.37295	3.37367		218273_s_at	PPM2C	54704	0.195733	-5.109	0									216577_at	-2.15844	2.07926
209389_x_at	DBI	1622	0.421689	-2.37142	0.44703		225203_at	PPP1R16A	84988	0.401188	-2.4926	0.44703									LOC285194	-2.15783	26.4557
205589_at	MYL3	4634	0.421962	-2.36988	2.07926		1555462_at	PPP1R1C	151242	0.0965194	-10.3606	0									NCALD	-2.1554	11.3205
210611_s_at	DTNA	1837	0.421969	-2.36984	1.29278		228646_at	PPP1R1C	151242	0.402378	-2.48523	3.37367									LOC651250 /// LOC729074	-2.15439	3.37367
207087_x_at	ANK1	286	0.422745	-2.36549	0.744184		206895_at	PPP1R3A	5506	0.235352	-4.24895	0									ENDOD1	-2.15334	0.744184
205391_x_at	ANK1	286	0.422772	-2.36534	0.44703		211169_s_at	PPP1R3A	5506	0.290921	-3.43736	0.744184									KIAA1394	-2.15288	2.07926
221868_at	KIAA1155	400961	0.422807	-2.36514	1.29278		207749_s_at	PPP2R3A	5523	0.257157	-3.88868	0									RAMP2	-2.152	2.07926
243730_at	SLC27A5	10998	0.423454	-2.36153	1.29278		209632_at	PPP2R3A	5523	0.263327	-3.79757	0									CLASP2	-2.15171	2.07926
213071_at	DPT	1805	0.424509	-2.35566	3.37367		209633_at	PPP2R3A	5523	0.313289	-3.19194	0									SLC16A1	-2.15101	3.37367
203811_s_at	DNAJB4	11080	0.42488	-2.35361	1.29278		235764_at	PRDM5	11107	0.462289	-2.16315	2.07926									INADL	-2.15012	0.44703
224839_s_at	GPT2	84706	0.425009	-2.35289	0.44703		243541_at	PREPL	9581	0.314991	-3.1747	2.07926									COX6A2	-2.14997	1.29278
233129_at	RYR3	6263	0.426107	-2.34683	1.29278		226069_at	PRICKLE1	144165	0.421374	-2.37319	1.29278									THPO	-2.14962	2.07926
1560095_s_at	GNB5	10681	0.426392	-2.34526	1.29278		210038_at	PRKCQ	5588	0.372684	-2.68324	0.288649									DKFZP761N09121	-2.14914	7.74949
214388_at	PFAAP5	10443	0.426437	-2.34501	0.744184		210039_s_at	PRKCQ	5588	0.402877	-2.48215	0.44703									216618_at	-2.14869	20.6673
202949_s_at	FHL2	2274	0.426749	-2.3433	0.744184		220014_at	PRR16	51334	0.17539	-5.70157	0									GDF1 /// LASS1	-2.14777	2.07926
1560763_at	DIP2C	22982	0.427434	-2.33955	0.44703		1554867_a_at	PRR16	51334	0.218728	-4.5719	0									GALNT13	-2.14649	15.5629
215382_x_at	TPSAB1	7177	0.428391	-2.33432	2.07926		231834_at	PRR8	92454	0.430163	-2.3247	3.37367									KIAA1841	-2.14481	11.3205
210495_x_at	FN1	2335	0.428648	-2.33292	0.744184		226279_at	PRSS23	11098	0.23082	-4.33237	0									HSPA2	-2.1443	2.07926
209555_s_at	CD36	948	0.429844	-2.32642	2.07926		202458_at	PRSS23	11098	0.356942	-2.80158	0.44703									220033_at	-2.14393	2.07926
206191_at	ENTPD3	956	0.429962	-2.32579	0.44703		232284_at	PSMD6	9861	0.468499	-2.13448	3.37367									USP6	-2.1435	1.29278
231834_at	PRR8	92454	0.430163	-2.3247	3.37367		212187_x_at	PTGDS	5730	0.396456	-2.52235	1.29278									LRRC15	-2.14348	5.19491
1554864_a_at	SDC3	9672	0.430285	-2.32404	2.07926		211748_x_at	PTGDS	5730	0.490368	-2.03929	3.37367									GRPR	-2.14147	5.19491
225897_at			0.430724	-2.32167	0.744184		203997_at	PTPN3	5774	0.322221	-3.10346	0									1565811_at	-2.14116	2.07926
214397_at	MBD2	8932	0.431276	-2.3187	3.37367		206084_at	PTPRR	5801	0.319687	-3.12806	2.07926									FLJ20054	-2.14063	1.29278
216442_x_at	FN1	2335	0.431726	-2.31628	1.29278		210675_s_at	PTPRR	5801	0.437536	-2.28553	2.07926									MN1	-2.13752	3.37367
1555727_at			0.431731	-2.31626	2.07926		205336_at	PVALB	5816	0.235172	-4.25221	3.37367									SCRG1	-2.13684	1.29278
231785_at	NTF5	4909	0.432233	-2.31357	1.29278		222981_s_at	RAB10	10890	0.338445	-2.95469	0									MGST3	-2.1367	0.744184
1555310_a_at	PAK6	56924	0.432675	-2.31121	2.07926		205779_at	RAMP2	10266	0.464685	-2.152	2.07926									EDIL3	-2.13659	7.74949
229211_at	LOC285193	285193	0.433309	-2.30782	0.288649		205801_s_at	RASGRP3	25780	0.369625	-2.70545	0.744184									244310_at	-2.13342	0.744184
227283_at	KIAA0953	22979	0.433595	-2.3063	0.44703		235488_at	RASL10B	91608	0.460149	-2.17321	3.37367									APLN	-2.13007	2.07926
1558322_a_at	PAQR9	344838	0.433723	-2.30562	1.29278		219167_at	RASL12	51285	0.305337	-3.27507	0									234892_at	-2.12723	7.74949
234654_at	C20orf4	25980	0.434461	-2.3017	3.37367		231851_at	RAVER2	55225	0.460181	-2.17306	2.07926									LZTR2	-2.12707	1.29278
230422_at	FPRL2	2359	0.434792	-2.29995	2.07926		213901_x_at	RBM9	23543	0.402873	-2.48217	0.44703									DLK1	-2.12449	2.07926
209765_at	ADAM19	8728	0.434802	-2.2999	0.744184		225763_at	RCSD1	92241	0.356099	-2.8082	0.288649									BDH1	-2.1243	7.74949
210736_x_at	DTNA	1837	0.434839	-2.2997	2.07926		213520_at	RECQL4	9401	0.440564	-2.26982	3.37367									CRYM	-2.12279	40.7922
204612_at	PKIA	5569	0.43509	-2.29837	0.744184		204364_s_at	REEP1	65055	0.317838	-3.14626	0									228275_at	-2.12183	1.29278
1554871_at			0.435161	-2.298	3.37367		204365_s_at	REEP1	65055	0.463812	-2.15604	0.44703									HSPB2	-2.12129	0.744184
235225_at	SCN2B	6327	0.435237	-2.2976	1.29278		233744_at	RERG	85004	0.395899	-2.52589	2.07926									NAG18	-2.11916	7.74949
217228_s_at	ASB4	51666	0.435671	-2.29531	2.07926		211421_s_at	RET	5979	0.347054	-2.8814	1.29278									236131_at	-2.11881	7.74949
232456_at	C10orf71	118461	0.437081	-2.28791	0.744184		203823_at	RGS3	5998	0.219575	-4.55424	0									KIAA0644	-2.118	3.37367
231747_at	CYSLTR1	10800	0.437087	-2.28787	3.37367		239744_at	RGS3	5998	0.396402	-2.52269	0.744184									241857_at	-2.11682	11.3205
234907_x_at	GOLGA7	51125	0.437453	-2.28596	3.37367		212651_at	RHOBTB1	9886	0.382163	-2.61668	0.744184									LOC219731	-2.11457	15.5629
210675_s_at	PTPRR	5801	0.437536	-2.28553	2.07926		1556645_s_at	RHOBTB2	23221	0.346298	-2.88768	0.44703									MYL4	-2.11355	1.29278
213764_s_at	MFAP5	8076	0.437701	-2.28467	3.37367		204040_at	RNF144	9781	0.479315	-2.08631	0.744184									MYL6B	-2.11248	2.07926
201981_at	PAPPA	5069	0.4378	-2.28415	3.37367		227657_at	RNF150	57484	0.230474	-4.33888	0									SPINK4	-2.11144	5.19491
237741_at	SLC25A36	55186	0.437893	-2.28366	0.744184		230143_at	RNF165	494470	0.445824	-2.24304	3.37367									ITIH5	-2.11141	0.744184
225381_at	LOC399959	399959	0.437997	-2.28312	0.44703		216179_x_at	RNF24	11237	0.388437	-2.57442	1.29278									231993_at	-2.11046	3.37367
227300_at	TMEM119	338773	0.438083	-2.28267	3.37367		228186_s_at	RSPO3	84870	0.396178	-2.52412	0.44703									C11orf32	-2.10864	7.74949
226773_at			0.438378	-2.28114	0.744184		212319_at	RUTBC1	9905	0.496088	-2.01577	3.37367									SLC14A1	-2.10695	7.74949
218432_at	FBXO3	26273	0.43871	-2.27941	0.744184		217648_at	RWDD3	25950	0.368036	-2.71713	2.07926									B3GALNT2	-2.10674	3.37367
228499_at	PFKFB4	5210	0.438716	-2.27938	2.07926		205954_at	RXRG	6258	0.453545	-2.20485	3.37367									AKAP14	-2.10648	7.74949
202765_s_at	FBN1	2200	0.439948	-2.273	2.07926		233129_at	RYR3	6263	0.426107	-2.34683	1.29278									RHAG	-2.10624	5.19491
243863_at	CCDC80	151887	0.440515	-2.27007	2.07926		215495_s_at	SAMD4A	23034	0.36976	-2.70446	3.37367									PNPLA4	-2.10459	0.744184
213520_at	RECQL4	9401	0.440564	-2.26982	3.37367		226548_at	SBK1	388228	0.344341	-2.9041	0									C18orf54	-2.10458	11.3205
241749_at	LOC347273	347273	0.44137	-2.26568	1.29278		226549_at	SBK1	388228	0.39933	-2.50419	0.44703									LOC728855	-2.10426	0.744184
1562327_at			0.441378	-2.26563	3.37367		1563542_a_at	SCML4	256380	0.498696	-2.00523	2.07926									C20orf133	-2.10374	3.37367
1555523_a_at	FYCO1	79443	0.441427	-2.26538	2.07926		235225_at	SCN2B	6327	0.435237	-2.2976	1.29278									FRMD6	-2.10194	2.07926
1560116_a_at	NEDD1	121441	0.442134	-2.26176	1.29278		239984_at	SCN7A	6332	0.352101	-2.8401	0.147385									ANKAR	-2.10122	7.74949
206579_at	ZNF192	7745	0.442205	-2.26139	2.07926		205475_at	SCRG1	11341	0.467981	-2.13684	1.29278									231180_at	-2.10113	3.37367
1565681_s_at	DIP2C	22982	0.442573	-2.25952	0.44703		219197_s_at	SCUBE2	57758	0.407777	-2.45232	2.07926									241562_x_at	-2.10029	32.4514
203803_at	PCYOX1	51449	0.442876	-2.25797	1.29278		1554864_a_at	SDC3	9672	0.430285	-2.32404	2.07926									228032_s_at	-2.09957	1.29278
213371_at	LDB3	11155	0.442963	-2.25752	0.744184		210169_at	SEC14L5	9717	0.257109	-3.8894	0									SLC12A2	-2.09683	2.07926
203821_at	HBEGF	1839	0.443017	-2.25725	1.29278		226492_at	SEMA6D	80031	0.225148	-4.44151	0									OLFML2B	-2.09305	1.29278
211569_s_at	HADH	3033	0.443059	-2.25703	0.744184		233882_s_at	SEMA6D	80031	0.230796	-4.33283	0.288649									213169_at	-2.093	0.744184
228097_at	MYLIP	29116	0.443131	-2.25667	1.29278		233801_s_at	SEMA6D	80031	0.24173	-4.13684	0									GAS2	-2.09267	1.29278
218900_at	CNNM4	26504	0.44324	-2.25611	0.744184		212190_at	SERPINE2	5270	0.457638	-2.18514	2.07926									MGC26718	-2.09055	5.19491
223093_at	ANKH	56172	0.443392	-2.25534	0.288649		243429_at	SEZ6	124925	0.225392	-4.43672	0									TRAK1	-2.08948	1.29278
227210_at			0.443965	-2.25243	1.29278		204051_s_at	SFRP4	6424	0.206941	-4.83229	0.288649									SLMAP	-2.08634	1.29278
236576_at			0.443985	-2.25233	1.29278		204052_s_at	SFRP4	6424	0.274603	-3.64162	0.744184									RNF144	-2.08631	0.744184
220449_at	MGC5566	79015	0.444152	-2.25148	2.07926		205121_at	SGCB	6443	0.406009	-2.463	0.744184									1562023_at	-2.08483	32.4514
215262_at	OXNAD1	92106	0.444666	-2.24888	2.07926		228584_at	SGCB	6443	0.496887	-2.01253	1.29278									C6orf192	-2.08198	2.07926
215304_at	THSD4	79875	0.44487	-2.24785	3.37367		207302_at	SGCG	6445	0.406616	-2.45932	0.744184									MYOC	-2.08129	5.19491
227834_at	TXLNB	167838	0.445629	-2.24402	1.29278		209980_s_at	SHMT1	6470	0.390207	-2.56274	1.29278									236923_x_at	-2.07883	2.07926
230143_at	RNF165	494470	0.445824	-2.24304	3.37367		225835_at	SLC12A2	6558	0.476911	-2.09683	2.07926									SEMA3C	-2.07738	7.74949
226302_at	ATP8B1	5205	0.445841	-2.24295	2.07926		1557918_s_at	SLC16A1	6566	0.464897	-2.15101	3.37367									PRTN3	-2.07585	11.3205
244407_at	CYP39A1	51302	0.445876	-2.24278	3.37367		203339_at	SLC25A12	8604	0.499434	-2.00227	0.744184									LOC196264	-2.07507	40.7922
204939_s_at	PLN	5350	0.447145	-2.23641	0.744184		226782_at	SLC25A30	253512	0.29779	-3.35808	0.744184									LOC653198	-2.07327	32.4514
1563487_at	PDLIM5	10611	0.447239	-2.23594	0.44703		232245_at	SLC25A34	284723	0.318807	-3.1367	0.288649									C2orf40	-2.07107	11.3205
216405_at	LGALS1	3956	0.447472	-2.23478	2.07926		1559977_a_at	SLC25A34	284723	0.337131	-2.96621	0.288649									MTHFR	-2.07047	7.74949
223094_s_at	ANKH	56172	0.447544	-2.23442	0.44703		237741_at	SLC25A36	55186	0.437893	-2.28366	0.744184									PPARA	-2.07046	5.19491
210148_at	HIPK3	10114	0.447666	-2.23381	1.29278		227012_at	SLC25A40	55972	0.455677	-2.19454	2.07926									237329_at	-2.06941	3.37367
235772_at	USP54	159195	0.447923	-2.23253	3.37367		243730_at	SLC27A5	10998	0.423454	-2.36153	1.29278									TRPV3	-2.06861	3.37367
232080_at	HECW2	57520	0.450023	-2.22211	2.07926		218494_s_at	SLC2A4RG	56731	0.49386	-2.02486	0.744184									DNASE2B	-2.06675	3.37367
230661_at	LOC286191	286191	0.450342	-2.22053	2.07926		205972_at	SLC38A3	10991	0.351412	-2.84566	2.07926									FLJ39502	-2.06606	11.3205
243009_at	MSI2	124540	0.451592	-2.21439	0.744184		228696_at	SLC45A3	85414	0.386725	-2.58582	0.744184									228766_at	-2.06527	1.29278
202704_at	TOB1	10140	0.451689	-2.21391	0.744184		205152_at	SLC6A1	6529	0.304187	-3.28745	0.288649									CGI-38	-2.06321	20.6673
219984_s_at	HRASLS	57110	0.451742	-2.21365	0.44703		1563641_a_at	SLIC1	124460	0.210647	-4.74728	0									GSTM1	-2.06311	7.74949
227750_at	KALRN	8997	0.451794	-2.2134	0.744184		232384_s_at	SLIC1	124460	0.251233	-3.98038	0									KLF12	-2.06098	5.19491
220137_at	FLJ20674	54621	0.45276	-2.20867	3.37367		224149_x_at	SLMAP	7871	0.479308	-2.08634	1.29278									TRIM40	-2.05899	3.37367
207145_at	GDF8	2660	0.453402	-2.20555	2.07926		230367_at	SMTNL1	219537	0.334888	-2.98608	0.288649									FLJ21986	-2.05623	2.07926
205954_at	RXRG	6258	0.453545	-2.20485	3.37367		1560228_at	SNAI3	333929	0.299144	-3.34288	0.288649									TAC1	-2.0561	11.3205
203863_at			0.453668	-2.20425	0.744184		231054_at	SPACA4	171169	0.399059	-2.50589	0.744184									PSTPIP2	-2.05586	5.19491
234951_s_at	COL12A1	1303	0.453719	-2.20401	2.07926		241961_at	SRD5A2L2	253017	0.190457	-5.25053	0.147385									241600_at	-2.05502	3.37367
237632_at	HERC1	8925	0.454098	-2.20217	0.744184		226535_at	STRN3	29966	0.171774	-5.8216	0									TPTEps1	-2.05165	11.3205
1569858_at			0.454191	-2.20172	2.07926		212354_at	SULF1	23213	0.473986	-2.10977	2.07926									238780_s_at	-2.05085	7.74949
224534_at	KREMEN1	83999	0.454277	-2.2013	1.29278		1553593_a_at	TAL2	6887	0.136237	-7.34013	0									ELAVL4	-2.05063	11.3205
226856_at	MUSTN1	389125	0.454736	-2.19908	1.29278		1559507_at	TBC1D7	51256	0.473983	-2.10978	3.37367									C1orf51	-2.04771	1.29278
244142_at	DTNA	1837	0.45487	-2.19843	0.744184		242002_at	TCBA1	154215	0.343208	-2.91369	0.744184									228504_at	-2.04644	2.07926
213765_at	MFAP5	8076	0.455126	-2.19719	3.37367		213732_at	TCF3	6929	0.350356	-2.85424	0.744184									238604_at	-2.0453	5.19491
229567_at	LOC161247	161247	0.455402	-2.19586	0.288649		207332_s_at	TFRC	7037	0.32725	-3.05577	1.29278									237054_at	-2.04514	5.19491
208481_at	ASB4	51666	0.455507	-2.19536	3.37367		208691_at	TFRC	7037	0.329238	-3.03732	1.29278									215014_at	-2.04505	7.74949
219304_s_at	PDGFD	80310	0.45558	-2.195	2.07926		211154_at	THPO	7066	0.465198	-2.14962	2.07926									LOC728716	-2.04504	5.19491
227012_at	SLC25A40	55972	0.455677	-2.19454	2.07926		222835_at	THSD4	79875	0.415096	-2.40908	1.29278									SLCO4C1	-2.04404	7.74949
203864_s_at	ACTN2	88	0.455889	-2.19352	0.744184		215304_at	THSD4	79875	0.44487	-2.24785	3.37367									KITLG	-2.04377	1.29278
204159_at	CDKN2C	1031	0.456562	-2.19028	3.37367		239431_at	TICAM2	353376	0.473642	-2.1113	3.37367									226485_at	-2.04353	3.37367
241859_at			0.457219	-2.18713	0.744184		229789_at	TIGD3	220359	0.382923	-2.61149	2.07926									KCNE1L	-2.04286	20.6673
212190_at	SERPINE2	5270	0.457638	-2.18514	2.07926		228284_at	TLE1	7088	0.258624	-3.86662	0									1568876_a_at	-2.04058	11.3205
210262_at	CRISP2	7180	0.457824	-2.18424	3.37367		203222_s_at	TLE1	7088	0.394162	-2.53703	0.288649									LOC613266	-2.03803	20.6673
241474_at			0.457942	-2.18368	2.07926		203221_at	TLE1	7088	0.399986	-2.50009	0.44703									HMCN2	-2.03617	2.07926
225604_s_at	C9orf19	152007	0.458449	-2.18127	3.37367		219892_at	TM6SF1	53346	0.263119	-3.80057	0.147385									CD44 /// MAPK10	-2.03523	5.19491
203498_at	DSCR1L1	10231	0.458466	-2.18119	2.07926		223523_at	TMEM108	66000	0.324725	-3.07953	0.147385									ECM2	-2.03474	5.19491
227088_at	PDE5A	8654	0.458476	-2.18114	1.29278		223524_s_at	TMEM108	66000	0.40037	-2.49769	0.44703									ASAH1	-2.03091	2.07926
239694_at	TRIM7	81786	0.458498	-2.18104	0.744184		227300_at	TMEM119	338773	0.438083	-2.28267	3.37367									C4orf19	-2.03007	11.3205
1556507_at			0.458517	-2.18094	1.29278		213272_s_at	TMEM159	57146	0.261176	-3.82883	0									DNAH10	-2.02981	7.74949
206121_at	AMPD1	270	0.458839	-2.17941	1.29278		223503_at	TMEM163	81615	0.372547	-2.68423	2.07926									CNR2	-2.0298	5.19491
209763_at	CHRDL1	91851	0.459187	-2.17776	1.29278		1553301_a_at	TMEM182	130827	0.22128	-4.51916	0									CAV3	-2.02976	1.29278
230440_at	ZNF469	84627	0.459642	-2.17561	1.29278		238867_at	TMEM182	130827	0.268652	-3.72228	0									C18orf12	-2.02925	5.19491
225474_at	MAGI1	9223	0.459699	-2.17534	0.44703		1555090_x_at	TMEM182	130827	0.314741	-3.17721	0.288649									LOC728099	-2.02911	5.19491
235488_at	RASL10B	91608	0.460149	-2.17321	3.37367		238578_at	TMEM182	130827	0.367119	-2.72391	0.288649									225313_at	-2.02877	1.29278
231851_at	RAVER2	55225	0.460181	-2.17306	2.07926		230493_at	TMEM46	387914	0.202495	-4.9384	0									C6orf201	-2.0267	3.37367
217515_s_at	CACNA1S	779	0.460856	-2.16988	0.744184		230467_at	TMEM52	339456	0.338802	-2.95158	0.44703									224030_s_at	-2.02552	7.74949
230577_at			0.46104	-2.16901	3.37367		226674_at	TMEM58	149345	0.352257	-2.83884	0.744184									LOC285986	-2.02534	3.37367
205259_at	NR3C2	4306	0.462275	-2.16321	1.29278		227812_at	TNFRSF19	55504	0.335691	-2.97893	1.29278									CA5B	-2.02518	20.6673
235764_at	PRDM5	11107	0.462289	-2.16315	2.07926		205177_at	TNNI1	7135	0.462345	-2.16289	2.07926									ARX	-2.0251	2.07926
205177_at	TNNI1	7135	0.462345	-2.16289	2.07926		228834_at	TOB1	10140	0.311701	-3.2082	0.147385									236647_at	-2.02492	5.19491
213245_at	ADCY1	107	0.462816	-2.16069	2.07926		202704_at	TOB1	10140	0.451689	-2.21391	0.744184									SLC2A4RG	-2.02486	0.744184
218918_at	MAN1C1	57134	0.46298	-2.15992	0.744184		238079_at	TPM3	7170	0.494815	-2.02096	3.37367									LOC285733	-2.02432	3.37367
216577_at			0.463298	-2.15844	2.07926		215382_x_at	TPSAB1	7177	0.428391	-2.33432	2.07926									1558497_a_at	-2.02333	26.4557
204365_s_at	REEP1	65055	0.463812	-2.15604	0.44703		202079_s_at	TRAK1	22906	0.478589	-2.08948	1.29278									LOC646934	-2.02302	20.6673
209426_s_at	AMACR	23600	0.463953	-2.15539	2.07926		1553079_at	TRIM40	135644	0.485674	-2.05899	3.37367									B3GALT2	-2.02293	32.4514
1566984_at	LOC651250 /// LOC729074	651250 /// 729074	0.464169	-2.15439	3.37367		239694_at	TRIM7	81786	0.458498	-2.18104	0.744184									CLGN	-2.02287	3.37367
212570_at	ENDOD1	23052	0.464395	-2.15334	0.744184		223694_at	TRIM7	81786	0.468964	-2.13236	1.29278									ARMETL1	-2.02216	2.07926
228984_at	KIAA1394	57571	0.464493	-2.15288	2.07926		1554735_a_at	TRIM7	81786	0.486851	-2.05402	3.37367									LRRC16	-2.01942	20.6673
205779_at	RAMP2	10266	0.464685	-2.152	2.07926		1555291_at	TRPV3	162514	0.483417	-2.06861	3.37367									DYRK1B	-2.01734	2.07926
212308_at	CLASP2	23122	0.464746	-2.15171	2.07926		227236_at	TSPAN2	10100	0.413294	-2.41959	1.29278									HDAC5	-2.01718	2.07926
227818_at	CCDC21	64793	0.464821	-2.15137	1.29278		1569472_s_at	TTC3	7267	0.370184	-2.70136	1.29278									238891_at	-2.01704	7.74949
1557918_s_at	SLC16A1	6566	0.464897	-2.15101	3.37367		227834_at	TXLNB	167838	0.445629	-2.24402	1.29278									RUTBC1	-2.01577	3.37367
1560512_at	INADL	10207	0.465091	-2.15012	0.44703		205694_at	TYRP1	7306	0.222293	-4.49856	0.147385									TMEM110	-2.01566	5.19491
206353_at	COX6A2	1339	0.465124	-2.14997	1.29278		214590_s_at	UBE2D1	7321	0.314154	-3.18316	0.44703									SLC6A15	-2.01473	20.6673
211154_at	THPO	7066	0.465198	-2.14962	2.07926		211764_s_at	UBE2D1	7321	0.403882	-2.47597	1.29278									1561962_at	-2.01386	26.4557
206397_x_at	GDF1 /// LASS1	10715 /// 2657	0.465599	-2.14777	2.07926		1556096_s_at	UNC13C	440279	0.303888	-3.29068	0.744184									DDI2	-2.01274	7.74949
212306_at	CLASP2	23122	0.466276	-2.14465	0.44703		1569969_a_at	UNC13C	440279	0.370023	-2.70253	2.07926									PYHIN1	-2.0117	7.74949
211538_s_at	HSPA2	3306	0.466352	-2.1443	2.07926		206771_at	UPK3A	7380	0.378763	-2.64017	3.37367									GPD1	-2.01165	15.5629
220033_at			0.466434	-2.14393	2.07926		207213_s_at	USP2	9099	0.235388	-4.24831	0									PFKFB1	-2.0102	3.37367
227084_at	DTNA	1837	0.466497	-2.14364	2.07926		235772_at	USP54	159195	0.447923	-2.23253	3.37367									PLXDC1	-2.00924	1.29278
206405_x_at	USP6	9098	0.466526	-2.1435	1.29278		206405_x_at	USP6	9098	0.466526	-2.1435	1.29278									PDLIM2	-2.00455	2.07926
1565811_at			0.467037	-2.14116	2.07926		203797_at	VSNL1	7447	0.410535	-2.43585	1.29278									FLRT3	-2.00336	2.07926
1564164_at	FLJ20054	54530	0.467153	-2.14063	1.29278		215218_s_at	WDR62	284403	0.260897	-3.83293	0.147385									FBLN2	-2.00333	5.19491
205330_at	MN1	4330	0.467831	-2.13752	3.37367		231227_at	WNT5A	7474	0.382338	-2.61549	1.29278									1556760_a_at	-2.00328	26.4557
205475_at	SCRG1	11341	0.467981	-2.13684	1.29278		213425_at	WNT5A	7474	0.489661	-2.04223	2.07926									SLC25A12	-2.00227	0.744184
201403_s_at	MGST3	4259	0.468011	-2.1367	0.744184		222649_at	XPO4	64328	0.225788	-4.42893	0									LRRC20	-2.00216	2.07926
211467_s_at	NFIB	4781	0.468022	-2.13665	2.07926		218479_s_at	XPO4	64328	0.396951	-2.5192	0.44703									FGD4	-2.00085	7.74949
232284_at	PSMD6	9861	0.468499	-2.13448	3.37367		206579_at	ZNF192	7745	0.442205	-2.26139	2.07926									1567590_at	-2.00038	7.74949
232552_at	DAAM1	23002	0.468548	-2.13425	2.07926		214823_at	ZNF204	7754	0.381433	-2.62169	0.744184									LOC144571	-2.00032	2.07926
244310_at			0.468731	-2.13342	0.744184		215239_x_at	ZNF273	10793	0.495123	-2.0197	2.07926									BCL11A	-1.99804	26.4557
223694_at	TRIM7	81786	0.468964	-2.13236	1.29278		230440_at	ZNF469	84627	0.459642	-2.17561	1.29278									TCEAL7	-1.99788	7.74949
244166_at	APLN	8862	0.469467	-2.13007	2.07926		228988_at	ZNF711	7552	0.343608	-2.91029	0.744184									PLCD4	-1.99783	2.07926
1569302_at	KIAA1731	85459	0.46954	-2.12974	2.07926		239357_at			0.128904	-7.75769	0									LOC645485	-1.99591	32.4514
228150_at	LZTR2	89866	0.47013	-2.12707	1.29278		1564807_at			0.154262	-6.48247	0									MLLT3	-1.99589	3.37367
209200_at	MEF2C	4208	0.470207	-2.12672	1.29278		236038_at			0.167724	-5.96217	0									MGC14436	-1.99513	7.74949
201669_s_at	MARCKS	4082	0.470391	-2.12589	1.29278		237222_at			0.186706	-5.35602	0									LMOD2	-1.9942	2.07926
209560_s_at	DLK1	8788	0.470702	-2.12449	2.07926		221648_s_at			0.205224	-4.87272	0									ESRRB	-1.99178	7.74949
228275_at			0.471292	-2.12183	1.29278		229024_at			0.209036	-4.78387	0									231161_x_at	-1.9906	11.3205
205824_at	HSPB2	3316	0.47141	-2.12129	0.744184		228807_at			0.213708	-4.67928	0									PGDS	-1.99009	20.6673
205150_s_at	KIAA0644	9865	0.472143	-2.118	3.37367		237244_at			0.22605	-4.4238	0									SNCA	-1.99002	7.74949
227198_at	AFF3	3899	0.473015	-2.1141	3.37367		231035_s_at			0.22679	-4.40936	0									GAL	-1.98888	7.74949
216054_x_at	MYL4	4635	0.473138	-2.11355	1.29278		214862_x_at			0.23382	-4.2768	0.147385									CXorf6	-1.98781	2.07926
204173_at	MYL6B	140465	0.473378	-2.11248	2.07926		227061_at			0.236957	-4.22017	0.288649									DYRK2	-1.98723	3.37367
1553243_at	ITIH5	80760	0.473617	-2.11141	0.744184		1563386_at			0.240855	-4.15187	0.288649									ITGBL1	-1.98656	3.37367
239431_at	TICAM2	353376	0.473642	-2.1113	3.37367		239398_at			0.257097	-3.88958	0									ZNF179	-1.98562	15.5629
231993_at			0.47383	-2.11046	3.37367		1570469_at			0.260195	-3.84327	2.07926									233706_at	-1.98413	11.3205
1559507_at	TBC1D7	51256	0.473983	-2.10978	3.37367		229580_at			0.260934	-3.83238	0.147385									SP4	-1.98399	15.5629
212354_at	SULF1	23213	0.473986	-2.10977	2.07926		233805_at			0.266325	-3.75481	0									TMEM20	-1.9838	11.3205
1553691_at	B3GALNT2	148789	0.474667	-2.10674	3.37367		230968_at			0.266447	-3.7531	0.44703									CHRDL2	-1.98182	5.19491
209348_s_at	MAF	4094	0.474916	-2.10564	1.29278		204782_at			0.277795	-3.59977	0.288649									1570054_at	-1.98169	5.19491
209740_s_at	PNPLA4	8228	0.475152	-2.10459	0.744184		1560646_at			0.278953	-3.58483	0.44703									CPA3	-1.98116	7.74949
229951_x_at	LOC728855	728855	0.475227	-2.10426	0.744184		1569539_at			0.282536	-3.53937	0.288649									SLC20A2	-1.97917	3.37367
1561677_at	C20orf133	140733	0.475343	-2.10374	3.37367		1561700_at			0.286173	-3.49439	0.288649									MGC12488	-1.97858	7.74949
225481_at	FRMD6	122786	0.475751	-2.10194	2.07926		1570452_at			0.289795	-3.45072	2.07926									LOC441179	-1.97821	26.4557
231180_at			0.475934	-2.10113	3.37367		1561244_at			0.293837	-3.40325	2.07926									227140_at	-1.97739	5.19491
228032_s_at			0.476287	-2.09957	1.29278		229376_at			0.296141	-3.37677	1.29278									REEP2	-1.97657	5.19491
225835_at	SLC12A2	6558	0.476911	-2.09683	2.07926		229670_at			0.29769	-3.3592	0									SHCBP1	-1.97529	5.19491
230520_at	AIG1	51390	0.477059	-2.09618	2.07926		242979_at			0.29785	-3.3574	0.744184									ZNF620	-1.97522	5.19491
213125_at	OLFML2B	25903	0.477773	-2.09305	1.29278		238834_at			0.300529	-3.32747	0.147385									SAMD13	-1.97392	3.37367
213169_at			0.477784	-2.093	0.744184		238310_at			0.30136	-3.31829	3.37367									NOPE	-1.97385	1.29278
205848_at	GAS2	2620	0.477859	-2.09267	1.29278		229327_s_at			0.306555	-3.26206	0.288649									TRIB1	-1.97267	2.07926
202079_s_at	TRAK1	22906	0.478589	-2.08948	1.29278		236798_at			0.310085	-3.22492	0									DNAH5	-1.9725	5.19491
244091_at	CDH13	1012	0.479244	-2.08662	1.29278		229114_at			0.31565	-3.16806	0.288649									PIP3-E	-1.97234	3.37367
224149_x_at	SLMAP	7871	0.479308	-2.08634	1.29278		1562380_at			0.334288	-2.99143	3.37367									SYNE1	-1.97057	2.07926
204040_at	RNF144	9781	0.479315	-2.08631	0.744184		217440_at			0.334814	-2.98673	0.44703									WNT2B	-1.97013	5.19491
240125_at	DTNA	1837	0.479398	-2.08595	2.07926		217623_at			0.335561	-2.98008	0.44703									SOHLH2 /// LOC728591 /// LOC731719	-1.96962	26.4557
226301_at	C6orf192	116843	0.480311	-2.08198	2.07926		228101_at			0.338402	-2.95506	0.744184									FRMD4B	-1.96818	7.74949
40148_at	APBB2	323	0.48036	-2.08177	2.07926		1557149_at			0.341639	-2.92706	1.29278									235379_at	-1.96665	7.74949
236923_x_at			0.48104	-2.07883	2.07926		231478_at			0.343516	-2.91107	1.29278									SMTN	-1.96575	2.07926
219983_at	HRASLS	57110	0.481183	-2.07821	0.44703		1570332_at			0.344893	-2.89945	0.744184									KDELR3	-1.9644	3.37367
210944_s_at	CAPN3	825	0.481941	-2.07494	2.07926		226002_at			0.346835	-2.88322	0.288649									CPE	-1.96389	3.37367
1565804_at	ATXN1	6310	0.48264	-2.07194	2.07926		222954_at			0.349156	-2.86405	0.288649									SPAG16	-1.9634	15.5629
202947_s_at	GYPC	2995	0.482729	-2.07156	1.29278		212701_at			0.353933	-2.82539	0.44703									GULP1	-1.96305	5.19491
237329_at			0.48323	-2.06941	3.37367		243984_at			0.354506	-2.82083	2.07926									ABR	-1.96253	0.744184
225464_at	FRMD6	122786	0.483417	-2.06861	2.07926		1569760_at			0.364054	-2.74684	3.37367									PRMT8	-1.96191	3.37367
1555291_at	TRPV3	162514	0.483417	-2.06861	3.37367		243661_at			0.370679	-2.69775	0.744184									SRPK3	-1.95788	1.29278
220380_at	DNASE2B	58511	0.483851	-2.06675	3.37367		237565_at			0.372687	-2.68322	0.744184									CYBB	-1.95784	5.19491
228766_at			0.484199	-2.06527	1.29278		244207_at			0.377323	-2.65025	0.44703									EPHB1	-1.95651	5.19491
1553079_at	TRIM40	135644	0.485674	-2.05899	3.37367		237673_at			0.379293	-2.63648	3.37367									ZNRF1	-1.95634	2.07926
1556671_s_at	GTF3C2	2976	0.486086	-2.05725	2.07926		241400_at			0.379979	-2.63172	0									ADCY2	-1.95628	3.37367
226097_at	FNDC5	252995	0.486145	-2.057	2.07926		212985_at			0.381493	-2.62128	1.29278									C21orf100	-1.95579	20.6673
204055_s_at	CTAGE5	4253	0.486321	-2.05625	3.37367		241206_at			0.386192	-2.58938	2.07926									ABCC3	-1.95524	20.6673
228728_at	FLJ21986	79974	0.486326	-2.05623	2.07926		229116_at			0.386331	-2.58845	0.744184									EXOC4	-1.95502	3.37367
241600_at			0.486614	-2.05502	3.37367		1569761_x_at			0.386633	-2.58643	3.37367									ZNF354C	-1.95415	7.74949
1554735_a_at	TRIM7	81786	0.486851	-2.05402	3.37367		216828_at			0.392015	-2.55093	2.07926									DCX	-1.95254	15.5629
207968_s_at	MEF2C	4208	0.487403	-2.05169	1.29278		216737_at			0.392483	-2.54788	1.29278									SLC23A2	-1.95218	7.74949
235547_at	PFAAP5	10443	0.487503	-2.05127	3.37367		205296_at			0.394201	-2.53678	0.44703									ALF	-1.95163	20.6673
227285_at	C1orf51	148523	0.488351	-2.04771	1.29278		230195_at			0.397019	-2.51877	1.29278									HEG1	-1.95144	7.74949
228504_at			0.488654	-2.04644	2.07926		216103_at			0.401143	-2.49288	1.29278									238521_at	-1.94989	5.19491
226534_at	KITLG	4254	0.489293	-2.04377	1.29278		1556097_at			0.401569	-2.49023	1.29278									PTP4A1	-1.94802	2.07926
226485_at			0.48935	-2.04353	3.37367		1563704_at			0.406811	-2.45814	2.07926									237331_s_at	-1.94802	5.19491
213425_at	WNT5A	7474	0.489661	-2.04223	2.07926		243144_at			0.407774	-2.45234	3.37367									TNXB	-1.94735	1.29278
213033_s_at	NFIB	4781	0.489753	-2.04185	2.07926		227458_at			0.410042	-2.43877	0.288649									FLJ32658	-1.94623	7.74949
208767_s_at	LAPTM4B	55353	0.490092	-2.04043	1.29278		244463_at			0.413131	-2.42054	2.07926									SLC4A4	-1.94571	3.37367
211748_x_at	PTGDS	5730	0.490368	-2.03929	3.37367		225274_at			0.414634	-2.41177	0.44703									C9orf140	-1.94525	7.74949
1564117_at	HMCN2	256158	0.491118	-2.03617	2.07926		1564212_at			0.417141	-2.39727	2.07926									ZNF253	-1.94341	3.37367
210980_s_at	ASAH1	427	0.492391	-2.03091	2.07926		230928_at			0.420426	-2.37854	1.29278									LOC442262 /// LOC732268	-1.94237	2.07926
1556232_at	KIF6	221458	0.492587	-2.0301	3.37367		225897_at			0.430724	-2.32167	0.744184									PRKG1	-1.94127	5.19491
208204_s_at	CAV3	859	0.492668	-2.02976	1.29278		1555727_at			0.431731	-2.31626	2.07926									1566804_at	-1.94126	20.6673
225313_at			0.49291	-2.02877	1.29278		1554871_at			0.435161	-2.298	3.37367									EPHA6	-1.94097	11.3205
242739_at	C6orf201	404220	0.493413	-2.0267	3.37367		226773_at			0.438378	-2.28114	0.744184									BTBD6	-1.94026	1.29278
235619_at	LOC285986	285986	0.493745	-2.02534	3.37367		1562327_at			0.441378	-2.26563	3.37367									KIT	-1.93951	7.74949
238878_at	ARX	170302	0.493802	-2.0251	2.07926		227210_at			0.443965	-2.25243	1.29278									GSTT1	-1.93934	20.6673
218494_s_at	SLC2A4RG	56731	0.49386	-2.02486	0.744184		236576_at			0.443985	-2.25233	1.29278									LOC652993	-1.93913	32.4514
244151_at	LOC285733	285733	0.493994	-2.02432	3.37367		203863_at			0.453668	-2.20425	0.744184									HCFC1R1	-1.9374	1.29278
212309_at	CLASP2	23122	0.494319	-2.02298	1.29278		1569858_at			0.454191	-2.20172	2.07926									ANKRD37	-1.93714	5.19491
205830_at	CLGN	1047	0.494347	-2.02287	3.37367		241859_at			0.457219	-2.18713	0.744184									HOMER2	-1.93641	3.37367
1568696_at	ARMETL1	441549	0.494521	-2.02216	2.07926		241474_at			0.457942	-2.18368	2.07926									244270_at	-1.93631	7.74949
238079_at	TPM3	7170	0.494815	-2.02096	3.37367		1556507_at			0.458517	-2.18094	1.29278									RTN4	-1.93331	0.744184
215239_x_at	ZNF273	10793	0.495123	-2.0197	2.07926		230577_at			0.46104	-2.16901	3.37367									FLJ20366	-1.93325	26.4557
217270_s_at	DYRK1B	9149	0.495703	-2.01734	2.07926		216577_at			0.463298	-2.15844	2.07926									1563721_at	-1.93292	11.3205
229408_at	HDAC5	10014	0.495742	-2.01718	2.07926		220033_at			0.466434	-2.14393	2.07926									AGTRL1	-1.93149	3.37367
212319_at	RUTBC1	9905	0.496088	-2.01577	3.37367		1565811_at			0.467037	-2.14116	2.07926									FLJ11292	-1.92992	11.3205
228584_at	SGCB	6443	0.496887	-2.01253	1.29278		244310_at			0.468731	-2.13342	0.744184									TTN	-1.92872	11.3205
207537_at	PFKFB1	5207	0.497464	-2.0102	3.37367		228275_at			0.471292	-2.12183	1.29278									NAP1L3	-1.92835	5.19491
214081_at	PLXDC1	57125	0.497701	-2.00924	1.29278		231993_at			0.47383	-2.11046	3.37367									FKSG83	-1.92611	42.5486
229881_at	KLF12	11278	0.497728	-2.00913	2.07926		231180_at			0.475934	-2.10113	3.37367									FLJ37644	-1.92585	3.37367
238363_at	CAT	847	0.498261	-2.00698	2.07926		228032_s_at			0.476287	-2.09957	1.29278									SEMA6C	-1.9258	3.37367
1563542_a_at	SCML4	256380	0.498696	-2.00523	2.07926		213169_at			0.477784	-2.093	0.744184									GDA	-1.92526	5.19491
219165_at	PDLIM2	64236	0.498865	-2.00455	2.07926		236923_x_at			0.48104	-2.07883	2.07926									NAV1	-1.92518	5.19491
205151_s_at	KIAA0644	9865	0.498998	-2.00402	3.37367		237329_at			0.48323	-2.06941	3.37367									DNAJA4	-1.92515	7.74949
222853_at	FLRT3	23767	0.499161	-2.00336	2.07926		228766_at			0.484199	-2.06527	1.29278									DUSP10	-1.9246	3.37367
203339_at	SLC25A12	8604	0.499434	-2.00227	0.744184		241600_at			0.486614	-2.05502	3.37367									1559766_at	-1.92456	5.19491
218550_s_at	LRRC20	55222	0.499461	-2.00216	2.07926		228504_at			0.488654	-2.04644	2.07926									213106_at	-1.9237	3.37367
1564139_at	LOC144571	144571	0.499919	-2.00032	2.07926		226485_at			0.48935	-2.04353	3.37367									CAB39L	-1.92347	5.19491
241164_at	EEF1G	1937	0.499922	-2.00031	2.07926		225313_at			0.49291	-2.02877	1.29278									PROX1	-1.92304	3.37367
224505_s_at	PLCD4	84812	0.500542	-1.99783	2.07926																OR7E47P /// OR7E37P /// OR7E18P /// OR7E35P /// LOC441453	-1.92244	7.74949
208608_s_at	SNTB1	6641	0.501008	-1.99598	3.37367																PGPEP1	-1.92079	7.74949
204917_s_at	MLLT3	4300	0.501029	-1.99589	3.37367																PRRG1	-1.92005	2.07926
239057_at	LMOD2	392780	0.501454	-1.9942	2.07926																KCNIP2	-1.91998	7.74949
223681_s_at	INADL	10207	0.501909	-1.99239	3.37367																NR4A1	-1.91948	5.19491
205088_at	CXorf6	10046	0.503067	-1.98781	2.07926																AMIGO2	-1.91898	5.19491
202968_s_at	DYRK2	8445	0.503213	-1.98723	3.37367																GADL1	-1.91817	47.9994
205422_s_at	ITGBL1	9358	0.503383	-1.98656	3.37367																TCEA3	-1.91792	0.744184
202744_at	SLC20A2	6575	0.505262	-1.97917	3.37367																P2RY12	-1.91783	15.5629
229402_at	SAMD13	148418	0.506607	-1.97392	3.37367																APOM	-1.91767	5.19491
227870_at	NOPE	57722	0.506625	-1.97385	1.29278																KIAA0922	-1.9166	3.37367
219064_at	ITIH5	80760	0.506784	-1.97323	2.07926																CMBL	-1.91501	2.07926
201035_s_at	HADH	3033	0.506913	-1.97273	3.37367																ANKRD53	-1.91481	5.19491
202241_at	TRIB1	10221	0.506928	-1.97267	2.07926																LOC645538 /// LOC652318	-1.91457	7.74949
243031_at	PIP3-E	26034	0.507013	-1.97234	3.37367																239995_at	-1.91387	5.19491
209447_at	SYNE1	23345	0.507467	-1.97057	2.07926																240043_at	-1.91175	5.19491
1555004_a_at	RBL1	5933	0.507795	-1.9693	3.37367																GCNT4	-1.91171	5.19491
233449_at	RORA	6095	0.508269	-1.96746	2.07926																D4S234E	-1.91033	15.5629
207390_s_at	SMTN	6525	0.508711	-1.96575	2.07926																ASB10	-1.90846	5.19491
204017_at	KDELR3	11015	0.509061	-1.9644	3.37367																GAMT	-1.90641	2.07926
201116_s_at	CPE	1363	0.509194	-1.96389	3.37367																TMEM144	-1.90616	11.3205
212895_s_at	ABR	29	0.509546	-1.96253	0.744184																242159_at	-1.90555	3.37367
207772_s_at	PRMT8	56341	0.509708	-1.96191	3.37367																UGT3A1	-1.90489	5.19491
239449_at	ANKH	56172	0.510469	-1.95898	2.07926																241664_x_at	-1.90423	11.3205
206216_at	SRPK3	26576	0.510757	-1.95788	1.29278																213411_at	-1.90422	5.19491
225959_s_at	ZNRF1	84937	0.511158	-1.95634	2.07926																KPNA5	-1.90374	5.19491
217687_at	ADCY2	108	0.511174	-1.95628	3.37367																CDK8	-1.90311	15.5629
1560483_at	EXOC4	60412	0.511503	-1.95502	3.37367																CXorf22	-1.90037	15.5629
200731_s_at	PTP4A1	7803	0.513341	-1.94802	2.07926																RGS9BP	-1.90034	3.37367
206093_x_at	TNXB	7148	0.513517	-1.94735	1.29278																HOP	-1.90011	3.37367
211792_s_at	CDKN2C	1031	0.513537	-1.94728	3.37367																1555237_at	-1.89916	20.6673
203908_at	SLC4A4	8671	0.513951	-1.94571	3.37367																TSPYL1	-1.89667	7.74949
206900_x_at	ZNF253	56242	0.514561	-1.94341	3.37367																KIAA0408	-1.8965	7.74949
228469_at	PPID	5481	0.514616	-1.94319	2.07926																FAM70A	-1.89643	15.5629
234954_at	LOC442262 /// LOC732268	442262 /// 732268	0.514835	-1.94237	2.07926																PPP1R3C	-1.89629	5.19491
225389_at	BTBD6	90135	0.515396	-1.94026	1.29278																ZIC1	-1.89628	5.19491
240363_at	ANK1	286	0.515407	-1.94022	2.07926																PPP2R4	-1.89601	2.07926
203788_s_at	SEMA3C	10512	0.515911	-1.93832	3.37367																MS4A6A	-1.896	7.74949
45714_at	HCFC1R1	54985	0.516156	-1.9374	1.29278																227115_at	-1.89477	3.37367
217080_s_at	HOMER2	9455	0.51642	-1.93641	3.37367																ADAM23	-1.89373	11.3205
211509_s_at	RTN4	57142	0.517247	-1.93331	0.744184																EPS15L2	-1.89273	20.6673
213592_at	AGTRL1	187	0.517735	-1.93149	3.37367																LOC201725	-1.89248	7.74949
206973_at	PPFIA2	8499	0.518341	-1.92923	3.37367																1564949_at	-1.88992	11.3205
209199_s_at	MEF2C	4208	0.518577	-1.92836	2.07926																229612_at	-1.88877	5.19491
1555419_a_at	ASAH1	427	0.519056	-1.92657	3.37367																SPANXC	-1.88862	7.74949
230419_at	FLJ37644	400618	0.519252	-1.92585	3.37367																SOHLH2	-1.88802	7.74949
208100_x_at	SEMA6C	10500	0.519265	-1.9258	3.37367																227452_at	-1.88658	7.74949
216333_x_at	TNXB	7148	0.519587	-1.9246	3.37367																LAMA4	-1.88626	3.37367
221563_at	DUSP10	11221	0.519588	-1.9246	3.37367																TTC9B	-1.88615	11.3205
213106_at			0.519831	-1.9237	3.37367																PLCXD1	-1.88578	7.74949
228656_at	PROX1	5629	0.520011	-1.92304	3.37367																236996_at	-1.88469	7.74949
217628_at	CLIC5	53405	0.520309	-1.92193	3.37367																ANK2	-1.88382	7.74949
205618_at	PRRG1	5638	0.520821	-1.92005	2.07926																236656_s_at	-1.88261	2.07926
206363_at	MAF	4094	0.521277	-1.91836	2.07926																NLRP3	-1.88252	11.3205
226388_at	TCEA3	6920	0.521397	-1.91792	0.744184																1566181_at	-1.88206	20.6673
235674_at	KIAA0922	23240	0.521757	-1.9166	3.37367																1562793_at	-1.88032	15.5629
227522_at	CMBL	134147	0.522192	-1.91501	2.07926																LOC196913	-1.87962	11.3205
213451_x_at	TNXB	7148	0.522665	-1.91327	2.07926																227036_at	-1.87962	3.37367
205354_at	GAMT	2593	0.524545	-1.90641	2.07926																IFIH1	-1.87923	15.5629
242159_at			0.524784	-1.90555	3.37367																IFI44	-1.87728	20.6673
1556199_a_at	RGS9BP	388531	0.526221	-1.90034	3.37367																CNTROB	-1.87655	26.4557
211597_s_at	HOP	84525	0.526285	-1.90011	3.37367																P2RY14	-1.8762	5.19491
206452_x_at	PPP2R4	5524	0.527423	-1.89601	2.07926																237948_at	-1.87599	15.5629
213658_at	ZNF710	374655	0.527692	-1.89504	2.07926																SLC29A1	-1.87545	3.37367
227115_at			0.527769	-1.89477	3.37367																FSTL1	-1.87514	7.74949
212504_at	DIP2C	22982	0.528773	-1.89117	2.07926																220833_at	-1.87369	7.74949
202971_s_at	DYRK2	8445	0.528834	-1.89095	3.37367																202970_at	-1.87359	5.19491
226065_at	PRICKLE1	144165	0.529767	-1.88762	3.37367																VDAC3	-1.87284	3.37367
202202_s_at	LAMA4	3910	0.530149	-1.88626	3.37367																1562942_at	-1.87237	26.4557
210088_x_at	MYL4	4635	0.530519	-1.88495	2.07926																CALCRL	-1.8722	7.74949
212573_at	ENDOD1	23052	0.53078	-1.88402	1.29278																CASD1	-1.87201	15.5629
236656_s_at			0.531176	-1.88261	2.07926																LOC729680	-1.87117	5.19491
203869_at	USP46	64854	0.531573	-1.88121	3.37367																243923_at	-1.87039	7.74949
227036_at			0.532024	-1.87962	3.37367																MBP	-1.87012	3.37367
201801_s_at	SLC29A1	2030	0.533205	-1.87545	3.37367																1560637_at	-1.86989	5.19491
212257_s_at	SMARCA2	6595	0.533464	-1.87454	3.37367																C13orf18	-1.86902	7.74949
216218_s_at	PLCL2	23228	0.533884	-1.87307	3.37367																DNAJB8	-1.86898	5.19491
208844_at	VDAC3	7419	0.533948	-1.87284	3.37367																234965_at	-1.86845	15.5629
207323_s_at	MBP	4155	0.534724	-1.87012	3.37367																FAM123B	-1.86827	5.19491
216105_x_at	PPP2R4	5524	0.536545	-1.86378	2.07926																LOC643648	-1.86817	15.5629
208609_s_at	TNXA /// TNXB	7146 /// 7148	0.537316	-1.8611	3.37367																MCC	-1.86744	11.3205
227417_at	MOSC2	54996	0.539339	-1.85412	2.07926																236365_at	-1.86631	26.4557
1569986_x_at	TNNT3	7140	0.540586	-1.84985	3.37367																C7orf16	-1.86551	7.74949
235079_at			0.540775	-1.8492	3.37367																DDX3Y	-1.86413	15.5629
212093_s_at	MTUS1	57509	0.540863	-1.8489	3.37367																RASD2	-1.86408	5.19491
242358_at			0.540969	-1.84853	3.37367																TNKS2	-1.86378	5.19491
205529_s_at	RUNX1T1	862	0.543082	-1.84134	3.37367																LRRN1	-1.86237	20.6673
214326_x_at	JUND	3727	0.543514	-1.83988	2.07926																FCAMR	-1.86183	15.5629
233924_s_at	EXOC6	54536	0.54372	-1.83918	3.37367																BCDO2	-1.86126	11.3205
219114_at	C3orf18	51161	0.544038	-1.83811	3.37367																TNXA /// TNXB	-1.8611	3.37367
241700_at	ZFHX4	79776	0.544282	-1.83728	2.07926																DKFZp434K191	-1.85966	7.74949
220346_at	MTHFD2L	441024	0.544418	-1.83682	3.37367																PSG3	-1.85895	32.4514
1564308_a_at	MPP7	143098	0.54554	-1.83305	3.37367																KATNAL2	-1.85827	11.3205
209550_at	NDN	4692	0.545727	-1.83242	3.37367																AKAP7	-1.85809	5.19491
219696_at	FLJ20054	54530	0.546289	-1.83053	3.37367																MAP3K12	-1.85761	11.3205
236352_at	VGLL2	245806	0.54657	-1.82959	3.37367																LOC389662	-1.85644	11.3205
227233_at	TSPAN2	10100	0.547625	-1.82607	3.37367																GALNTL1	-1.85561	15.5629
222650_s_at	SLC2A4RG	56731	0.548633	-1.82271	3.37367																KCNJ1	-1.85505	45.7851
1552474_a_at	GAMT /// UTRN	2593 /// 7402	0.550298	-1.8172	2.07926																C1orf187	-1.85445	15.5629
229533_x_at	ZNF680	340252	0.550532	-1.81643	3.37367																FLJ36166	-1.85429	7.74949
202983_at	HLTF	6596	0.55112	-1.81449	1.29278																MOSC2	-1.85412	2.07926
227678_at	XRCC6BP1	91419	0.551408	-1.81354	3.37367																MSR1	-1.85338	11.3205
213807_x_at	MET	4233	0.552694	-1.80932	3.37367																GSTM2	-1.85337	7.74949
218818_at	FHL3	2275	0.553142	-1.80785	3.37367																ATP2A2	-1.8527	7.74949
219527_at	MOSC2	54996	0.553318	-1.80728	3.37367																230466_s_at	-1.85254	7.74949
203502_at	BPGM	669	0.554958	-1.80194	3.37367																224094_at	-1.85235	7.74949
208796_s_at	CCNG1	900	0.554976	-1.80188	2.07926																TNNT3	-1.84985	3.37367
203616_at	POLB	5423	0.555029	-1.80171	2.07926																DEFB103A	-1.8498	7.74949
1554168_a_at	SH3KBP1	30011	0.556894	-1.79567	3.37367																235079_at	-1.8492	3.37367
243666_at	AP1GBP1	11276	0.560653	-1.78363	2.07926																MTUS1	-1.8489	3.37367
216044_x_at	FAM69A	388650	0.560932	-1.78275	3.37367																242358_at	-1.84853	3.37367
210886_x_at	TP53AP1	11257	0.562982	-1.77626	3.37367																MPEG1	-1.84684	7.74949
212503_s_at	DIP2C	22982	0.563098	-1.77589	3.37367																LTBP4	-1.84596	5.19491
201193_at	IDH1	3417	0.564609	-1.77114	3.37367																HSDL2	-1.84595	15.5629
219144_at	DUSP26	78986	0.564649	-1.77101	3.37367																LOC152118	-1.8448	20.6673
213702_x_at	ASAH1	427	0.564706	-1.77083	3.37367																242134_at	-1.84393	11.3205
243179_at	CTBP1	1487	0.566145	-1.76633	3.37367																ACR	-1.84352	5.19491
1554039_at	C14orf159	80017	0.566373	-1.76562	3.37367																LOC285550	-1.84191	5.19491
212104_s_at	RBM9	23543	0.567159	-1.76317	3.37367																ACPL2	-1.84188	7.74949
212669_at	CAMK2G	818	0.568445	-1.75919	3.37367																216816_at	-1.84188	11.3205
AFFX-HSAC07/X00351_5_at	ACTB	60	0.569977	-1.75446	3.37367																C6orf195	-1.84152	15.5629
208784_s_at	KLHDC3	116138	0.573756	-1.7429	3.37367																RUNX1T1	-1.84134	3.37367
228364_at	ZNF784	147808	0.575691	-1.73704	3.37367																233213_at	-1.84125	11.3205
243367_at	HMGB2	3148	0.575822	-1.73665	3.37367																ITLN1	-1.84055	38.3328
210645_s_at	TTC3	7267	0.576985	-1.73315	3.37367																EMP3	-1.84044	7.74949
202236_s_at	SLC16A1	6566	0.57702	-1.73304	3.37367																COLQ	-1.84009	7.74949
218552_at	ECHDC2	55268	0.578065	-1.72991	3.37367																KIAA1946	-1.83998	7.74949
208846_s_at	ITPR2 /// VDAC3	3709 /// 7419	0.579591	-1.72536	3.37367																JUND	-1.83988	2.07926
210968_s_at	RTN4	57142	0.58136	-1.7201	3.37367																HTR2C	-1.83972	15.5629
227250_at	KREMEN1	83999	0.582121	-1.71786	3.37367																C3orf18	-1.83811	3.37367
200732_s_at	PTP4A1	7803	0.583111	-1.71494	3.37367																LOC127602	-1.83795	5.19491
1570633_at			0.583382	-1.71414	3.37367																1562012_at	-1.83781	11.3205
227112_at	TMCC1	23023	0.583701	-1.71321	3.37367																1565722_at	-1.83753	11.3205
207705_s_at	RP4-691N24.1	22981	0.587411	-1.70239	3.37367																ZFHX4	-1.83728	2.07926
37408_at	MRC2	9902	0.590463	-1.69358	3.37367																LOC730013	-1.83697	5.19491
210006_at	ABHD14A	25864	0.592081	-1.68896	3.37367																IFRD1	-1.83644	20.6673
235521_at	HOXA3	3200	0.597266	-1.6743	3.37367																LOC401397	-1.83643	5.19491
																					ACE	-1.83531	7.74949
																					230149_at	-1.83517	38.3328
																					ARHGEF4	-1.83459	5.19491
																					1570257_x_at	-1.83418	7.74949
																					CMYA5	-1.83393	7.74949
																					208263_at	-1.83375	11.3205
																					KCNT1	-1.83316	20.6673
																					SLC7A2	-1.83272	7.74949
																					NDN	-1.83242	3.37367
																					SOCS2	-1.83137	7.74949
																					NOS1AP	-1.83063	11.3205
																					SLC24A5	-1.83059	15.5629
																					VGLL2	-1.82959	3.37367
																					GINS4	-1.82916	5.19491
																					1562464_at	-1.82879	11.3205
																					235285_at	-1.82679	26.4557
																					CFC1 /// LOC653275	-1.82663	11.3205
																					1560104_at	-1.82545	7.74949
																					TMIGD2	-1.82514	7.74949
																					1560489_at	-1.82489	5.19491
																					CDCP1	-1.82474	7.74949
																					MGC87042	-1.82469	7.74949
																					LOC92312	-1.82458	15.5629
																					1562032_at	-1.82441	15.5629
																					1560517_s_at	-1.82423	15.5629
																					215796_at	-1.82142	11.3205
																					216644_at	-1.8211	7.74949
																					PDCD1LG2	-1.81945	26.4557
																					TPM2	-1.81877	5.19491
																					GAMT /// UTRN	-1.8172	2.07926
																					CCDC39	-1.8171	15.5629
																					LOC441476	-1.8168	5.19491
																					ZNF680	-1.81643	3.37367
																					239252_at	-1.81581	5.19491
																					HLTF	-1.81449	1.29278
																					SYT13	-1.81391	15.5629
																					LOC606495	-1.81389	15.5629
																					AP1S2 /// LOC653653 /// LOC654127	-1.81371	11.3205
																					XRCC6BP1	-1.81354	3.37367
																					1562616_at	-1.81327	11.3205
																					SCN4B	-1.81293	11.3205
																					FLJ21687	-1.81135	5.19491
																					LOC146795	-1.80965	15.5629
																					TM6SF2	-1.80947	7.74949
																					KIAA1914	-1.80862	7.74949
																					ACADM	-1.80807	5.19491
																					SORBS1	-1.80797	5.19491
																					FHL3	-1.80785	3.37367
																					C1QTNF9	-1.80773	5.19491
																					LOC441046	-1.8071	5.19491
																					1564012_at	-1.80687	5.19491
																					ANK3	-1.80686	11.3205
																					ROBO1	-1.80655	11.3205
																					MYADM	-1.80536	5.19491
																					237667_at	-1.80438	40.7922
																					244335_at	-1.8039	7.74949
																					234786_at	-1.80385	20.6673
																					GINS2	-1.80287	7.74949
																					BPGM	-1.80194	3.37367
																					CCNG1	-1.80188	2.07926
																					SGK	-1.80181	7.74949
																					POLB	-1.80171	2.07926
																					MYLK2	-1.80125	7.74949
																					MLLT4	-1.80084	40.7922
																					231611_at	-1.79969	5.19491
																					1561262_at	-1.79892	20.6673
																					241601_at	-1.79892	7.74949
																					240897_at	-1.79851	15.5629
																					1556824_at	-1.79844	7.74949
																					BCHE	-1.79722	7.74949
																					SLC1A2	-1.79694	11.3205
																					PAMCI	-1.7966	7.74949
																					IL33	-1.79624	7.74949
																					SH3KBP1	-1.79567	3.37367
																					ST3GAL6	-1.79557	15.5629
																					1556675_s_at	-1.79555	7.74949
																					FAM78A	-1.7955	7.74949
																					240276_at	-1.79433	11.3205
																					FAM77C	-1.79377	5.19491
																					242264_at	-1.79372	11.3205
																					239849_at	-1.79369	5.19491
																					1561236_at	-1.79364	7.74949
																					228640_at	-1.7928	26.4557
																					IQSEC3	-1.79245	11.3205
																					C9orf4	-1.7922	7.74949
																					1566805_at	-1.79199	32.4514
																					236683_at	-1.79161	20.6673
																					215592_at	-1.79059	11.3205
																					243059_at	-1.7899	20.6673
																					LRRC17	-1.78902	5.19491
																					REG3A	-1.78827	40.7922
																					LOC387790	-1.78808	20.6673
																					NUDT17	-1.78759	15.5629
																					LOC732147	-1.7875	15.5629
																					212608_s_at	-1.78722	5.19491
																					LOC730846	-1.78649	5.19491
																					PCDHB5	-1.78578	15.5629
																					1560869_a_at	-1.7843	20.6673
																					TAAR2	-1.7836	11.3205
																					CORO2A	-1.7836	26.4557
																					PKD2L2	-1.78289	20.6673
																					FAM69A	-1.78275	3.37367
																					OVCA2	-1.78218	7.74949
																					DKFZp761H2121	-1.78094	11.3205
																					WFDC9	-1.78055	26.4557
																					COL5A2	-1.78019	11.3205
																					HFE2	-1.78016	5.19491
																					ALDH1A1	-1.78	7.74949
																					C11orf21	-1.7797	7.74949
																					LRRTM4	-1.77969	32.4514
																					MRCL3 /// LOC645094 /// LOC649855	-1.77961	7.74949
																					241470_x_at	-1.77915	7.74949
																					HSPB6	-1.77789	5.19491
																					PTGFRN	-1.77788	11.3205
																					243741_at	-1.77777	7.74949
																					235343_at	-1.77734	26.4557
																					LOC199899	-1.77696	42.5486
																					TP53AP1	-1.77626	3.37367
																					LOC152274	-1.77541	11.3205
																					SPATA16	-1.77415	7.74949
																					TRDN	-1.77324	7.74949
																					237770_at	-1.77278	7.74949
																					PCBP3	-1.77246	20.6673
																					PCDHB17	-1.77173	11.3205
																					IDH1	-1.77114	3.37367
																					DUSP26	-1.77101	3.37367
																					MDH1	-1.77068	5.19491
																					1557190_at	-1.76948	15.5629
																					ZNF479	-1.76908	38.3328
																					SCARA5	-1.76907	7.74949
																					CDY1 /// CDY2A /// CDY2B /// CDY1B	-1.76808	7.74949
																					217079_at	-1.76774	20.6673
																					LOC728206	-1.76766	7.74949
																					202969_at	-1.76762	5.19491
																					1558819_at	-1.76749	11.3205
																					1555893_at	-1.76725	7.74949
																					234389_x_at	-1.76512	15.5629
																					ACAT1	-1.76495	5.19491
																					NFATC1	-1.76266	5.19491
																					1561018_at	-1.76153	11.3205
																					PTPRD	-1.76064	15.5629
																					EN1	-1.75988	5.19491
																					CTDSPL	-1.75958	20.6673
																					KLHL4	-1.75933	11.3205
																					CAMK2G	-1.75919	3.37367
																					1556590_s_at	-1.75914	11.3205
																					C14orf64	-1.75898	11.3205
																					TOR1AIP1	-1.75836	5.19491
																					ST7OT2	-1.75718	7.74949
																					MGC3771	-1.75523	7.74949
																					222096_x_at	-1.75512	11.3205
																					221184_at	-1.75474	20.6673
																					236893_at	-1.75452	26.4557
																					ACTB	-1.75446	3.37367
																					CCR10	-1.75425	7.74949
																					GPR157	-1.75389	5.19491
																					BIRC5	-1.7532	7.74949
																					TFDP2	-1.75313	20.6673
																					KIAA0672	-1.75306	11.3205
																					TESK2	-1.75302	5.19491
																					ZNF483	-1.7524	15.5629
																					TMEM35	-1.75199	38.3328
																					JPH2	-1.75182	11.3205
																					SMAD7	-1.7513	11.3205
																					1562311_at	-1.75115	20.6673
																					ATP2A1	-1.75099	5.19491
																					233364_s_at	-1.75049	5.19491
																					241476_at	-1.74897	11.3205
																					LOC399761 /// LOC643564 /// CTGLF9P /// CTGLF2	-1.74874	7.74949
																					ACTG2	-1.74849	7.74949
																					KCNH6	-1.74792	11.3205
																					1559735_at	-1.74729	11.3205
																					IGHM	-1.74705	15.5629
																					DPY19L2	-1.74699	11.3205
																					CYP4X1	-1.74688	7.74949
																					215079_at	-1.74667	20.6673
																					242845_at	-1.7462	7.74949
																					C4orf24	-1.74618	11.3205
																					CSF1R	-1.74616	7.74949
																					240972_at	-1.74478	20.6673
																					PPP1R3D	-1.74464	7.74949
																					GPR34	-1.74443	15.5629
																					ANGPTL3	-1.74406	20.6673
																					243715_at	-1.74402	5.19491
																					C8orf57	-1.74338	20.6673
																					FCGR2A	-1.74336	20.6673
																					IFNA4	-1.74327	20.6673
																					ELAVL2	-1.74252	11.3205
																					215862_at	-1.74247	7.74949
																					VIPR2	-1.742	15.5629
																					VLDLR	-1.74135	11.3205
																					LOC644186	-1.73993	11.3205
																					CA4	-1.73949	11.3205
																					TRIM2	-1.73905	11.3205
																					ZNF784	-1.73704	3.37367
																					CCDC69	-1.73679	7.74949
																					PDK2	-1.73595	7.74949
																					EIF1AY	-1.73561	11.3205
																					241925_x_at	-1.73541	20.6673
																					SESN1	-1.7349	5.19491
																					POT1	-1.73452	11.3205
																					EMILIN3	-1.73442	7.74949
																					ABCA8	-1.73372	7.74949
																					ASB16	-1.73365	7.74949
																					FHL1	-1.7335	5.19491
																					GRIN2D	-1.73291	20.6673
																					HSPC159	-1.73259	7.74949
																					BTNL8	-1.73253	40.7922
																					C10orf110	-1.7321	7.74949
																					ECHDC2	-1.72991	3.37367
																					HLA-DQA1 /// HLA-DQA2 /// LOC731682	-1.72986	20.6673
																					CLASP1	-1.72976	11.3205
																					IL22RA1	-1.72924	7.74949
																					241251_at	-1.7289	38.3328
																					217253_at	-1.72835	11.3205
																					238787_at	-1.72813	15.5629
																					224084_at	-1.72789	11.3205
																					TRIM22	-1.7277	5.19491
																					CCR2 /// LOC729230	-1.72712	11.3205
																					MLZE	-1.72694	11.3205
																					SSTR5	-1.72679	7.74949
																					PDGFRL	-1.72598	7.74949
																					DUS4L	-1.72596	7.74949
																					231456_at	-1.72573	38.3328
																					ITPR2 /// VDAC3	-1.72536	3.37367
																					NUDT9P1	-1.72508	11.3205
																					NPHP1	-1.7235	11.3205
																					1557336_at	-1.72302	11.3205
																					OSBPL7	-1.7223	7.74949
																					DKFZp667E0512	-1.72153	11.3205
																					PTP4A3	-1.72063	7.74949
																					CD93	-1.72023	7.74949
																					C11orf37	-1.71989	5.19491
																					NARG2	-1.71971	11.3205
																					ARMCX4	-1.71904	11.3205
																					FEM1C	-1.71887	7.74949
																					GLCE	-1.71867	7.74949
																					PLCD3	-1.71689	7.74949
																					SLC28A1	-1.71658	11.3205
																					213832_at	-1.71653	11.3205
																					LOC653314	-1.71615	7.74949
																					ADAMTSL3	-1.71539	11.3205
																					1561844_at	-1.71532	15.5629
																					235929_s_at	-1.71481	15.5629
																					IFI44L	-1.71461	7.74949
																					DMD	-1.71427	11.3205
																					1570633_at	-1.71414	3.37367
																					KCNJ3	-1.7136	15.5629
																					CFL2	-1.71307	5.19491
																					GPR137C	-1.71174	11.3205
																					237709_at	-1.71149	11.3205
																					FMO3	-1.71143	15.5629
																					231358_at	-1.71124	15.5629
																					EFCBP1	-1.71051	15.5629
																					1555580_at	-1.70973	11.3205
																					SPAM1	-1.70787	11.3205
																					HOXA10	-1.7073	7.74949
																					C5orf4	-1.70678	11.3205
																					1565131_x_at	-1.70647	20.6673
																					SLC26A9	-1.70623	11.3205
																					C1orf101	-1.70604	15.5629
																					CBLN4	-1.70592	11.3205
																					DNAPTP6	-1.70546	7.74949
																					GPR82	-1.70503	15.5629
																					239125_at	-1.70458	11.3205
																					237359_at	-1.70449	15.5629
																					LOC440149	-1.70421	7.74949
																					TBC1D4	-1.70416	7.74949
																					NEURL	-1.70317	5.19491
																					SLC22A14	-1.70251	11.3205
																					1562671_s_at	-1.70243	20.6673
																					SPATA21	-1.7024	32.4514
																					RP4-691N24.1	-1.70239	3.37367
																					238301_at	-1.70223	26.4557
																					230230_at	-1.70173	7.74949
																					LOC283914	-1.70023	7.74949
																					LOC401317	-1.7002	15.5629
																					1570043_at	-1.70013	15.5629
																					PIP5K2B	-1.69954	7.74949
																					ENPP5	-1.6995	11.3205
																					IL15	-1.69881	7.74949
																					LAMC3	-1.69868	7.74949
																					DMRT2	-1.69852	7.74949
																					238270_x_at	-1.69842	11.3205
																					HERPUD1	-1.6984	26.4557
																					PDPR /// LOC283922 /// LOC650883 /// LOC651987	-1.69832	11.3205
																					242419_at	-1.69782	11.3205
																					RPL3L	-1.69772	11.3205
																					LPHN3	-1.69705	7.74949
																					234658_at	-1.69661	20.6673
																					CLEC12A	-1.69653	11.3205
																					FAM118A /// LOC730087	-1.69629	20.6673
																					1565700_at	-1.69609	11.3205
																					236209_at	-1.69592	15.5629
																					NMU	-1.6959	26.4557
																					228971_at	-1.69544	7.74949
																					LOC283507	-1.695	11.3205
																					TSHZ2	-1.69442	15.5629
																					TM7SF3	-1.6937	11.3205
																					226468_at	-1.69363	7.74949
																					MRC2	-1.69358	3.37367
																					CNTN3	-1.69289	7.74949
																					RGR	-1.69272	26.4557
																					HTR1E	-1.69258	7.74949
																					GLT8D2	-1.6923	15.5629
																					ZNF710 /// DOCK4	-1.69228	5.19491
																					LOC554174	-1.69223	11.3205
																					LOC440157	-1.6922	11.3205
																					SSPN	-1.69125	7.74949
																					1560500_at	-1.69119	11.3205
																					CUTC	-1.69096	5.19491
																					SOX10	-1.69076	26.4557
																					BDNFOS	-1.69062	20.6673
																					C2orf13	-1.69056	11.3205
																					DAPK1	-1.69045	7.74949
																					IFNE1	-1.69023	20.6673
																					LOC723809	-1.69022	7.74949
																					GRIP2	-1.68942	7.74949
																					1562997_a_at	-1.68929	40.7922
																					TNIK	-1.68927	7.74949
																					LOC645431	-1.68905	32.4514
																					233964_at	-1.68897	20.6673
																					ABHD14A	-1.68896	3.37367
																					ANKMY2	-1.68826	5.19491
																					NRP1	-1.68824	7.74949
																					MRO	-1.68815	20.6673
																					HLF	-1.68807	7.74949
																					IL13	-1.68793	15.5629
																					CRISPLD1	-1.68734	15.5629
																					SNTG1	-1.68698	32.4514
																					LRP6	-1.68695	11.3205
																					IGSF3	-1.68594	15.5629
																					LOC284402	-1.68418	38.3328
																					DZIP3	-1.68393	11.3205
																					ITGB1BP3	-1.68382	15.5629
																					PRO2266	-1.68379	26.4557
																					LRRIQ1	-1.68309	15.5629
																					EFHA2	-1.68304	11.3205
																					FCAR	-1.68267	26.4557
																					CEBPE	-1.68267	15.5629
																					244584_at	-1.68192	11.3205
																					BZW2	-1.68143	5.19491
																					PCDH11Y /// LOC730420	-1.68119	26.4557
																					ARHGAP4	-1.67956	15.5629
																					ZNF364	-1.67934	7.74949
																					238605_at	-1.67927	15.5629
																					TEX9	-1.67924	20.6673
																					COL8A2	-1.67875	5.19491
																					237015_at	-1.67859	11.3205
																					C1orf95	-1.67849	15.5629
																					CDH22	-1.67848	11.3205
																					CKB	-1.67837	11.3205
																					AURKA	-1.67796	11.3205
																					242464_at	-1.67788	11.3205
																					LOC646865	-1.67586	32.4514
																					TMEM156	-1.67573	15.5629
																					SLC4A7	-1.67533	15.5629
																					ISLR	-1.67517	11.3205
																					ZMYND17	-1.67492	7.74949
																					IRF2BP2	-1.6749	5.19491
																					CYP2B7P1	-1.67475	11.3205
																					NTN4	-1.67459	7.74949
																					HOXA3	-1.6743	3.37367
																					232656_at	-1.67251	32.4514
																					243505_at	-1.67249	11.3205
																					CACNG1	-1.6722	11.3205
																					CACNA2D1	-1.67219	15.5629
																					LHX3	-1.67204	26.4557
																					JPH1	-1.67197	7.74949
																					UNC84A	-1.67189	15.5629
																					MYBPC2	-1.67181	7.74949
																					223890_at	-1.67126	7.74949
																					RAB33B	-1.67074	7.74949
																					ZNF519	-1.67032	26.4557
																					CD44	-1.66984	15.5629
																					240801_at	-1.66964	20.6673
																					HES1	-1.66945	11.3205
																					SPATA4	-1.66927	11.3205
																					NUDT4	-1.66886	11.3205
																					1559664_at	-1.66849	26.4557
																					241968_at	-1.66825	5.19491
																					KIAA1598	-1.66802	20.6673
																					1563904_at	-1.66771	32.4514
																					MYH7	-1.66724	11.3205
																					LOC130940	-1.66694	20.6673
																					ITM2A	-1.66691	7.74949
																					220822_at	-1.66586	32.4514
																					238420_at	-1.66532	32.4514
																					210703_at	-1.66521	11.3205
																					FLJ11235	-1.66467	11.3205
																					COL6A2	-1.66463	7.74949
																					LOC286238	-1.6646	11.3205
																					221138_s_at	-1.66439	15.5629
																					GRB14	-1.6642	11.3205
																					215617_at	-1.66413	7.74949
																					229313_at	-1.66371	7.74949
																					LOC284262	-1.66288	7.74949
																					1561740_at	-1.66225	26.4557
																					213808_at	-1.66215	15.5629
																					NLRP1	-1.66117	15.5629
																					214046_at	-1.66067	11.3205
																					1561966_at	-1.66051	7.74949
																					TRO	-1.6604	15.5629
																					240821_at	-1.66027	15.5629
																					CNGA1	-1.66016	11.3205
																					BCKDHB	-1.66014	11.3205
																					1555084_at	-1.65954	15.5629
																					KIAA0240	-1.65862	11.3205
																					ART1	-1.65855	11.3205
																					221242_at	-1.65844	7.74949
																					ZNF419A	-1.65806	11.3205
																					RGS4	-1.6579	15.5629
																					EPO	-1.65781	20.6673
																					213968_at	-1.65714	20.6673
																					1562811_at	-1.65687	26.4557
																					237263_at	-1.65674	15.5629
																					244779_at	-1.65672	5.19491
																					OR2F2	-1.65641	15.5629
																					SYNGAP1	-1.65628	11.3205
																					238386_x_at	-1.65623	7.74949
																					APOC2	-1.65589	11.3205
																					EOMES	-1.65499	15.5629
																					DRD1	-1.65482	45.7851
																					LOC129607	-1.65463	11.3205
																					KLHDC1	-1.65384	7.74949
																					243843_at	-1.65371	7.74949
																					MYBL1	-1.65361	11.3205
																					ETS1	-1.65353	15.5629
																					CXorf25	-1.65309	20.6673
																					FUT1	-1.65301	11.3205
																					233792_at	-1.65281	11.3205
																					243838_at	-1.65272	38.3328
																					SPTLC3	-1.65185	40.7922
																					CTRB2	-1.65111	11.3205
																					RFX2	-1.65073	15.5629
																					ARL2BP	-1.65017	11.3205
																					FLJ40473	-1.65	7.74949
																					1562979_at	-1.64987	11.3205
																					230988_at	-1.64914	11.3205
																					SEMA3D	-1.64865	38.3328
																					GNRHR	-1.64746	15.5629
																					RNF168 /// LOC727900	-1.64661	11.3205
																					PPP1R1A	-1.64635	11.3205
																					SIGLEC6	-1.64598	11.3205
																					MDS2	-1.64572	26.4557
																					1557046_x_at	-1.64567	11.3205
																					SIGLEC8	-1.64532	20.6673
																					PAPPA2	-1.64518	7.74949
																					ADD3	-1.64516	7.74949
																					GSTM5	-1.64496	7.74949
																					222340_at	-1.64406	15.5629
																					RLN2	-1.64263	32.4514
																					SERINC5	-1.64258	26.4557
																					BTN3A1	-1.64257	20.6673
																					LOC641912 /// LOC644090	-1.64243	26.4557
																					C6orf137	-1.64225	40.7922
																					SNTA1	-1.64202	7.74949
																					SAMD9L	-1.6416	7.74949
																					1563115_at	-1.64097	26.4557
																					WFDC5	-1.64088	11.3205
																					C18orf2	-1.64029	15.5629
																					GPR177	-1.64007	15.5629
																					240349_at	-1.63976	15.5629
																					238441_at	-1.63942	7.74949
																					237301_at	-1.63923	11.3205
																					IL28RA	-1.63835	15.5629
																					1561467_at	-1.6383	11.3205
																					RNF34	-1.63762	5.19491
																					HSPA1L	-1.63754	11.3205
																					LOC541472	-1.6375	7.74949
																					LOC643517	-1.6371	15.5629
																					213873_at	-1.63679	11.3205
																					FHL5	-1.63661	11.3205
																					KLHL7	-1.63649	11.3205
																					C6orf12	-1.63643	11.3205
																					ATF2	-1.63608	15.5629
																					1559787_at	-1.63606	26.4557
																					FAM92A1	-1.63603	20.6673
																					ITFG2	-1.63591	11.3205
																					241728_at	-1.63583	11.3205
																					243278_at	-1.63558	11.3205
																					LOC654342	-1.63555	32.4514
																					216739_at	-1.63526	20.6673
																					RP11-450P7.3	-1.63525	7.74949
																					CHAD	-1.63509	7.74949
																					RSAD2	-1.63504	11.3205
																					SLC6A20	-1.6344	15.5629
																					NETO2	-1.63376	15.5629
																					240015_at	-1.63372	11.3205
																					SYK	-1.63363	11.3205
																					CD248	-1.63357	7.74949
																					PCOLCE2	-1.63318	20.6673
																					1556402_at	-1.63301	15.5629
																					MAGEA9 /// LOC728269	-1.63301	26.4557
																					SNX30	-1.6326	11.3205
																					TMEM75	-1.63174	20.6673
																					PGCP	-1.63165	7.74949
																					CXXC4	-1.63152	11.3205
																					SOS2	-1.6315	11.3205
																					233161_at	-1.63116	15.5629
																					DDR2	-1.63055	7.74949
																					227874_at	-1.63047	11.3205
																					MOGAT1	-1.63008	15.5629
																					ARHGEF6	-1.62961	7.74949
																					SLC6A12	-1.62943	7.74949
																					1568663_a_at	-1.62916	15.5629
																					LOC643072	-1.62907	7.74949
																					IFNA7	-1.62858	20.6673
																					238531_x_at	-1.62832	11.3205
																					SMPX	-1.62795	7.74949
																					SHPRH	-1.62779	11.3205
																					226272_at	-1.62728	15.5629
																					SGCE	-1.62682	7.74949
																					1558385_at	-1.62677	11.3205
																					XLKD1	-1.62643	15.5629
																					FLJ44653	-1.62595	26.4557
																					VIM	-1.62591	26.4557
																					RP11-262D11.5	-1.62587	11.3205
																					236031_x_at	-1.62539	15.5629
																					239710_at	-1.62471	11.3205
																					ZNF252	-1.62425	15.5629
																					228304_at	-1.62417	15.5629
																					GABRA5 /// LOC727729	-1.62392	26.4557
																					ADHFE1	-1.6238	7.74949
																					DKFZP564O0523	-1.62341	15.5629
																					235824_at	-1.62332	11.3205
																					LOC440456 /// LOC729751	-1.62302	15.5629
																					KIF25	-1.62301	11.3205
																					FAM129C	-1.62289	15.5629
																					C20orf12	-1.62271	11.3205
																					ROCK2	-1.62259	7.74949
																					242420_at	-1.62169	15.5629
																					RBM24	-1.62163	7.74949
																					ZNF616	-1.62148	20.6673
																					FAM129A	-1.62143	11.3205
																					244764_at	-1.62135	15.5629
																					229994_at	-1.62128	11.3205
																					ANKRD21	-1.62127	26.4557
																					MMP10	-1.62115	32.4514
																					LOC594834 /// FRMPD2	-1.62078	15.5629
																					MAP6	-1.62072	11.3205
																					ZFY	-1.62071	7.74949
																					LY6G6C	-1.62045	7.74949
																					TPD52	-1.62044	11.3205
																					CXorf43	-1.61997	11.3205
																					ULK2	-1.61995	20.6673
																					232113_at	-1.61847	11.3205
																					PLCB4	-1.61834	15.5629
																					229202_at	-1.61811	15.5629
																					242119_at	-1.61806	11.3205
																					CCDC71	-1.61767	11.3205
																					1562893_at	-1.6167	20.6673
																					LSP1	-1.61666	7.74949
																					CCDC38	-1.61583	20.6673
																					SLC16A8	-1.61549	11.3205
																					HIGD2A	-1.61522	11.3205
																					1562058_at	-1.61485	38.3328
																					1555196_at	-1.61416	11.3205
																					USP9Y	-1.61387	11.3205
																					C10orf103	-1.61382	7.74949
																					FGFR4	-1.61354	32.4514
																					OR5H1	-1.61344	40.7922
																					1559697_a_at	-1.61338	26.4557
																					243185_at	-1.61317	15.5629
																					RRP22	-1.61289	11.3205
																					243490_at	-1.61271	15.5629
																					IQSEC1	-1.61246	5.19491
																					TLE4	-1.61208	7.74949
																					SYT6	-1.61191	7.74949
																					LOC400581	-1.61175	15.5629
																					OR51E1	-1.61168	15.5629
																					238530_at	-1.6114	7.74949
																					243983_at	-1.61136	15.5629
																					1561004_at	-1.61129	15.5629
																					ZFP161	-1.61093	11.3205
																					244864_at	-1.61085	26.4557
																					B3GALNT1	-1.61057	7.74949
																					FAM98C	-1.60947	15.5629
																					CLDN20	-1.60923	11.3205
																					SOX5	-1.60918	26.4557
																					TBC1D8B	-1.60908	15.5629
																					PDHA2	-1.60895	15.5629
																					1561624_at	-1.60894	15.5629
																					1558481_s_at	-1.60883	26.4557
																					240332_at	-1.60875	15.5629
																					230446_at	-1.60866	15.5629
																					238023_at	-1.60834	20.6673
																					39331	-1.60817	11.3205
																					LOC400796	-1.60753	15.5629
																					228528_at	-1.60726	11.3205
																					AP4S1	-1.60686	11.3205
																					SULT1E1	-1.60683	32.4514
																					241454_at	-1.60679	7.74949
																					236935_at	-1.60654	11.3205
																					1563287_at	-1.60641	7.74949
																					242051_at	-1.60595	15.5629
																					HSF2	-1.60576	15.5629
																					LOC113179	-1.60572	11.3205
																					243446_at	-1.60569	15.5629
																					235161_at	-1.60552	11.3205
																					217048_at	-1.60536	15.5629
																					DPYSL3	-1.60533	7.74949
																					PIWIL1	-1.6052	15.5629
																					FXYD1	-1.60478	7.74949
																					230372_at	-1.60474	15.5629
																					229849_at	-1.60428	11.3205
																					C1orf170	-1.60355	11.3205
																					230197_s_at	-1.60327	15.5629
																					KCNH8	-1.60293	15.5629
																					ALDH5A1	-1.60263	11.3205
																					1559205_s_at	-1.60221	11.3205
																					KIAA1919	-1.60221	11.3205
																					230812_at	-1.60209	11.3205
																					TLN2	-1.60169	7.74949
																					KRT17	-1.60163	11.3205
																					CCND2	-1.60102	11.3205
																					FLJ20184	-1.60068	26.4557
																					HCRP1	-1.60066	15.5629
																					LOC391269	-1.60066	26.4557
																					MGC12966	-1.60043	7.74949
																					PATE	-1.60018	15.5629
																					EID1	-1.60003	11.3205
																					ADCY7	-1.59982	15.5629
																					ADARB2	-1.59953	15.5629
																					244797_at	-1.59914	26.4557
																					SSX2 /// SSX3 /// SSX7 /// SSX9 /// LOC652163 /// LOC727837	-1.59876	15.5629
																					1562719_at	-1.59757	11.3205
																					SCG2	-1.59737	20.6673
																					PI16	-1.59728	11.3205
																					GLP1R	-1.59698	15.5629
																					YBX2	-1.59653	20.6673
																					SPEG /// LOC729871	-1.59644	11.3205
																					FAM55A	-1.59625	15.5629
																					TMEM158	-1.59591	15.5629
																					FTS	-1.59483	7.74949
																					RANBP3L	-1.59464	15.5629
																					BMP7	-1.59436	32.4514
																					ZNF681	-1.59354	15.5629
																					HMGB4	-1.59284	32.4514
																					231152_at	-1.5926	20.6673
																					244194_at	-1.5926	26.4557
																					242752_at	-1.59185	32.4514
																					FAM46B	-1.59155	20.6673
																					TRPC6	-1.59142	11.3205
																					241197_at	-1.59093	15.5629
																					213789_at	-1.5907	20.6673
																					NLRP7	-1.59022	15.5629
																					PKM2	-1.58988	11.3205
																					241255_at	-1.58985	38.3328
																					242228_at	-1.58931	20.6673
																					238266_at	-1.58903	26.4557
																					LOC728804	-1.58864	26.4557
																					PTPN4	-1.58845	15.5629
																					PTER	-1.58833	11.3205
																					PDGFB	-1.58828	15.5629
																					IL9R /// LOC729486	-1.58808	20.6673
																					LOC441108	-1.58802	38.3328
																					AK5	-1.588	32.4514
																					APC	-1.58757	15.5629
																					240979_at	-1.5875	15.5629
																					LOC348801	-1.58747	7.74949
																					SDPR	-1.58746	11.3205
																					ANKRD29	-1.58746	15.5629
																					PRO2964	-1.58701	26.4557
																					CCDC89	-1.5866	32.4514
																					ZNF610	-1.5865	11.3205
																					ALDH6A1	-1.5864	15.5629
																					1562764_at	-1.58554	38.3328
																					LOC348808	-1.58553	32.4514
																					FGF1	-1.58445	15.5629
																					234374_at	-1.5841	42.5486
																					NPTXR	-1.58384	11.3205
																					TPI1	-1.58324	7.74949
																					213393_at	-1.58319	15.5629
																					SDC2	-1.58295	11.3205
																					239063_at	-1.5828	11.3205
																					PER2	-1.58267	11.3205
																					SSX2	-1.58221	11.3205
																					238378_at	-1.58146	15.5629
																					CA8	-1.58073	26.4557
																					234704_at	-1.58062	20.6673
																					THRAP6	-1.58051	15.5629
																					LOC285740	-1.58041	32.4514
																					1561205_at	-1.58023	47.1561
																					PRSS7	-1.57972	11.3205
																					MNS1	-1.57919	20.6673
																					LOC283070	-1.57898	11.3205
																					NFASC	-1.57823	20.6673
																					ATP8B4	-1.57823	11.3205
																					NYD-SP18	-1.57644	20.6673
																					COG5	-1.57636	7.74949
																					UCRP	-1.57602	11.3205
																					L2HGDH	-1.57602	15.5629
																					MICAL3 /// LOC731210	-1.57576	15.5629
																					241072_s_at	-1.57554	26.4557
																					1560661_x_at	-1.57458	15.5629
																					C9orf68	-1.57434	26.4557
																					MAGEE1	-1.57322	11.3205
																					230744_at	-1.57312	20.6673
																					MBD5	-1.57305	7.74949
																					CCDC43	-1.57275	11.3205
																					PHLDB2	-1.57266	32.4514
																					C1orf148	-1.57258	26.4557
																					LOC647121	-1.57245	11.3205
																					KIF2C	-1.57183	20.6673
																					KCNJ16	-1.57154	11.3205
																					ERCC8	-1.5712	15.5629
																					1557338_x_at	-1.57052	11.3205
																					234348_at	-1.57034	20.6673
																					TXNDC2 /// LOC649622	-1.56999	20.6673
																					AMN	-1.5697	15.5629
																					FLJ22655	-1.56966	15.5629
																					216715_at	-1.5695	20.6673
																					39149	-1.56941	15.5629
																					MAGI2	-1.5692	26.4557
																					MEIS1	-1.56897	7.74949
																					KCNH2	-1.56886	32.4514
																					1561883_at	-1.56873	20.6673
																					CCDC112	-1.5687	11.3205
																					203999_at	-1.5684	40.7922
																					KCNA2	-1.56809	11.3205
																					DPYSL4	-1.56679	20.6673
																					LOC151171	-1.56654	15.5629
																					CDH11	-1.56634	26.4557
																					LOC652101	-1.56627	20.6673
																					1567139_at	-1.5657	26.4557
																					RP1-32F7.2	-1.56527	15.5629
																					SMOC2	-1.565	15.5629
																					TRIM31	-1.56463	15.5629
																					AQP6	-1.56457	20.6673
																					ROGDI	-1.56424	11.3205
																					ZNF611	-1.56412	20.6673
																					KLRC1 /// KLRC2	-1.5637	38.3328
																					LOC399761 /// LOC643564	-1.56329	11.3205
																					TUBA3	-1.56323	15.5629
																					RHOJ	-1.56238	11.3205
																					ARMC4	-1.56207	20.6673
																					1556413_a_at	-1.56197	11.3205
																					THY1	-1.56195	11.3205
																					FRMD3	-1.56195	7.74949
																					1563460_at	-1.56188	20.6673
																					LOC90246	-1.56184	20.6673
																					MAN2A1	-1.56173	11.3205
																					CCL18	-1.56155	48.6564
																					236285_at	-1.56133	15.5629
																					SGOL1	-1.56116	11.3205
																					RNF180	-1.56105	15.5629
																					ST6GALNAC1	-1.56065	20.6673
																					ZNF85	-1.55989	11.3205
																					226812_at	-1.55931	20.6673
																					236304_at	-1.55926	32.4514
																					LOC285026	-1.55879	20.6673
																					RPL23AP7	-1.55878	15.5629
																					244638_at	-1.55851	20.6673
																					ADPRHL1	-1.55843	11.3205
																					221137_at	-1.5583	15.5629
																					237421_at	-1.55808	32.4514
																					SCARF1	-1.55804	15.5629
																					LIMA1	-1.55804	15.5629
																					Gcom1	-1.55787	11.3205
[truncated: 5,848 more rows]

## Sheet: GO analysis up regulated
Up-regulated using MAS5 2 fold and 5% FDR probe set list
[truncated: 82 more rows]

[truncated: 2 more sheets: GO analysis down reg, RMA vs MAS5]
