# Supplementary material for: Dysregulation of Mitochondrial Dynamics and the Muscle Transcriptome in ICU Patients Suffering from Sepsis Induced Multiple Organ Failure
Source: PLoS One. 2008 Nov 10;3(11):e3686. doi: 10.1371/journal.pone.0003686 (PMC2579334; doi:10.1371/journal.pone.0003686)
Supplement: Supplemental data sheet S2 — Expression of mitochondrial genes from the micro-aray analysis. (0.09 MB XLS) [file pone.0003686.s007.xls]

## Sheet: Table
Expression of mitochondrial genes from micro-array analysis.
Gene Name		Folde change	q-value (%)
NDUFC1	NADH dehydrogenase [ubiquinone] 1 subunit C1, mitochondrial precursor protein from Homo sapiens	-4.61746	0
ARG2	Arginase-2, mitochondrial precursor protein from Homo sapiens	-2.60543	3.37367
GATM	Glycine amidinotransferase, mitochondrial precursor protein from Homo sapiens	-2.48343	1.29278
HADH	Hydroxyacyl-coenzyme A dehydrogenase, mitochondrial precursor protein from Homo sapiens	-2.25703	0.744184
SLC25A12	Calcium-binding mitochondrial carrier protein Aralar1 protein from Homo sapiens	-2.00227	0.744184
MOSC2	MOSC domain-containing protein 2, mitochondrial precursor protein from Homo sapiens	-1.85412	2.07926
ACADM	Medium-chain specific acyl-CoA dehydrogenase, mitochondrial precursor protein from Homo sapiens	-1.80807	5.19491
ACAT1	Acetyl-CoA acetyltransferase, mitochondrial precursor protein from Homo sapiens	-1.76495	5.19491
SOD2	Superoxide dismutase [Mn], mitochondrial precursor protein from Homo sapiens	16.3337	0
MTFR1	Mitochondrial fission regulator 1 protein from Homo sapiens	3.79482	0.288649
POLRMT	DNA-directed RNA polymerase, mitochondrial precursor protein from Homo sapiens	2.95772	0
TRNT1	tRNA-nucleotidyltransferase 1, mitochondrial precursor protein from Homo sapiens	2.83154	0.288649
GSR	Glutathione reductase, mitochondrial precursor protein from Homo sapiens	2.79203	0.44703
NDUFA10	NADH dehydrogenase [ubiquinone] 1 alpha subcomplex subunit 10, mitochondrial precursor protein from Homo sapiens	2.78668	5.19491
PRODH	Proline oxidase, mitochondrial precursor protein from Homo sapiens	2.71365	3.37367
AIFM1	Apoptosis-inducing factor 1, mitochondrial precursor protein from Homo sapiens	2.40857	2.07926
HSPD1	60 kDa heat shock protein, mitochondrial precursor protein from Homo sapiens	2.39731	1.29278
MTHFD2	Bifunctional methylenetetrahydrofolate dehydrogenase/cyclohydrolase, mitochondrial precursor	2.37592	3.37367
ABCB6	Mitochondrial ATP-binding cassette sub-family B member 6 protein from Homo sapiens	2.3642	0.744184
FDXR	NADPH:adrenodoxin oxidoreductase, mitochondrial precursor protein from Homo sapiens	2.33566	2.07926
MTRF1	Peptide chain release factor 1, mitochondrial precursor protein from Homo sapiens	2.25721	3.37367
DAP3	Mitochondrial 28S ribosomal protein S29 protein from Homo sapiens	2.25659	0.44703
IDH3A	Isocitrate dehydrogenase [NAD] subunit alpha, mitochondrial precursor protein from Homo sapiens	2.24935	0.744184
TIMM10	Mitochondrial import inner membrane translocase subunit Tim10 protein from Homo sapiens	2.2167	0.744184
ABAT	4-aminobutyrate aminotransferase, mitochondrial precursor protein from Homo sapiens	2.18402	2.07926
CKMT2	Creatine kinase, sarcomeric mitochondrial precursor protein from Homo sapiens	2.13483	1.29278
LETM1	Leucine zipper-EF-hand-containing transmembrane protein 1, mitochondrial precursor protein from Homo sapiens	2.05112	0.744184
GLRX2	Glutaredoxin-2, mitochondrial precursor protein from Homo sapiens	2.0219	0.744184
MRPS16	28S ribosomal protein S16, mitochondrial precursor protein from Homo sapiens	2.01347	1.29278
GPD2	Glycerol-3-phosphate dehydrogenase, mitochondrial precursor protein from Homo sapiens	1.99121	2.07926
SCO1	SCO1 protein homolog, mitochondrial precursor protein from Homo sapiens	1.98164	2.07926
MTCH1	Mitochondrial carrier homolog 1 protein from Homo sapiens	1.93222	0.744184
SLC25A14	Brain mitochondrial carrier protein 1 protein from Homo sapiens	1.92851	1.29278
PC	Pyruvate carboxylase, mitochondrial precursor protein from Homo sapiens	1.92759	2.07926
SCO2	SCO2 protein homolog, mitochondrial precursor protein from Homo sapiens	1.92713	1.29278
GRPEL1	GrpE protein homolog 1, mitochondrial precursor protein from Homo sapiens	1.90647	3.37367
SLC25A32	Mitochondrial folate transporter/carrier protein from Homo sapiens	1.89586	2.07926
PITRM1	Presequence protease, mitochondrial precursor protein from Homo sapiens	1.84437	3.37367
HADHA	Trifunctional enzyme subunit alpha, mitochondrial precursor protein from Homo sapiens	1.83037	2.07926
DNAJA3	DnaJ homolog subfamily A member 3, mitochondrial precursor protein from Homo sapiens	1.82854	1.29278
POLG2	DNA polymerase subunit gamma 2, mitochondrial precursor protein from Homo sapiens	1.82336	2.07926
AKAP10	A kinase anchor protein 10, mitochondrial precursor protein from Homo sapiens	1.82149	5.19491
MRPS26	28S ribosomal protein S26, mitochondrial precursor protein from Homo sapiens	1.79433	1.29278
HTRA2	Serine protease HTRA2, mitochondrial precursor protein from Homo sapiens	1.7683	2.07926
GPX4	Phospholipid hydroperoxide glutathione peroxidase, mitochondrial precursor protein from Homo sapiens	1.7639	5.19491
AK2	Adenylate kinase isoenzyme 2, mitochondrial protein from Homo sapiens	1.75591	2.07926
DLST	Dihydrolipoyllysine-residue succinyltransferase component of 2-oxoglutarate dehydrogenase complex, mitochondrial precursor protein from Homo sapiens	1.73178	2.07926
COX4I1	Cytochrome c oxidase subunit 4 isoform 1, mitochondrial precursor protein from Homo sapiens	1.7307	5.19491
MRPS25	Mitochondrial 28S ribosomal protein S25 protein from Homo sapiens	1.71695	5.19491
MRPS18A	28S ribosomal protein S18a, mitochondrial precursor protein from Homo sapiens	1.71506	2.07926
MRPL27	Mitochondrial 39S ribosomal protein L27 protein from Homo sapiens	1.69869	2.07926
MRPS17	28S ribosomal protein S17, mitochondrial precursor protein from Homo sapiens	1.66983	2.07926
MIPEP	Mitochondrial intermediate peptidase, mitochondrial precursor protein from Homo sapiens	1.66879	3.37367
TIMM13	Mitochondrial import inner membrane translocase subunit Tim13 protein from Homo sapiens	1.66596	5.19491
SLC25A15	Mitochondrial ornithine transporter 1 protein from Homo sapiens	1.66249	5.19491
SHMT2	Serine hydroxymethyltransferase, mitochondrial precursor protein from Homo sapiens	1.65957	2.07926
DHODH	Dihydroorotate dehydrogenase, mitochondrial precursor protein from Homo sapiens	1.65134	2.07926
DBT	Lipoamide acyltransferase component of branched-chain alpha-keto acid dehydrogenase complex, mitochondrial precursor protein from Homo sapiens	1.64514	5.19491
MRPS21	Mitochondrial 28S ribosomal protein S21 protein from Homo sapiens	1.63828	3.37367
TK2	Thymidine kinase 2, mitochondrial precursor protein from Homo sapiens	1.63641	5.19491
RHOT1	Mitochondrial Rho GTPase 1 protein from Homo sapiens	1.63087	3.37367
CYP27A1	Cytochrome P450 27, mitochondrial precursor protein from Homo sapiens	1.61716	5.19491
ENDOG	Endonuclease G, mitochondrial precursor protein from Homo sapiens	1.61474	5.19491
HSPA9B	Stress-70 protein, mitochondrial precursor protein from Homo sapiens	1.60647	3.37367
BCS1L	Mitochondrial chaperone BCS1 protein from Homo sapiens	1.60287	2.07926
MRPL49	Mitochondrial 39S ribosomal protein L49 protein from Homo sapiens	1.60208	5.19491
TIMM44	Import inner membrane translocase subunit TIM44, mitochondrial precursor protein from Homo sapiens	1.60111	3.37367
SDHC	Succinate dehydrogenase cytochrome b560 subunit, mitochondrial precursor protein from Homo sapiens	1.5962	5.19491
TRIT1	tRNA isopentenyltransferase, mitochondrial precursor protein from Homo sapiens	1.59437	3.37367
TRAP1	Heat shock protein 75 kDa, mitochondrial precursor protein from Homo sapiens	1.58592	3.37367
LONP1	Lon protease homolog, mitochondrial precursor protein from Homo sapiens	1.57805	3.37367
MRPS31	28S ribosomal protein S31, mitochondrial precursor protein from Homo sapiens	1.57449	5.19491
TUFM	Elongation factor Tu, mitochondrial precursor protein from Homo sapiens	1.56071	3.37367
PDF	Peptide deformylase, mitochondrial precursor protein from Homo sapiens	1.55266	5.19491
ATP5J2	ATP synthase f chain, mitochondrial protein from Homo sapiens	1.53842	5.19491
MRPL3	Mitochondrial 39S ribosomal protein L3 protein from Homo sapiens	1.53322	5.19491
MRPL41	39S ribosomal protein L41, mitochondrial precursor protein from Homo sapiens	1.53169	5.19491
MRPS22	Mitochondrial 28S ribosomal protein S22 protein from Homo sapiens	1.53147	5.19491
TOMM20	Mitochondrial import receptor subunit TOM20 homolog protein from Homo sapiens	1.51271	5.19491
TIMM9	Mitochondrial import inner membrane translocase subunit Tim9 protein from Homo sapiens	1.50097	5.19491
PDK1	[Pyruvate dehydrogenase [lipoamide]] kinase isozyme 1, mitochondrial precursor protein from Homo sapiens	1.498	5.19491
REXO2	Oligoribonuclease, mitochondrial precursor protein from Homo sapiens	1.49645	5.19491
ALDH1B1	Aldehyde dehydrogenase X, mitochondrial precursor protein from Homo sapiens	1.8695	7.74949
ATP5S	ATP synthase subunit s, mitochondrial precursor protein from Homo sapiens	1.74607	7.74949
ATP5S	ATP synthase subunit s, mitochondrial precursor protein from Homo sapiens	1.74607	7.74949
BDH1	D-beta-hydroxybutyrate dehydrogenase, mitochondrial precursor protein from Homo sapiens	-2.1243	7.74949
C1QBP	Complement component 1 Q subcomponent-binding protein, mitochondrial precursor protein from Homo sapiens	1.48669	7.74949
C21orf33	ES1 protein homolog, mitochondrial precursor protein from Homo sapiens	1.38489	7.74949
DUT	Deoxyuridine 5'-triphosphate nucleotidohydrolase, mitochondrial precursor protein from Homo sapiens	1.55805	7.74949
FDX1	Adrenodoxin, mitochondrial precursor protein from Homo sapiens	1.48213	7.74949
HSPE1	10 kDa heat shock protein, mitochondrial protein from Homo sapiens	1.52791	7.74949
MCAT	Malonyl CoA-acyl carrier protein transacylase, mitochondrial precursor protein from Homo sapiens	1.41036	7.74949
MRPL32	39S ribosomal protein L32, mitochondrial precursor protein from Homo sapiens	1.51673	7.74949
MRPL43	39S ribosomal protein L43, mitochondrial precursor protein from Homo sapiens	1.39568	7.74949
MRPL46	39S ribosomal protein L46, mitochondrial precursor protein from Homo sapiens	1.41071	7.74949
MRPL52	39S ribosomal protein L52, mitochondrial precursor protein from Homo sapiens	1.4815	7.74949
MRPS11	28S ribosomal protein S11, mitochondrial precursor protein from Homo sapiens	1.42819	7.74949
MRPS18B	28S ribosomal protein S18b, mitochondrial precursor protein from Homo sapiens	1.45355	7.74949
MRPS28	Mitochondrial 28S ribosomal protein S28 protein from Homo sapiens	1.41977	7.74949
MTERF	Transcription termination factor, mitochondrial precursor protein from Homo sapiens	1.40525	7.74949
MTRF1L	Mitochondrial translational release factor 1-like protein from Homo sapiens	1.38323	7.74949
MTRR	Methionine synthase reductase, mitochondrial precursor protein from Homo sapiens	1.47667	7.74949
NDUFB8	NADH dehydrogenase [ubiquinone] 1 beta subcomplex subunit 8, mitochondrial precursor protein from Homo sapiens	1.41351	7.74949
NDUFV3	NADH dehydrogenase [ubiquinone] flavoprotein 3, mitochondrial precursor protein from Homo sapiens	1.56936	7.74949
OGDH	2-oxoglutarate dehydrogenase E1 component, mitochondrial precursor protein from Homo sapiens	1.44739	7.74949
OPA1	Dynamin-like 120 kDa protein, mitochondrial precursor protein from Homo sapiens	1.60517	7.74949
PDK2	[Pyruvate dehydrogenase [lipoamide]] kinase isozyme 2, mitochondrial precursor protein from Homo sapiens	-1.73595	7.74949
PMPCA	Mitochondrial-processing peptidase alpha subunit, mitochondrial precursor protein from Homo sapiens	1.4725	7.74949
SLC25A1	Tricarboxylate transport protein, mitochondrial precursor protein from Homo sapiens	1.55491	7.74949
TFB2M	Mitochondrial dimethyladenosine transferase 2, mitochondrial precursor protein from Homo sapiens	1.38977	7.74949
TOMM22	Mitochondrial import receptor subunit TOM22 homolog protein from Homo sapiens	1.53601	7.74949
TOMM34	Mitochondrial import receptor subunit TOM34 protein from Homo sapiens	1.59091	7.74949
TOMM40	Probable mitochondrial import receptor subunit TOM40 homolog protein from Homo sapiens	1.41496	7.74949
TOMM70A	Mitochondrial precursor proteins import receptor protein from Homo sapiens	1.491	7.74949
ALDH5A1	Succinate semialdehyde dehydrogenase, mitochondrial precursor protein from Homo sapiens	-1.60263	11.3205
ATP5E	ATP synthase epsilon chain, mitochondrial protein from Homo sapiens	1.3488	11.3205
BCKDHB	2-oxoisovalerate dehydrogenase subunit beta, mitochondrial precursor protein from Homo sapiens	-1.66014	11.3205
COX18	Inner membrane protein COX18, mitochondrial precursor protein from Homo sapiens	1.40564	11.3205
DCI	3,2-trans-enoyl-CoA isomerase, mitochondrial precursor protein from Homo sapiens	1.30867	11.3205
DGUOK	Deoxyguanosine kinase, mitochondrial precursor protein from Homo sapiens	1.48519	11.3205
FARS2	Phenylalanyl-tRNA synthetase, mitochondrial precursor protein from Homo sapiens	1.55043	11.3205
FECH	Ferrochelatase, mitochondrial precursor protein from Homo sapiens	1.49694	11.3205
FXC1	Mitochondrial import inner membrane translocase subunit Tim9 B protein from Homo sapiens	1.39645	11.3205
GCDH	Glutaryl-CoA dehydrogenase, mitochondrial precursor protein from Homo sapiens	1.45901	11.3205
GLUD2	Glutamate dehydrogenase 2, mitochondrial precursor protein from Homo sapiens	1.32753	11.3205
HARSL	Probable histidyl-tRNA synthetase, mitochondrial precursor protein from Homo sapiens	1.35044	11.3205
HIBADH	3-hydroxyisobutyrate dehydrogenase, mitochondrial precursor protein from Homo sapiens	-1.53864	11.3205
IDH2	Isocitrate dehydrogenase [NADP], mitochondrial precursor protein from Homo sapiens	-1.48759	11.3205
IDH3G	Isocitrate dehydrogenase [NAD] subunit gamma, mitochondrial precursor protein from Homo sapiens	1.34299	11.3205
MAVS	Mitochondrial antiviral-signaling protein protein from Homo sapiens	1.48094	11.3205
MCCC2	Methylcrotonoyl-CoA carboxylase beta chain, mitochondrial precursor protein from Homo sapiens	1.57481	11.3205
ME2	NAD-dependent malic enzyme, mitochondrial precursor protein from Homo sapiens	1.29105	11.3205
MRPL12	39S ribosomal protein L12, mitochondrial precursor protein from Homo sapiens	1.34061	11.3205
MRPL36	39S ribosomal protein L36, mitochondrial precursor protein from Homo sapiens	1.3151	11.3205
MRPL39	Mitochondrial 39S ribosomal protein L39 protein from Homo sapiens	1.518	11.3205
MRPL40	39S ribosomal protein L40, mitochondrial precursor protein from Homo sapiens	1.37038	11.3205
MRPL47	39S ribosomal protein L47, mitochondrial precursor protein from Homo sapiens	1.25853	11.3205
MTIF2	Translation initiation factor IF-2, mitochondrial precursor protein from Homo sapiens	1.31479	11.3205
NDUFB2	NADH dehydrogenase [ubiquinone] 1 beta subcomplex subunit 2, mitochondrial precursor protein from Homo sapiens	1.33618	11.3205
NFS1	Cysteine desulfurase, mitochondrial precursor protein from Homo sapiens	1.32	11.3205
PCCA	Propionyl-CoA carboxylase alpha chain, mitochondrial precursor protein from Homo sapiens	1.47021	11.3205
PCK2	Phosphoenolpyruvate carboxykinase [GTP], mitochondrial precursor protein from Homo sapiens	1.30473	11.3205
PET112L	Probable glutamyl-tRNA(Gln) amidotransferase subunit B, mitochondrial precursor protein from Homo sapiens	-1.57234	11.3205
RHOT2	Mitochondrial Rho GTPase 2 protein from Homo sapiens	1.32151	11.3205
SARS2	Seryl-tRNA synthetase, mitochondrial precursor protein from Homo sapiens	1.35345	11.3205
TIMM23	Mitochondrial import inner membrane translocase subunit Tim23 protein from Homo sapiens	1.38673	11.3205
ACADL	Long-chain specific acyl-CoA dehydrogenase, mitochondrial precursor protein from Homo sapiens	1.25255	15.5629
ACADS	Short-chain specific acyl-CoA dehydrogenase, mitochondrial precursor protein from Homo sapiens	1.30729	15.5629
ACADSB	Short/branched chain specific acyl-CoA dehydrogenase, mitochondrial precursor protein from Homo sapiens	-1.53786	15.5629
ALDH2	Aldehyde dehydrogenase, mitochondrial precursor protein from Homo sapiens	1.40866	15.5629
ALDH6A1	Methylmalonate-semialdehyde dehydrogenase [acylating], mitochondrial precursor protein from Homo sapiens	-1.5864	15.5629
ATP5J	ATP synthase coupling factor 6, mitochondrial precursor protein from Homo sapiens	-1.51462	15.5629
ATP5L	ATP synthase subunit g, mitochondrial protein from Homo sapiens	1.22561	15.5629
BCKDHA	2-oxoisovalerate dehydrogenase subunit alpha, mitochondrial precursor protein from Homo sapiens	1.67642	15.5629
COQ3	Hexaprenyldihydroxybenzoate methyltransferase, mitochondrial precursor protein from Homo sapiens	-1.39114	15.5629
FIS1	Mitochondrial fission 1 protein protein from Homo sapiens	1.30387	15.5629
FPGS	Folylpolyglutamate synthase, mitochondrial precursor protein from Homo sapiens	1.29867	15.5629
FPGS	Folylpolyglutamate synthase, mitochondrial precursor protein from Homo sapiens	1.29867	15.5629
HSCB	Co-chaperone protein HscB, mitochondrial precursor protein from Homo sapiens	1.3152	15.5629
IDH3B	Isocitrate dehydrogenase [NAD] subunit beta, mitochondrial precursor protein from Homo sapiens	1.29515	15.5629
L2HGDH	L-2-hydroxyglutarate dehydrogenase, mitochondrial precursor protein from Homo sapiens	-1.57602	15.5629
LDHD	Probable D-lactate dehydrogenase, mitochondrial precursor protein from Homo sapiens	-1.45279	15.5629
MARS2	Methionyl-tRNA synthetase, mitochondrial precursor protein from Homo sapiens	-1.55606	15.5629
MRPL10	39S ribosomal protein L10, mitochondrial precursor protein from Homo sapiens	1.26759	15.5629
MRPS12	28S ribosomal protein S12, mitochondrial precursor protein from Homo sapiens	1.71204	15.5629
MRPS14	Mitochondrial 28S ribosomal protein S14 protein from Homo sapiens	1.31635	15.5629
MRPS9	28S ribosomal protein S9, mitochondrial precursor protein from Homo sapiens	1.3352	15.5629
NDUFS2	NADH dehydrogenase [ubiquinone] iron-sulfur protein 2, mitochondrial precursor protein from Homo sapiens	1.3447	15.5629
PDHA1	Pyruvate dehydrogenase E1 component alpha subunit, somatic form, mitochondrial precursor protein from Homo sapiens	1.28446	15.5629
PDHA2	Pyruvate dehydrogenase E1 component alpha subunit, testis-specific form, mitochondrial precursor protein from Homo sapiens	-1.60895	15.5629
PPIF	Peptidyl-prolyl cis-trans isomerase, mitochondrial precursor protein from Homo sapiens	1.43327	15.5629
TIMM17A	Mitochondrial import inner membrane translocase subunit Tim17-A protein from Homo sapiens	1.24346	15.5629
UQCRC2	Ubiquinol-cytochrome-c reductase complex core protein 2, mitochondrial precursor	-1.48707	15.5629
WARS2	Tryptophanyl-tRNA synthetase, mitochondrial precursor protein from Homo sapiens	1.25696	15.5629
ABCB10	ATP-binding cassette sub-family B member 10, mitochondrial precursor protein from Homo sapiens	1.20454	20.6673
ABCB7	ATP-binding cassette sub-family B member 7, mitochondrial precursor protein from Homo sapiens	1.2055	20.6673
AUH	Methylglutaconyl-CoA hydratase, mitochondrial precursor protein from Homo sapiens	-1.39356	20.6673
CA5B	Carbonic anhydrase 5B, mitochondrial precursor protein from Homo sapiens	-2.02518	20.6673
COQ2	Para-hydroxybenzoate--polyprenyltransferase, mitochondrial precursor protein from Homo sapiens	1.26541	20.6673
COX10	Protoheme IX farnesyltransferase, mitochondrial precursor protein from Homo sapiens	1.27482	20.6673
COX7A2L	Cytochrome c oxidase subunit VIIa-related protein, mitochondrial precursor protein from Homo sapiens	1.20521	20.6673
COX7AH	Cytochrome c oxidase polypeptide VIIa-heart, mitochondrial precursor protein from Homo sapiens	-1.34674	20.6673
D2HGDH	D-2-hydroxyglutarate dehydrogenase, mitochondrial precursor protein from Homo sapiens	1.2369	20.6673
ECH1	Delta(3,5)-Delta(2,4)-dienoyl-CoA isomerase, mitochondrial precursor protein from Homo sapiens	-1.38465	20.6673
FH	Fumarate hydratase, mitochondrial precursor protein from Homo sapiens	1.25479	20.6673
GLS	Glutaminase kidney isoform, mitochondrial precursor protein from Homo sapiens	-1.49602	20.6673
MRPL18	39S ribosomal protein L18, mitochondrial precursor protein from Homo sapiens	1.18185	20.6673
MRPL55	39S ribosomal protein L55, mitochondrial precursor protein from Homo sapiens	1.45997	20.6673
MRPS15	28S ribosomal protein S15, mitochondrial precursor protein from Homo sapiens	1.29244	20.6673
MRPS30	Mitochondrial 28S ribosomal protein S30 protein from Homo sapiens	1.28466	20.6673
MRPS32	Mitochondrial 28S ribosomal protein S32, mitochondrial precursor protein from Homo sapiens	1.22661	20.6673
MRPS7	28S ribosomal protein S7, mitochondrial precursor protein from Homo sapiens	1.22296	20.6673
NDUFS4	NADH dehydrogenase [ubiquinone] iron-sulfur protein 4, mitochondrial precursor protein from Homo sapiens	-1.33058	20.6673
NDUFS7	NADH dehydrogenase [ubiquinone] iron-sulfur protein 7, mitochondrial precursor protein from Homo sapiens	-1.3234	20.6673
NNT	NAD(P) transhydrogenase, mitochondrial precursor protein from Homo sapiens	-1.41218	20.6673
NUDT9	ADP-ribose pyrophosphatase, mitochondrial precursor protein from Homo sapiens	1.22907	20.6673
OAT	Ornithine aminotransferase, mitochondrial precursor protein from Homo sapiens	-1.34993	20.6673
SLC25A20	Mitochondrial carnitine/acylcarnitine carrier protein protein from Homo sapiens	1.23984	20.6673
SUCLG2	Succinyl-CoA ligase [GDP-forming] beta-chain, mitochondrial precursor protein from Homo sapiens	1.18922	20.6673
SUOX	Sulfite oxidase, mitochondrial precursor protein from Homo sapiens	-1.39361	20.6673
TFAM	Transcription factor A, mitochondrial precursor protein from Homo sapiens	1.29177	20.6673
TXNRD2	Thioredoxin reductase 2, mitochondrial precursor protein from Homo sapiens	1.19842	20.6673
UCP2	Mitochondrial uncoupling protein 2 protein from Homo sapiens	1.25992	20.6673
AASS	Alpha-aminoadipic semialdehyde synthase, mitochondrial precursor protein from Homo sapiens	1.14733	26.4557
ACAA2	3-ketoacyl-CoA thiolase, mitochondrial protein from Homo sapiens	-1.43542	26.4557
ATP5G3	ATP synthase lipid-binding protein, mitochondrial precursor protein from Homo sapiens	-1.41533	26.4557
ATP5O	ATP synthase O subunit, mitochondrial precursor protein from Homo sapiens	1.18019	26.4557
CA5A	Carbonic anhydrase 5A, mitochondrial precursor protein from Homo sapiens	-1.30529	26.4557
COX11	Cytochrome c oxidase assembly protein COX11, mitochondrial precursor protein from Homo sapiens	-1.3164	26.4557
ETFA	Electron transfer flavoprotein subunit alpha, mitochondrial precursor protein from Homo sapiens	1.15829	26.4557
ETHE1	ETHE1 protein, mitochondrial precursor protein from Homo sapiens	1.11869	26.4557
GCAT	2-amino-3-ketobutyrate coenzyme A ligase, mitochondrial precursor protein from Homo sapiens	-1.42383	26.4557
GOT2	Aspartate aminotransferase, mitochondrial precursor protein from Homo sapiens	-1.30681	26.4557
HMGCS2	Hydroxymethylglutaryl-CoA synthase, mitochondrial precursor protein from Homo sapiens	-1.04217	26.4557
MDH2	Malate dehydrogenase, mitochondrial precursor protein from Homo sapiens	1.21984	26.4557
MP68	6.8 kDa mitochondrial proteolipid protein from Homo sapiens	1.14209	26.4557
MRPL19	39S ribosomal protein L19, mitochondrial precursor protein from Homo sapiens	1.60026	26.4557
MRPL9	39S ribosomal protein L9, mitochondrial precursor protein from Homo sapiens	1.16172	26.4557
MRPS10	Mitochondrial 28S ribosomal protein S10 protein from Homo sapiens	1.11356	26.4557
MRPS18C	28S ribosomal protein S18c, mitochondrial precursor protein from Homo sapiens	1.18759	26.4557
MRPS34	Mitochondrial 28S ribosomal protein S34 protein from Homo sapiens	1.21322	26.4557
MRPS35	28S ribosomal protein S35, mitochondrial precursor protein from Homo sapiens	1.21322	26.4557
NDUFAB1	Acyl carrier protein, mitochondrial precursor protein from Homo sapiens	1.15126	26.4557
NDUFAF1	Complex I intermediate-associated protein 30, mitochondrial precursor protein from Homo sapiens	1.33312	26.4557
NDUFS6	NADH dehydrogenase [ubiquinone] iron-sulfur protein 6, mitochondrial precursor protein from Homo sapiens	1.13189	26.4557
NME4	Nucleoside diphosphate kinase, mitochondrial precursor protein from Homo sapiens	-1.28977	26.4557
OXA1L	Inner membrane protein OXA1L, mitochondrial precursor protein from Homo sapiens	-1.30328	26.4557
OXCT2	Succinyl-CoA:3-ketoacid-coenzyme A transferase 2, mitochondrial precursor protein from Homo sapiens	1.30149	26.4557
PRDX3	Thioredoxin-dependent peroxide reductase, mitochondrial precursor protein from Homo sapiens	-1.29325	26.4557
SLC25A11	Mitochondrial 2-oxoglutarate/malate carrier protein protein from Homo sapiens	-1.30615	26.4557
SLC25A13	Calcium-binding mitochondrial carrier protein Aralar2 protein from Homo sapiens	1.22562	26.4557
SLC25A19	Mitochondrial deoxynucleotide carrier protein from Homo sapiens	1.27495	26.4557
SLC35A3	Phosphate carrier protein, mitochondrial precursor protein from Homo sapiens	1.12647	26.4557
TIMM17B	Mitochondrial import inner membrane translocase subunit Tim17-B protein from Homo sapiens	1.22591	26.4557
TIMM8A	Mitochondrial import inner membrane translocase subunit Tim8 A protein from Homo sapiens	-1.43614	26.4557
TXN2	Thioredoxin, mitochondrial precursor protein from Homo sapiens	1.17354	26.4557
ACAD8	Acyl-CoA dehydrogenase family member 8, mitochondrial precursor protein from Homo sapiens	1.1065	32.4514
ACO2	Aconitate hydratase, mitochondrial precursor protein from Homo sapiens	1.09949	32.4514
AK3	GTP:AMP phosphotransferase mitochondrial protein from Homo sapiens	1.12948	32.4514
AKAP1	A kinase anchor protein 1, mitochondrial precursor protein from Homo sapiens	-1.25514	32.4514
ATP5F1	ATP synthase B chain, mitochondrial precursor protein from Homo sapiens	1.11995	32.4514
ATP5G1	ATP synthase lipid-binding protein, mitochondrial precursor protein from Homo sapiens	1.13186	32.4514
ATPAF1	ATP synthase mitochondrial F1 complex assembly factor 1. protein from Homo sapiens	-1.32185	32.4514
ATPIF1	ATPase inhibitor, mitochondrial precursor protein from Homo sapiens	1.23015	32.4514
BCKDK	[3-methyl-2-oxobutanoate dehydrogenase [lipoamide]] kinase, mitochondrial precursor protein from Homo sapiens	1.16331	32.4514
CKMT1A	Creatine kinase, ubiquitous mitochondrial precursor protein from Homo sapiens	-1.20222	32.4514
CLPP	Putative ATP-dependent Clp protease proteolytic subunit, mitochondrial precursor protein from Homo sapiens	1.12883	32.4514
CLPX	ATP-dependent Clp protease ATP-binding subunit ClpX-like, mitochondrial precursor protein from Homo sapiens	1.14508	32.4514
ISCU	Iron-sulfur cluster assembly enzyme ISCU, mitochondrial precursor protein from Homo sapiens	1.17161	32.4514
MCCC1	Methylcrotonoyl-CoA carboxylase subunit alpha, mitochondrial precursor protein from Homo sapiens	-1.22846	32.4514
MRPL34	39S ribosomal protein L34, mitochondrial precursor protein from Homo sapiens	1.1733	32.4514
MRPL45	39S ribosomal protein L45, mitochondrial precursor protein from Homo sapiens	1.13714	32.4514
MRPS36	Mitochondrial 28S ribosomal protein S36 protein from Homo sapiens	1.11443	32.4514
MUT	Methylmalonyl-CoA mutase, mitochondrial precursor protein from Homo sapiens	1.22862	32.4514
NDUFA9	NADH dehydrogenase [ubiquinone] 1 alpha subcomplex subunit 9, mitochondrial precursor protein from Homo sapiens	-1.17136	32.4514
NDUFV1	NADH dehydrogenase [ubiquinone] flavoprotein 1, mitochondrial precursor protein from Homo sapiens	1.10568	32.4514
SARDH	Sarcosine dehydrogenase, mitochondrial precursor protein from Homo sapiens	1.79389	32.4514
SIRT3	NAD-dependent deacetylase sirtuin-3, mitochondrial precursor protein from Homo sapiens	-1.26628	32.4514
SLC25A27	Mitochondrial uncoupling protein 4 protein from Homo sapiens	-1.32501	32.4514
TSFM	Elongation factor Ts, mitochondrial precursor protein from Homo sapiens	1.18774	32.4514
UCP3	Mitochondrial uncoupling protein 3 protein from Homo sapiens	1.36433	32.4514
ACN9	protein homolog, mitochondrial precursor protein from Homo sapiens	-1.22913	38.3328
ALAS1	5-aminolevulinate synthase, nonspecific, mitochondrial precursor protein from Homo sapiens	-1.25537	38.3328
COX5B	Cytochrome c oxidase subunit 5B, mitochondrial precursor protein from Homo sapiens	-1.16402	38.3328
CPOX	Coproporphyrinogen III oxidase, mitochondrial precursor protein from Homo sapiens	1.32172	38.3328
CPT2	Carnitine O-palmitoyltransferase 2, mitochondrial precursor protein from Homo sapiens	1.16817	38.3328
DIABLO	Diablo homolog, mitochondrial precursor protein from Homo sapiens	1.12536	38.3328
DLD	Dihydrolipoyl dehydrogenase, mitochondrial precursor protein from Homo sapiens	-1.20397	38.3328
ETFDH	Electron transfer flavoprotein-ubiquinone oxidoreductase, mitochondrial precursor protein from Homo sapiens	-1.22204	38.3328
GCSH	Glycine cleavage system H protein, mitochondrial precursor protein from Homo sapiens	1.11286	38.3328
MCEE	Methylmalonyl-CoA epimerase, mitochondrial precursor protein from Homo sapiens	-1.19822	38.3328
OXCT1	Succinyl-CoA:3-ketoacid-coenzyme A transferase 1, mitochondrial precursor protein from Homo sapiens	1.00042	38.3328
PINK1	Serine/threonine-protein kinase PINK1, mitochondrial precursor protein from Homo sapiens	1.02056	38.3328
SUCLG1	Succinyl-CoA ligase [GDP-forming] subunit alpha, mitochondrial precursor protein from Homo sapiens	1.09626	38.3328
TIMM8B	Mitochondrial import inner membrane translocase subunit Tim8 B protein from Homo sapiens	1.18338	38.3328
ALDH4A1	Delta-1-pyrroline-5-carboxylate dehydrogenase, mitochondrial precursor protein from Homo sapiens	1.07408	40.7922
ATP5C1	ATP synthase gamma chain, mitochondrial precursor protein from Homo sapiens	1.10249	40.7922
ATP5G2	ATP synthase lipid-binding protein, mitochondrial precursor protein from Homo sapiens	-1.15285	40.7922
C3orf31	MMP37-like protein, mitochondrial precursor protein from Homo sapiens	1.01976	40.7922
COX5A	Cytochrome c oxidase subunit 5A, mitochondrial precursor protein from Homo sapiens	1.03125	40.7922
COX7B	Cytochrome c oxidase polypeptide VIIb, mitochondrial precursor protein from Homo sapiens	-1.1366	40.7922
CYP27B1	25-hydroxyvitamin D-1 alpha hydroxylase, mitochondrial precursor protein from Homo sapiens	1.10755	40.7922
DLAT	Dihydrolipoyllysine-residue acetyltransferase component of pyruvate dehydrogenase complex, mitochondrial precursor protein from Homo sapiens	-1.13832	40.7922
DMGDH	Dimethylglycine dehydrogenase, mitochondrial precursor protein from Homo sapiens	-1.21969	40.7922
ECHS1	Enoyl-CoA hydratase, mitochondrial precursor protein from Homo sapiens	1.03455	40.7922
GLDC	Glycine dehydrogenase [decarboxylating], mitochondrial precursor protein from Homo sapiens	-1.08687	40.7922
HMGCL	Hydroxymethylglutaryl-CoA lyase, mitochondrial precursor protein from Homo sapiens	-1.14355	40.7922
IVD	Isovaleryl-CoA dehydrogenase, mitochondrial precursor protein from Homo sapiens	1.067	40.7922
MAP1D	Mitochondrial methionine aminopeptidase 1 protein from Homo sapiens	-1.25787	40.7922
MLYCD	Malonyl-CoA decarboxylase, mitochondrial precursor protein from Homo sapiens	1.14785	40.7922
MRPL11	39S ribosomal protein L11, mitochondrial precursor protein from Homo sapiens	-1.17707	40.7922
MRPL23	Mitochondrial 39S ribosomal protein L23 protein from Homo sapiens	1.05846	40.7922
MRPL35	39S ribosomal protein L35, mitochondrial precursor protein from Homo sapiens	1.14999	40.7922
MRPL37	39S ribosomal protein L37, mitochondrial precursor protein from Homo sapiens	1.01756	40.7922
MRPL44	39S ribosomal protein L44, mitochondrial precursor protein from Homo sapiens	1.1094	40.7922
NDUFS8	NADH dehydrogenase [ubiquinone] iron-sulfur protein 8, mitochondrial precursor protein from Homo sapiens	1.01312	40.7922
OXSM	3-oxoacyl-[acyl-carrier-protein] synthase, mitochondrial precursor protein from Homo sapiens	1.09728	40.7922
PCCB	Propionyl-CoA carboxylase beta chain, mitochondrial precursor protein from Homo sapiens	1.11984	40.7922
PDHB	Pyruvate dehydrogenase E1 component subunit beta, mitochondrial precursor protein from Homo sapiens	-1.14918	40.7922
PDK4	[Pyruvate dehydrogenase [lipoamide]] kinase isozyme 4, mitochondrial precursor protein from Homo sapiens	1.71712	40.7922
PRDX5	Peroxiredoxin-5, mitochondrial precursor protein from Homo sapiens	-1.15122	40.7922
UQCRC1	Ubiquinol-cytochrome-c reductase complex core protein 1, mitochondrial precursor protein from Homo sapiens	1.03217	40.7922
UQCRFS1	Ubiquinol-cytochrome c reductase iron-sulfur subunit, mitochondrial precursor protein from Homo sapiens	1.02147	40.7922
UQCRH	Ubiquinol-cytochrome c reductase complex 11 kDa protein, mitochondrial precursor protein from Homo sapiens	1.0729	40.7922
CPS1	Carbamoyl-phosphate synthase [ammonia], mitochondrial precursor protein from Homo sapiens	-1.27933	42.5486
CYC1	Cytochrome c1 heme protein, mitochondrial precursor protein from Homo sapiens	-1.13222	42.5486
FXN	Frataxin, mitochondrial precursor protein from Homo sapiens	-1.11771	42.5486
MRPS6	Mitochondrial 28S ribosomal protein S6 protein from Homo sapiens	-1.02389	42.5486
NDUFV2	NADH dehydrogenase [ubiquinone] flavoprotein 2, mitochondrial precursor protein from Homo sapiens	-1.11612	42.5486
SUCLA2	Succinyl-CoA ligase [ADP-forming] beta-chain, mitochondrial precursor protein from Homo sapiens	-1.13739	42.5486
ATPAF2	ATP synthase mitochondrial F1 complex assembly factor 2, mitochondrial precursor protein from Homo sapiens	-1.08367	44.4308
COX8A	Cytochrome c oxidase polypeptide VIII-liver/heart, mitochondrial precursor protein from Homo sapiens	-1.10617	44.4308
CS	Citrate synthase, mitochondrial precursor protein from Homo sapiens	-1.10079	44.4308
MRPS24	28S ribosomal protein S24, mitochondrial precursor protein from Homo sapiens	-1.10647	44.4308
NDUFS1	NADH-ubiquinone oxidoreductase 75 kDa subunit, mitochondrial precursor protein from Homo sapiens	-1.1621	44.4308
PDK3	[Pyruvate dehydrogenase [lipoamide]] kinase isozyme 3, mitochondrial precursor protein from Homo sapiens	-1.22399	44.4308
BCAT2	Branched-chain-amino-acid aminotransferase, mitochondrial precursor protein from Homo sapiens	-1.04257	45.7851
LIPT1	Lipoyltransferase 1, mitochondrial precursor protein from Homo sapiens	-1.05541	45.7851
ATP5D	ATP synthase delta chain, mitochondrial precursor protein from Homo sapiens	-1.11483	47.1561
MECR	Trans-2-enoyl-CoA reductase, mitochondrial precursor protein from Homo sapiens	-1.06508	47.1561
NDUFB5	NADH dehydrogenase [ubiquinone] 1 beta subcomplex subunit 5, mitochondrial precursor protein from Homo sapiens	-1.04813	47.1561
SDHB	Succinate dehydrogenase [ubiquinone] iron-sulfur subunit, mitochondrial precursor protein from Homo sapiens	-1.05522	47.9994
ACADVL	Very-long-chain specific acyl-CoA dehydrogenase, mitochondrial precursor protein from Homo sapiens	-1.01954	48.6564
AMT	Aminomethyltransferase, mitochondrial precursor protein from Homo sapiens	-1.03258	48.6564
ATP5A1	ATP synthase subunit alpha, mitochondrial precursor protein from Homo sapiens	-1.0137	48.6564
ATP5B	ATP synthase subunit beta, mitochondrial precursor protein from Homo sapiens	-0.99855	48.6564
COX4I2	Cytochrome c oxidase subunit 4 isoform 2, mitochondrial precursor protein from Homo sapiens	-1.0466	48.6564
CYP24A1	Cytochrome P450 24A1, mitochondrial precursor protein from Homo sapiens	-1.01443	48.6564
DECR1	2,4-dienoyl-CoA reductase, mitochondrial precursor protein from Homo sapiens	-1.01113	48.6564
ME3	NADP-dependent malic enzyme, mitochondrial precursor protein from Homo sapiens	-0.980002	48.6564
MRPL13	39S ribosomal protein L13, mitochondrial protein from Homo sapiens	-0.974814	48.6564
MRPL28	39S ribosomal protein L28, mitochondrial precursor protein from Homo sapiens	-0.992095	48.6564
MRPS33	Mitochondrial 28S ribosomal protein S33 protein from Homo sapiens	-1.04093	48.6564
NDUFS3	NADH dehydrogenase [ubiquinone] iron-sulfur protein 3, mitochondrial precursor protein from Homo sapiens	-1.00337	48.6564
SDHA	Succinate dehydrogenase [ubiquinone] flavoprotein subunit, mitochondrial precursor protein from Homo sapiens	-0.985397	48.6564
SDHD	Succinate dehydrogenase [ubiquinone] cytochrome b small subunit, mitochondrial precursor protein from Homo sapiens	-0.988979	48.6564
SLC25A22	Mitochondrial glutamate carrier 1 protein from Homo sapiens	-0.961429	48.6564
YARS2	Tyrosyl-tRNA synthetase, mitochondrial precursor protein from Homo sapiens	-0.979079	48.6564
ABCB8	ATP-binding cassette sub-family B member 8, mitochondrial precursor protein from Homo sapiens
ALAS2	5-aminolevulinate synthase, erythroid-specific, mitochondrial precursor protein from Homo sapiens
CYP11A1	Cytochrome P450 11A1, mitochondrial precursor protein from Homo sapiens
CYP11B1	Cytochrome P450 11B1, mitochondrial precursor protein from Homo sapiens
CYP11B2	Cytochrome P450 11B2, mitochondrial precursor protein from Homo sapiens
GLS2	Glutaminase liver isoform, mitochondrial precursor protein from Homo sapiens
NT5M	5'(3')-deoxyribonucleotidase, mitochondrial precursor protein from Homo sapiens
OTC	Ornithine carbamoyltransferase, mitochondrial precursor protein from Homo sapiens
PREY	Protein preY, mitochondrial precursor protein from Homo sapiens
SLC25A10	Mitochondrial dicarboxylate carrier protein from Homo sapiens
SLC25A2	Mitochondrial ornithine transporter 2 protein from Homo sapiens
SMCP	Sperm mitochondrial-associated cysteine-rich protein protein from Homo sapiens
UCP1	Mitochondrial brown fat uncoupling protein 1 protein from Homo sapiens
