# Supplementary material for: Dysregulation of Mitochondrial Dynamics and the Muscle Transcriptome in ICU Patients Suffering from Sepsis Induced Multiple Organ Failure
Source: PLoS One. 2008 Nov 10;3(11):e3686. doi: 10.1371/journal.pone.0003686 (PMC2579334; doi:10.1371/journal.pone.0003686)
Supplement: Supplemental data sheet S3 — Comparison of expression of atrogens identified in muscle of catabolic and disuse animal models (common to all models) and septic patients. (0.05 MB XLS) [file pone.0003686.s008.xls]

## Sheet: Atrogens
Comparison of expression of atrogens identified in muscle of catabolic and disuse animal models (common to all models) and septic patients
A	Expression of atrogens involved in protein degradation				Human Affymetrix
	Gene name		Goldberg	Septic patients	fdr
Protein Degradation	FBXO32	atrogin/MAFbx	11.38	3.07	0.15
	CTSL2	cathepsin L2	5.73	1.19	40.79
	PSMB3	proteasome 20S subunit, beta type, 3	2.58	1.97	0.74
	NOB1/RPN12	proteasome 26S subunit, non-ATPase, 8	3.03	2.46	0.74
	PSMD11/RPN16	proteasome 26S subunit, non-ATPase, 11	2.85	2.3	0.45
	PSMB4	proteasome 20S subunit, beta type, 4	2.17	1.86	1.29
	UBC	ubiquitin C	3.27	1.43	5.19
	USP14	Ubiquitin specific protease 14	2.63	1.47	7.75
	PSME4/PA200	proteasome activator subunit 4	2.72	1.84	3.37
	UBB	ubiquitin B	2.78	-1.11	42.55
	UBA52	ubiquitin A-52 residue ribosomal fusion product 1	2.71	1.05	38.33
	PSMA1	proteasome 20S subunit, alpha type, 1	2.23	1.52	7.75
	RPS27A	ribosomal protein 27a	1.9	2.25	1.3
B	Expression of genes involved in energy production
	Gene name		Goldberg	Septic patients	fdr
Glycolysis	DLAT	dihydrolipoamide S-acetyltransferase	-2.17	-1.14	40.79
	LDHA	lactate dehydrogenase A	-2.32	-1.31	26.46
	PHKG1	phosphorylase kinase, gamma 1 (muscle)	-2.1	-1.23	26.46
	TPI1	triosephosphatase isomerase 1	-2.45	-1.58	7.75
	PGAM1	phosphoglycerate mutase 1 (brain)	-3.1	1.7	3.4
	PGAM2	phosphoglycerate mutase 2 (muscle)	-4.4	-4.64	0
ATP synthesis	ATP5A1	ATP synthase, aplha, isoform 1	-1.8	-1.01	48.66
	CKMT2	creatine kinase, mitochondrial 2 (sarcomeric)	-2.08	2.13	1.29
	NDUFV2	NADH dehydrogenase flavoprotein 2	-1.98	-1.12	42.55
	SLC25A6	adenonine nucleotide translocator, member 6	-2.22	1.92	1.29
	NDUFV2	NADH dehydrogenase (ubiquinone)	-2.47	-1.16	44.43
	MDH1	malate dehydrogenase 1, NAD (soluble)	-3.18	-1.77	5.19
Other	IMPDH2	IMP (iosine monophosphate) dehydrogenase 2	2.23	1.73	3.37
	OXCT	3-oxoacid CoA transferase	-2.75	-1.18	40.79
C	Expression of particular transcriptional factors favoring growth supresion and genes involved in cap-independent translation
	Gene name		Goldberg	Septic patients	fdr
Transcription	TGIF	TG interacting factor	5.78	3.26	0.29
	Foxo1	forkhead box O1	3.2	4.08	0.45
	EZH1	enhancer of zeste (Drosophila) homolog 1	2.63	5.09	3.37
	ATF4	transcription factor 4	1.9	-0.98	48.66
	JUNB	jun B proto-oncogene	-4.12	2.68	0.74
Translation	SAT	spermidine/spermine N1-acetyltransferase	5.38	4.2	0.7
	EIF4EBP1	eukaryotic translation initiation factor 4E binding protein 1	2.62	1.92	5.19
	EIF4A2	eukaryotic translation initiation factor 4A, isoform 2	1.83	1.16	20.67
	EIF4G3	eukaryotic translation initiation factor 4 gamma 3	2.43	1.5	5.19
	RPL12	ribosomal protein L2	1.82	1.43	5.19
D	Expression of genes encoding extracellular matrix proteins
	Gene name		Goldberg	Septic patients	fdr
Extracellular matrix	LGALS1	lectin, galactoside-binding, soluble, 1 (galectin 1)	-1.76	-2.23	2.08
	POSTN/OSF-2	osteoblast specific factor 2 (fasciclin 1-like)	-2.5	3.18	0.74
	COL1A1	collagen, type 1, alpha 1	-2.9	-3.8	0.45
	COL5A2	collgaen, type V, aplha 2	-2.33	-1.78	11.32
	FBN1	fibrillin 1 (Marfan syndrome)	-2.5	-2.27	2.08
	FN1	fibronectin 1	-2.76	-2.62	0.45
E	Expression of genes with miscellaneous or unknown functions within muscle
	Gene name		Goldberg	Septic patients	fdr
Miscellaneous	MT1L	metallothionein 1L	26.9	NA
	MT1B	metallothionein 1B	13.4	NA
	RANBP9	RAN binding protein 9	2.35	1.74	2.08
	CSNK2A2	casein kinase 2, alpha prime polypeptide	2.27	1.46	7.75
	TXNL	thioredoxin-like, 32kD	1.98	1.5	5.2
	CPE	carboxypeptidase E	-2.22	-1.96	3.37
	PVALB	parvalbumin	-2.08	-4.25	3.37
	MYL5	myosin, light polypeptide 5 regulator	-1.87	-1.46	20.67
	ITM2A	intefral membrane protein 2A	-2.67	-1.67	7.75
		cDNA DKFZp434E1822	2.28	NA
	C5orf13/P311	Human P311	-8.22	-15.88	0

## Sheet: unique disuse
Expression of genes changed in the disuse but not the catabolic animal models compared with septic patients
	Gene name		Goldberg	Septic patients	fdr
Neuromuscular Membrane-Assoc	CHRNA1	cholinergic receptor, nicotinic, alpha polypeptide 1 (muscle)	15.9	12.2	0
	KCNN3	potassium intermediate/small conductance Ca2+activated channel	6.25	3.3	0.4
	SLN	sarcolipin	5.8	-1.5	11.32
	NCAM1	neural cell adhesion molecule 1	3.85	1.4	7.7
	DYSF	dysferlin, limb girdle muscular dystrophy 2B	3.3	1.2	40.8
	ST14	suppression of tumorigenicity 14	3.2	NA
	GP110/ADRM1	cell membrane glycoprotein, 110000M	3.95	2.6	0.1
	CAP2	adenylyl cyclase-associated protein 2	2.9	1	40.8
	KIF21B	kinesin family member 21B	-9	NA
Energy Production	SLC3A1	cystine, dibasic and neutral amino acid transporter	8.9	-0.97	47.16
	GCLM	glutamate-cysteine ligase, modifier subunit	3.45	1.4	20.7
	NDUFA5	NADH dehydrogenase 1 alpha subcomplex, 5	-2.35	1.2	20.7
	UQCRC2	ubiquinol-cytochrome c reductase core protein II	-2.6	-0.49	15.56
	IDH3B	isocitrate dehydrogenase 3 (NAD+) beta	-2.8	1.3	15.6
	COX7B	cytochrome c oxidase subunit VIIb	-4.55	-1.14	40.79
	HADHSC/HADH	L-3-hydroxyacyl-Coenzyme A dehydrogenase short chain	-4.9	-2.2	0.74
Transcription	MYOG	myogenin (myogenic factor 4)	5.15	2.3	2.1
	CREBL1	cAMP responsive element binding protein-like 1	5	NA
	ZNF45	zinc finger protein 45, KRAB domain polypeptide	4.2	1.1	26.5
	CARM1	coactivator-associated arginine methyltransferase-1	3.4	1.1	32.5
	U5-116KD/EFTUD2	U5 -snRNP-specific protein, 116 kD	2.6	2.5	0.1
	PPP5C	protein phosphatase 5, catalytic subunit	2.65	1.4	7.7
Translation		ESTs, similar to bruno-like 4, RNA binding protein	2.9	NA
	U3-55K/RRP9	U3 snRNP-associated 55-kD protein	2.95	2.2	0.7
	DDX6	RNA helicase, 54 kD	2.8	1.2	32.5
Misc	BLVRB	biliverdin reductase B (flavin reductase (NADPH))	3.5	1.8	3.4
	PRNP	prion protein (p27-30)	3.25	1.9	5.2
	POR	P450 (cytochrome) oxidoredutase	3.05	4.9	0
	IL17F	interleukin 17F	-2.65	NA
	LUC7A/CROP	cisplatin resistance-associated overexpressed protein	-3.7	1.6	5.2

## Sheet: unique to catabolic
Expression of genes changed in the catabolic but not the disuse animal models compared with septic patients
	Gene name		Goldberg	Septic patients	fdr
Protein Degradation	Ncube1/Ube2J1	non-canonical Ub-conjugating enzyme 1	2.1	1.9	2.1
	Ube4b	ubiquitination factor E4B	2.1	1.3	15.6
	PSMA5	proteasome (prosome, macropain) 20S subunit, alpha type, 5	2.5	2.2	0.4
	PSMC4	proteasome (prosome, macropain) 19S subunit, ATPase, 4	2.1	2.1	0.7
Energy production	PFKFB3	6-phosphofructo-2-kinase, inducible	2.7	4	0.4
	ENO3	enolase 3, beta muscle	-2	-1.56	7.75
	GDC1/GPD1	glycerol phosphate dehydrogenase 1, cytoplasmic adult	-3.6	-2.01	15.56
	NDUFS1	NADH dehydrogenase (ubiquinone) Fe-S protein 1 (75kD) (NADH-coenzyme Q reductase)	-1.9	-1.16	44.43
	NDUFB5	NADH dehydrogenase (ubiquinone) 1 beta subcomplex 5	-2	-1.05	47.16
	NDUFB8	NADH dehydrogenase (ubiquinone) 1 beta subcomplex, 8 (19kD)	-2.6	1.4	7.7
	GLNS/GLUL	glutamine synthetase	6.8	3	3.4
	AMPD3	AMP deaminase 3	37.1	2.9	0.3
Transcription	SRCAP	Snf2-related CBP activating protein	-2	-1.31	26.46
	MAF	v-maf musculoaponeurotic fibrosarcoma oncogene homolog	-1.88	-2.11	1.29
	NFE2L2	nuclear, factor, erythroid derived 2, like 2	2	1.4	7.7
	HBG2/MAX	MAX protein (myc-associated protein X)	1.5	1.7	11.3
Translation	NCL	nucleolin	2.46	1.8	2.1
	RNAHP/DDX42	RNA helicase-related protein	36.3	2.3	0.7
Ectracellular matrix	COL3A1	collagen, type III, alpha 1	-4.7	-4.5	0.3
	COL15A1	collagen, type XV, alpha 1	-3.5	-3.55	0
	zonadhesin/PCOLCE	procollagen C-endopeptidase enhancer	-1.7	-1.63	10.67
	SMOC2	secreted modular calcium-binding protein 2	-3.8	-1.56	15.56
	IGFBP5	insulin-like growth factor binding protein 5	-4.4	-1.53	11.32
Miscellaneous	MYD116/PPP1R15A	myeloid differentiation primary response gene 116	4	-1.15	38.3
	MT1E	metallothionein 1	2.1	5.3	0
	SDFR1/NPTN	stromal cell derived factor receptor 1	2.8	1.1	40.8
	BNIP3	BCL2/adenovirus E1B 19 kDa-interacting protein 1, NIP3	3.4	1.8	1.3
	GABARAPL1	GABA(A) receptor-associated protein like 1	3.8	1.9	2.1
	MAP1LC3	microtubule-associated protein 1 light chain 3	4.5	1.5	11.3
	TEBP/TTTF1	telomerase binding protein, p23 (p23 unactive progesterone receptor, cochaperone)	2.3	1.7	2.1
	Lpin1	lipin 1	3.65	1.9	3.4
	IFRD1	interferon-related developmental regulator 1	2.88	-1.84	20.67
		hypothetical protein FLJ20152	2.73	NA
		hypothetical protein FLJ12619	2.22	NA
	TRF1	transferrin receptor	-3.1	NA
	SH3GLB1/SLC20a2	solute carrier family 20, member 2	-1.8	-1.98	3.37
	ZASP/LDB3	LIM-binding domain 3 (Z-band alternatively spliced PDZ-motif protein)	-1.9	-2.51	0.45
